# Supplementary material for: Consensus computational network analysis for identifying candidate outer membrane proteins from Borrelia spirochetes
Source: BMC Microbiol. 2016 Jul 11;16:141. doi: 10.1186/s12866-016-0762-z (PMC4939628; doi:10.1186/s12866-016-0762-z)
Supplement: Additional file 1: Table S1. — Predictions for all ORFs. Lipoprotein, trans-membrane α-helix, cellular localization, and β-barrel prediction data collected for all ORFs for all genomes analyzed. (XLS 5022 kb) [file 12866_2016_762_MOESM1_ESM.xls]

## Sheet: Borrelia burgdorferi B31
locus_tag	gi	fasta	count	lipoprotein	phobius	tmhmm	cello	psortb	bomp	pred_tmbb	tmbetadisc_acc	hhomp	genome_name
BB_0001	15594347	>gi|15594347|ref|NP_212135.1| hypothetical protein BB_0001 [Borrelia burgdorferi B31]	1	-	-	-	-	-	-	-	+	-	Borrelia burgdorferi B31
BB_0002	15594348	>gi|15594348|ref|NP_212136.1| beta-N-acetylhexosaminidase [Borrelia burgdorferi B31]	0	-	-	-	-	-	-	-	-	-	Borrelia burgdorferi B31
BB_0004	365992270	>gi|365992270|ref|NP_212138.2| phosphoglucomutase [Borrelia burgdorferi B31]	1	-	-	-	+	-	-	-	-	-	Borrelia burgdorferi B31
BB_0005	365992271	>gi|365992271|ref|NP_212139.2| tryptophanyl-tRNA synthetase [Borrelia burgdorferi B31]	0	-	-	-	-	-	-	-	-	-	Borrelia burgdorferi B31
BB_0006	365992272	>gi|365992272|ref|NP_212140.2| membrane protein [Borrelia burgdorferi B31]	1	-	+	+	-	-	-	-	+	-	Borrelia burgdorferi B31
BB_0007	15594353	>gi|15594353|ref|NP_212141.1| hypothetical protein BB_0007 [Borrelia burgdorferi B31]	0	-	-	-	-	-	-	-	-	-	Borrelia burgdorferi B31
BB_0008	365992273	>gi|365992273|ref|NP_212142.2| hypothetical protein BB_0008 [Borrelia burgdorferi B31]	3	-	+	+	+	-	-	+	+	-	Borrelia burgdorferi B31
BB_0009	15594355	>gi|15594355|ref|NP_212143.1| hypothetical protein BB_0009 [Borrelia burgdorferi B31]	0	-	-	-	-	-	-	-	-	-	Borrelia burgdorferi B31
BB_0010	15594356	>gi|15594356|ref|NP_212144.1| holo-acyl-carrier protein synthase [Borrelia burgdorferi B31]	1	-	-	-	-	+	-	-	-	-	Borrelia burgdorferi B31
BB_0011	15594357	>gi|15594357|ref|NP_212145.1| hypothetical protein BB_0011 [Borrelia burgdorferi B31]	2	-	-	-	+	+	-	-	-	-	Borrelia burgdorferi B31
BB_0012	15594358	>gi|15594358|ref|NP_212146.1| tRNA pseudouridine synthase A [Borrelia burgdorferi B31]	1	-	-	-	-	+	-	-	-	-	Borrelia burgdorferi B31
BB_0013	15594359	>gi|15594359|ref|NP_212147.1| hypothetical protein BB_0013 [Borrelia burgdorferi B31]	0	-	-	-	-	-	-	-	-	-	Borrelia burgdorferi B31
BB_0014	15594360	>gi|15594360|ref|NP_212148.1| primosomal protein N [Borrelia burgdorferi B31]	0	-	-	-	-	-	-	-	-	-	Borrelia burgdorferi B31
BB_0015	365992274	>gi|365992274|ref|NP_212149.2| uridine kinase [Borrelia burgdorferi B31]	0	-	-	-	-	-	-	-	-	-	Borrelia burgdorferi B31
BB_0016	365992275	>gi|365992275|ref|NP_212150.2| GlpE protein [Borrelia burgdorferi B31]	2	-	-	-	-	+	-	-	+	-	Borrelia burgdorferi B31
BB_0017	365992276	>gi|365992276|ref|NP_212151.2| hypothetical protein BB_0017 [Borrelia burgdorferi B31]	2	-	+	+	-	-	-	+	+	-	Borrelia burgdorferi B31
BB_0018	552542316	>gi|552542316|ref|YP_008686553.1| ribosomal large subunit pseudouridine synthase D [Borrelia burgdorferi B31]	0	-	-	-	-	-	-	-	-	-	Borrelia burgdorferi B31
BB_0019	15594365	>gi|15594365|ref|NP_212153.1| hypothetical protein BB_0019 [Borrelia burgdorferi B31]	4	-	+	+	+	-	+	+	+	-	Borrelia burgdorferi B31
BB_0020	552542317	>gi|552542317|ref|YP_008686554.1| diphosphate--fructose-6-phosphate 1-phosphotransferase [Borrelia burgdorferi B31]	0	-	-	-	-	-	-	-	-	-	Borrelia burgdorferi B31
BB_0022	15594368	>gi|15594368|ref|NP_212156.1| Holliday junction DNA helicase RuvB [Borrelia burgdorferi B31]	1	-	-	-	-	-	-	+	-	-	Borrelia burgdorferi B31
BB_0023	15594369	>gi|15594369|ref|NP_212157.1| Holliday junction DNA helicase RuvA [Borrelia burgdorferi B31]	0	-	-	-	-	-	-	-	-	-	Borrelia burgdorferi B31
BB_0024	15594370	>gi|15594370|ref|NP_212158.1| hypothetical protein BB_0024 [Borrelia burgdorferi B31]	1	-	-	-	+	-	-	-	-	-	Borrelia burgdorferi B31
BB_0025	15594371	>gi|15594371|ref|NP_212159.1| hypothetical protein BB_0025 [Borrelia burgdorferi B31]	1	-	-	-	-	-	-	+	-	-	Borrelia burgdorferi B31
BB_0026	15594372	>gi|15594372|ref|NP_212160.1| methylenetetrahydrofolate dehydrogenase [Borrelia burgdorferi B31]	1	-	-	-	-	-	-	+	-	-	Borrelia burgdorferi B31
BB_0027	15594373	>gi|15594373|ref|NP_212161.1| hypothetical protein BB_0027 [Borrelia burgdorferi B31]	4	-	-	-	+	-	-	+	+	+	Borrelia burgdorferi B31
BB_0028	15594374	>gi|15594374|ref|NP_212162.1| hypothetical protein BB_0028 [Borrelia burgdorferi B31]	3	+	-	-	+	+	-	-	+	-	Borrelia burgdorferi B31
BB_0029	15594375	>gi|15594375|ref|NP_212163.1| hypothetical protein BB_0029 [Borrelia burgdorferi B31]	3	-	-	-	-	+	-	+	+	-	Borrelia burgdorferi B31
BB_0030	15594376	>gi|15594376|ref|NP_212164.1| signal peptidase I [Borrelia burgdorferi B31]	0	-	+	-	-	-	-	-	-	-	Borrelia burgdorferi B31
BB_0031	15594377	>gi|15594377|ref|NP_212165.1| signal peptidase I [Borrelia burgdorferi B31]	0	-	-	-	-	-	-	-	-	-	Borrelia burgdorferi B31
BB_0032	15594378	>gi|15594378|ref|NP_212166.1| hypothetical protein BB_0032 [Borrelia burgdorferi B31]	3	-	-	-	+	+	-	-	+	-	Borrelia burgdorferi B31
BB_0033	15594379	>gi|15594379|ref|NP_212167.1| SsrA-binding protein [Borrelia burgdorferi B31]	0	-	-	-	-	-	-	-	-	-	Borrelia burgdorferi B31
BB_0034	15594380	>gi|15594380|ref|NP_212168.1| hypothetical protein BB_0034 [Borrelia burgdorferi B31]	2	-	+	+	-	-	-	+	+	-	Borrelia burgdorferi B31
BB_0035	15594381	>gi|15594381|ref|NP_212169.1| DNA topoisomerase IV subunit A [Borrelia burgdorferi B31]	1	-	-	-	-	-	-	-	+	-	Borrelia burgdorferi B31
BB_0036	15594382	>gi|15594382|ref|NP_212170.1| DNA topoisomerase IV subunit B [Borrelia burgdorferi B31]	2	-	-	-	+	-	-	-	+	-	Borrelia burgdorferi B31
BB_0037	15594383	>gi|15594383|ref|NP_212171.1| 1-acyl-sn-glycerol-3-phosphate acyltransferase [Borrelia burgdorferi B31]	0	-	+	+	-	-	-	-	-	-	Borrelia burgdorferi B31
BB_0038	552542318	>gi|552542318|ref|YP_008686555.1| hypothetical protein BB_0038 [Borrelia burgdorferi B31]	2	-	-	-	+	-	-	-	+	-	Borrelia burgdorferi B31
BB_0039	15594385	>gi|15594385|ref|NP_212173.1| hypothetical protein BB_0039 [Borrelia burgdorferi B31]	3	-	-	-	+	-	+	-	+	-	Borrelia burgdorferi B31
BB_0040	15594386	>gi|15594386|ref|NP_212174.1| chemotaxis protein CheR [Borrelia burgdorferi B31]	0	-	-	-	-	-	-	-	-	-	Borrelia burgdorferi B31
BB_0042	15594388	>gi|15594388|ref|NP_212176.1| phosphate transport system regulatory protein [Borrelia burgdorferi B31]	0	-	-	-	-	-	-	-	-	-	Borrelia burgdorferi B31
BB_0043	15594389	>gi|15594389|ref|NP_212177.1| hypothetical protein BB_0043 [Borrelia burgdorferi B31]	3	-	-	-	+	-	-	+	+	-	Borrelia burgdorferi B31
BB_0044	15594390	>gi|15594390|ref|NP_212178.1| hypothetical protein BB_0044 [Borrelia burgdorferi B31]	0	-	-	-	-	-	-	-	-	-	Borrelia burgdorferi B31
BB_0045	365992277	>gi|365992277|ref|NP_212179.2| P115 protein [Borrelia burgdorferi B31]	2	-	-	-	+	-	-	-	+	-	Borrelia burgdorferi B31
BB_0046	15594392	>gi|15594392|ref|NP_212180.1| ribonuclease HII [Borrelia burgdorferi B31]	0	-	-	-	-	-	-	-	-	-	Borrelia burgdorferi B31
BB_0047	365992278	>gi|365992278|ref|NP_212181.2| hypothetical protein BB_0047 [Borrelia burgdorferi B31]	2	-	-	-	-	+	-	-	+	-	Borrelia burgdorferi B31
BB_0050	15594396	>gi|15594396|ref|NP_212184.1| hypothetical protein BB_0050 [Borrelia burgdorferi B31]	1	-	+	+	-	-	-	-	+	-	Borrelia burgdorferi B31
BB_0051	365992279	>gi|365992279|ref|NP_212185.2| hypothetical protein BB_0051 [Borrelia burgdorferi B31]	2	-	+	+	-	-	-	+	+	-	Borrelia burgdorferi B31
BB_0052	15594398	>gi|15594398|ref|NP_212186.1| SpoU protein [Borrelia burgdorferi B31]	4	-	+	-	+	+	-	+	+	-	Borrelia burgdorferi B31
BB_0053	15594399	>gi|15594399|ref|NP_212187.1| uracil-DNA glycosylase [Borrelia burgdorferi B31]	0	-	-	-	-	-	-	-	-	-	Borrelia burgdorferi B31
BB_0054	365992280	>gi|365992280|ref|NP_212188.2| protein-export membrane protein SecG [Borrelia burgdorferi B31]	2	-	+	+	-	-	-	+	+	-	Borrelia burgdorferi B31
BB_0055	15594401	>gi|15594401|ref|NP_212189.1| triosephosphate isomerase [Borrelia burgdorferi B31]	1	-	-	-	-	-	-	+	-	-	Borrelia burgdorferi B31
BB_0056	15594402	>gi|15594402|ref|NP_212190.1| phosphoglycerate kinase [Borrelia burgdorferi B31]	1	-	-	-	-	-	-	+	-	-	Borrelia burgdorferi B31
BB_0057	15594403	>gi|15594403|ref|NP_212191.1| glyceraldehyde 3-phosphate dehydrogenase [Borrelia burgdorferi B31]	1	-	-	-	-	-	-	+	-	-	Borrelia burgdorferi B31
BB_0058	15594404	>gi|15594404|ref|NP_212192.1| hypothetical protein BB_0058 [Borrelia burgdorferi B31]	3	-	-	-	+	-	+	-	+	-	Borrelia burgdorferi B31
BB_0059	15594405	>gi|15594405|ref|NP_212193.1| hemolysin C [Borrelia burgdorferi B31]	0	-	-	-	-	-	-	-	-	-	Borrelia burgdorferi B31
BB_0060	15594406	>gi|15594406|ref|NP_212194.1| metal-binding heat shock protein [Borrelia burgdorferi B31]	0	-	-	-	-	-	-	-	-	-	Borrelia burgdorferi B31
BB_0061	15594407	>gi|15594407|ref|NP_212195.1| thioredoxin [Borrelia burgdorferi B31]	0	-	-	-	-	-	-	-	-	-	Borrelia burgdorferi B31
BB_0062	15594408	>gi|15594408|ref|NP_212196.1| 16S ribosomal RNA methyltransferase RsmE [Borrelia burgdorferi B31]	0	-	-	-	-	-	-	-	-	-	Borrelia burgdorferi B31
BB_0063	365992281	>gi|365992281|ref|NP_212197.2| pasta domain-containing protein [Borrelia burgdorferi B31]	2	-	-	-	-	+	-	-	+	-	Borrelia burgdorferi B31
BB_0064	15594410	>gi|15594410|ref|NP_212198.1| methionyl-tRNA formyltransferase [Borrelia burgdorferi B31]	1	-	-	-	+	-	-	-	-	-	Borrelia burgdorferi B31
BB_0065	365992282	>gi|365992282|ref|NP_212199.2| peptide deformylase [Borrelia burgdorferi B31]	0	-	-	-	-	-	-	-	-	-	Borrelia burgdorferi B31
BB_0066	15594412	>gi|15594412|ref|NP_212200.1| hypothetical protein BB_0066 [Borrelia burgdorferi B31]	1	-	-	-	+	-	-	-	-	-	Borrelia burgdorferi B31
BB_0067	552542319	>gi|552542319|ref|YP_008686556.1| peptidase [Borrelia burgdorferi B31]	0	-	-	-	-	-	-	-	-	-	Borrelia burgdorferi B31
BB_0068	15594414	>gi|15594414|ref|NP_212202.1| hypothetical protein BB_0068 [Borrelia burgdorferi B31]	0	-	-	-	-	-	-	-	-	-	Borrelia burgdorferi B31
BB_0069	15594415	>gi|15594415|ref|NP_212203.1| aminopeptidase II [Borrelia burgdorferi B31]	0	-	-	-	-	-	-	-	-	-	Borrelia burgdorferi B31
BB_0070	15594416	>gi|15594416|ref|NP_212204.1| hypothetical protein BB_0070 [Borrelia burgdorferi B31]	1	-	-	-	-	+	-	-	-	-	Borrelia burgdorferi B31
BB_0071	552542320	>gi|552542320|ref|YP_008686557.1| membrane protein [Borrelia burgdorferi B31]	1	-	+	+	-	-	-	-	+	-	Borrelia burgdorferi B31
BB_0072	15594418	>gi|15594418|ref|NP_212206.1| hypothetical protein BB_0072 [Borrelia burgdorferi B31]	0	-	+	+	-	-	-	-	-	-	Borrelia burgdorferi B31
BB_0073	15594419	>gi|15594419|ref|NP_212207.1| hypothetical protein BB_0073 [Borrelia burgdorferi B31]	0	-	+	+	-	-	-	-	-	-	Borrelia burgdorferi B31
BB_0074	365992283	>gi|365992283|ref|NP_212208.2| peptide chain release factor 2 [Borrelia burgdorferi B31]	0	-	-	-	-	-	-	-	-	-	Borrelia burgdorferi B31
BB_0075	15594421	>gi|15594421|ref|NP_212209.1| hypothetical protein BB_0075 [Borrelia burgdorferi B31]	0	-	+	+	-	-	-	-	-	-	Borrelia burgdorferi B31
BB_0076	15594422	>gi|15594422|ref|NP_212210.1| signal recognition particle-docking protein FtsY [Borrelia burgdorferi B31]	1	-	-	-	-	-	-	+	-	-	Borrelia burgdorferi B31
BB_0077	552542321	>gi|552542321|ref|YP_008686558.1| hypothetical protein BB_0077 [Borrelia burgdorferi B31]	1	-	-	-	+	-	-	-	-	-	Borrelia burgdorferi B31
BB_0080	365992284	>gi|365992284|ref|NP_212214.2| ABC transporter ATP-binding protein [Borrelia burgdorferi B31]	0	-	-	-	-	-	-	-	-	-	Borrelia burgdorferi B31
BB_0081	15594427	>gi|15594427|ref|NP_212215.1| hypothetical protein BB_0081 [Borrelia burgdorferi B31]	2	-	+	+	-	-	-	+	+	-	Borrelia burgdorferi B31
BB_0082	15594428	>gi|15594428|ref|NP_212216.1| hypothetical protein BB_0082 [Borrelia burgdorferi B31]	0	-	+	+	-	-	-	-	-	-	Borrelia burgdorferi B31
BB_0083	365992285	>gi|365992285|ref|NP_212217.2| hypothetical protein BB_0083 [Borrelia burgdorferi B31]	1	-	-	-	-	+	-	-	-	-	Borrelia burgdorferi B31
BB_0084	15594430	>gi|15594430|ref|NP_212218.1| aminotransferase [Borrelia burgdorferi B31]	0	-	-	-	-	-	-	-	-	-	Borrelia burgdorferi B31
BB_0085	15594431	>gi|15594431|ref|NP_212219.1| hypothetical protein BB_0085 [Borrelia burgdorferi B31]	0	-	-	-	-	-	-	-	-	-	Borrelia burgdorferi B31
BB_0086	15594432	>gi|15594432|ref|NP_212220.1| hypothetical protein BB_0086 [Borrelia burgdorferi B31]	0	-	-	-	-	-	-	-	-	-	Borrelia burgdorferi B31
BB_0087	15594433	>gi|15594433|ref|NP_212221.1| L-lactate dehydrogenase [Borrelia burgdorferi B31]	0	-	-	-	-	-	-	-	-	-	Borrelia burgdorferi B31
BB_0088	15594434	>gi|15594434|ref|NP_212222.1| GTP-binding protein LepA [Borrelia burgdorferi B31]	0	-	-	-	-	-	-	-	-	-	Borrelia burgdorferi B31
BB_0089	15594435	>gi|15594435|ref|NP_212223.1| hypothetical protein BB_0089 [Borrelia burgdorferi B31]	4	-	-	-	+	+	+	-	+	-	Borrelia burgdorferi B31
BB_0090	15594436	>gi|15594436|ref|NP_212224.1| V-type ATP synthase subunit K [Borrelia burgdorferi B31]	1	-	+	+	-	-	-	+	-	-	Borrelia burgdorferi B31
BB_0091	552542322	>gi|552542322|ref|YP_008686559.1| V-type ATP synthase subunit I [Borrelia burgdorferi B31]	1	-	+	+	-	-	-	-	+	-	Borrelia burgdorferi B31
BB_0092	365992286	>gi|365992286|ref|NP_212226.2| V-type ATPase subunit D [Borrelia burgdorferi B31]	0	-	-	-	-	-	-	-	-	-	Borrelia burgdorferi B31
BB_0093	15594439	>gi|15594439|ref|NP_212227.1| V-type ATP synthase subunit B [Borrelia burgdorferi B31]	1	-	-	-	+	-	-	-	-	-	Borrelia burgdorferi B31
BB_0094	552542323	>gi|552542323|ref|YP_008686560.1| ATP synthase subunit A [Borrelia burgdorferi B31]	0	-	-	-	-	-	-	-	-	-	Borrelia burgdorferi B31
BB_0095	15594441	>gi|15594441|ref|NP_212229.1| hypothetical protein BB_0095 [Borrelia burgdorferi B31]	3	-	-	-	-	-	+	+	+	-	Borrelia burgdorferi B31
BB_0096	365992287	>gi|365992287|ref|NP_212230.2| V-type ATP synthase subunit E (V-type ATPase subunit E) [Borrelia burgdorferi B31]	0	-	-	-	-	-	-	-	-	-	Borrelia burgdorferi B31
BB_0097	15594443	>gi|15594443|ref|NP_212231.1| hypothetical protein BB_0097 [Borrelia burgdorferi B31]	1	-	-	-	-	+	-	-	-	-	Borrelia burgdorferi B31
BB_0098	15594444	>gi|15594444|ref|NP_212232.1| recombination and DNA strand exchange inhibitor protein [Borrelia burgdorferi B31]	0	-	-	-	-	-	-	-	-	-	Borrelia burgdorferi B31
BB_0099	15594445	>gi|15594445|ref|NP_212233.1| hypothetical protein BB_0099 [Borrelia burgdorferi B31]	1	-	-	-	+	-	-	-	-	-	Borrelia burgdorferi B31
BB_0100	15594446	>gi|15594446|ref|NP_212234.1| glutamate racemase [Borrelia burgdorferi B31]	0	-	-	-	-	-	-	-	-	-	Borrelia burgdorferi B31
BB_0101	365992288	>gi|365992288|ref|NP_212235.2| asparaginyl-tRNA synthetase [Borrelia burgdorferi B31]	0	-	-	-	-	-	-	-	-	-	Borrelia burgdorferi B31
BB_0102	15594448	>gi|15594448|ref|NP_212236.1| hypothetical protein BB_0102 [Borrelia burgdorferi B31]	3	-	-	-	+	+	-	-	+	-	Borrelia burgdorferi B31
BB_0103	15594449	>gi|15594449|ref|NP_212237.1| hypothetical protein BB_0103 [Borrelia burgdorferi B31]	0	-	-	-	-	-	-	-	-	-	Borrelia burgdorferi B31
BB_0104	365992289	>gi|365992289|ref|NP_212238.2| periplasmic serine protease DO [Borrelia burgdorferi B31]	2	-	-	-	+	-	-	-	+	-	Borrelia burgdorferi B31
BB_0105	15594451	>gi|15594451|ref|NP_212239.1| methionine aminopeptidase [Borrelia burgdorferi B31]	0	-	-	-	-	-	-	-	-	-	Borrelia burgdorferi B31
BB_0106	365992290	>gi|365992290|ref|NP_212240.2| hypothetical protein BB_0106 [Borrelia burgdorferi B31]	3	-	-	-	+	-	+	+	-	-	Borrelia burgdorferi B31
BB_0107	365992291	>gi|365992291|ref|NP_212241.2| transcription antitermination factor NusB [Borrelia burgdorferi B31]	0	-	-	-	-	-	-	-	-	-	Borrelia burgdorferi B31
BB_0108	15594454	>gi|15594454|ref|NP_212242.1| basic membrane protein [Borrelia burgdorferi B31]	2	-	-	-	+	-	-	-	+	-	Borrelia burgdorferi B31
BB_0109	15594455	>gi|15594455|ref|NP_212243.1| acetyl-CoA C-acetyltransferase [Borrelia burgdorferi B31]	3	-	-	-	+	-	-	+	+	-	Borrelia burgdorferi B31
BB_0110	15594456	>gi|15594456|ref|NP_212244.1| hypothetical protein BB_0110 [Borrelia burgdorferi B31]	5	-	-	-	+	+	-	+	+	+	Borrelia burgdorferi B31
BB_0111	15594457	>gi|15594457|ref|NP_212245.1| DNA helicase [Borrelia burgdorferi B31]	0	-	-	-	-	-	-	-	-	-	Borrelia burgdorferi B31
BB_0112	15594458	>gi|15594458|ref|NP_212246.1| 50S ribosomal protein L9 [Borrelia burgdorferi B31]	0	-	-	-	-	-	-	-	-	-	Borrelia burgdorferi B31
BB_0113	15594459	>gi|15594459|ref|NP_212247.1| 30S ribosomal protein S18 [Borrelia burgdorferi B31]	0	-	-	-	-	-	-	-	-	-	Borrelia burgdorferi B31
BB_0114	15594460	>gi|15594460|ref|NP_212248.1| single-stranded DNA-binding protein [Borrelia burgdorferi B31]	2	-	-	-	+	-	-	-	+	-	Borrelia burgdorferi B31
BB_0115	15594461	>gi|15594461|ref|NP_212249.1| 30S ribosomal protein S6 [Borrelia burgdorferi B31]	0	-	-	-	-	-	-	-	-	-	Borrelia burgdorferi B31
BB_0116	365992292	>gi|365992292|ref|NP_212250.2| PTS system maltose and glucose-specific transporter subunit IIABC [Borrelia burgdorferi B31]	2	-	+	+	-	-	-	+	+	-	Borrelia burgdorferi B31
BB_0117	15594463	>gi|15594463|ref|NP_212251.1| hemolysin III [Borrelia burgdorferi B31]	0	-	+	+	-	-	-	-	-	-	Borrelia burgdorferi B31
BB_0118	365992293	>gi|365992293|ref|NP_212252.2| RIP metalloprotease RseP [Borrelia burgdorferi B31]	2	-	+	+	+	-	-	-	+	-	Borrelia burgdorferi B31
BB_0120	15594465	>gi|15594465|ref|NP_212254.1| undecaprenyl pyrophosphate synthase [Borrelia burgdorferi B31]	0	-	-	-	-	-	-	-	-	-	Borrelia burgdorferi B31
BB_0121	15594466	>gi|15594466|ref|NP_212255.1| ribosome recycling factor [Borrelia burgdorferi B31]	0	-	-	-	-	-	-	-	-	-	Borrelia burgdorferi B31
BB_0122	15594467	>gi|15594467|ref|NP_212256.1| elongation factor Ts [Borrelia burgdorferi B31]	0	-	-	-	-	-	-	-	-	-	Borrelia burgdorferi B31
BB_0123	15594468	>gi|15594468|ref|NP_212257.1| 30S ribosomal protein S2 [Borrelia burgdorferi B31]	0	-	-	-	-	-	-	-	-	-	Borrelia burgdorferi B31
BB_0124	15594469	>gi|15594469|ref|NP_212258.1| hypothetical protein BB_0124 [Borrelia burgdorferi B31]	1	-	+	+	-	-	-	-	+	-	Borrelia burgdorferi B31
BB_0125	15594470	>gi|15594470|ref|NP_212259.1| hypothetical protein BB_0125 [Borrelia burgdorferi B31]	3	-	-	-	+	+	-	-	+	-	Borrelia burgdorferi B31
BB_0126	15594471	>gi|15594471|ref|NP_212260.1| hypothetical protein BB_0126 [Borrelia burgdorferi B31]	0	-	-	-	-	-	-	-	-	-	Borrelia burgdorferi B31
BB_0127	365992294	>gi|365992294|ref|NP_212261.2| 30S ribosomal protein S1 [Borrelia burgdorferi B31]	1	-	-	-	+	-	-	-	-	-	Borrelia burgdorferi B31
BB_0128	15594473	>gi|15594473|ref|NP_212262.1| cytidylate kinase [Borrelia burgdorferi B31]	2	-	-	-	-	-	-	+	+	-	Borrelia burgdorferi B31
BB_0129	15594474	>gi|15594474|ref|NP_212263.1| hypothetical protein BB_0129 [Borrelia burgdorferi B31]	0	-	-	-	-	-	-	-	-	-	Borrelia burgdorferi B31
BB_0130	15594475	>gi|15594475|ref|NP_212264.1| hypothetical protein BB_0130 [Borrelia burgdorferi B31]	0	-	-	-	-	-	-	-	-	-	Borrelia burgdorferi B31
BB_0131	15594476	>gi|15594476|ref|NP_212265.1| recombinase A [Borrelia burgdorferi B31]	1	-	-	-	-	-	-	+	-	-	Borrelia burgdorferi B31
BB_0132	15594477	>gi|15594477|ref|NP_212266.1| transcript cleavage factor/hypothetical protein [Borrelia burgdorferi B31]	0	-	-	-	-	-	-	-	-	-	Borrelia burgdorferi B31
BB_0133	15594478	>gi|15594478|ref|NP_212267.1| hypothetical protein BB_0133 [Borrelia burgdorferi B31]	0	-	-	-	-	-	-	-	-	-	Borrelia burgdorferi B31
BB_0134	365992295	>gi|365992295|ref|NP_212268.2| hypothetical protein BB_0134 [Borrelia burgdorferi B31]	2	-	+	+	-	+	-	+	-	-	Borrelia burgdorferi B31
BB_0135	365992296	>gi|365992296|ref|NP_212269.2| histidyl-tRNA synthetase [Borrelia burgdorferi B31]	0	-	-	-	-	-	-	-	-	-	Borrelia burgdorferi B31
BB_0136	15594481	>gi|15594481|ref|NP_212270.1| penicillin-binding protein [Borrelia burgdorferi B31]	2	-	-	-	+	-	-	-	+	-	Borrelia burgdorferi B31
BB_0137	15594482	>gi|15594482|ref|NP_212271.1| long-chain-fatty-acid CoA ligase [Borrelia burgdorferi B31]	0	-	+	+	-	-	-	-	-	-	Borrelia burgdorferi B31
BB_0138	15594483	>gi|15594483|ref|NP_212272.1| hypothetical protein BB_0138 [Borrelia burgdorferi B31]	1	-	-	-	-	+	-	-	-	-	Borrelia burgdorferi B31
BB_0139	365992297	>gi|365992297|ref|NP_212273.2| hypothetical protein BB_0139 [Borrelia burgdorferi B31]	0	-	-	-	-	-	-	-	-	-	Borrelia burgdorferi B31
BB_0141	365992298	>gi|365992298|ref|NP_212275.2| membrane fusion protein [Borrelia burgdorferi B31]	3	+	-	-	+	-	-	+	+	-	Borrelia burgdorferi B31
BB_0142	365992299	>gi|365992299|ref|NP_212276.2| outer membrane efflux protein [Borrelia burgdorferi B31]	4	-	-	-	+	-	-	+	+	+	Borrelia burgdorferi B31
BB_0143	15594488	>gi|15594488|ref|NP_212277.1| hypothetical protein BB_0143 [Borrelia burgdorferi B31]	1	-	+	-	-	+	-	-	-	-	Borrelia burgdorferi B31
BB_0144	15594489	>gi|15594489|ref|NP_212278.1| glycine/betaine ABC transporter substrate-binding protein [Borrelia burgdorferi B31]	1	+	-	-	+	-	-	-	-	-	Borrelia burgdorferi B31
BB_0145	15594490	>gi|15594490|ref|NP_212279.1| glycine/betaine ABC transporter permease [Borrelia burgdorferi B31]	1	-	+	+	-	-	-	+	-	-	Borrelia burgdorferi B31
BB_0146	15594491	>gi|15594491|ref|NP_212280.1| glycine/betaine ABC transporter ATP-binding protein [Borrelia burgdorferi B31]	0	-	-	-	-	-	-	-	-	-	Borrelia burgdorferi B31
BB_0147	15594492	>gi|15594492|ref|NP_212281.1| flagellin [Borrelia burgdorferi B31]	3	-	-	-	+	-	-	+	+	-	Borrelia burgdorferi B31
BB_0149	552542324	>gi|552542324|ref|YP_008686561.1| flagellar hook protein FliD [Borrelia burgdorferi B31]	2	-	-	-	+	-	-	-	+	-	Borrelia burgdorferi B31
BB_0151	15594496	>gi|15594496|ref|NP_212285.1| N-acetylglucosamine-6-phosphate deacetylase [Borrelia burgdorferi B31]	0	-	-	-	-	-	-	-	-	-	Borrelia burgdorferi B31
BB_0152	15594497	>gi|15594497|ref|NP_212286.1| glucosamine-6-phosphate deaminase [Borrelia burgdorferi B31]	0	-	-	-	-	-	-	-	-	-	Borrelia burgdorferi B31
BB_0153	365992300	>gi|365992300|ref|NP_212287.2| superoxide dismutase [Mn] (General stress protein 24)(GSP24) [Borrelia burgdorferi B31]	0	-	-	-	-	-	-	-	-	-	Borrelia burgdorferi B31
BB_0154	15594499	>gi|15594499|ref|NP_212288.1| preprotein translocase subunit SecA [Borrelia burgdorferi B31]	1	-	-	-	+	-	-	-	-	-	Borrelia burgdorferi B31
BB_0155	15594500	>gi|15594500|ref|NP_212289.1| hypothetical protein BB_0155 [Borrelia burgdorferi B31]	3	+	-	-	+	+	-	-	-	+	Borrelia burgdorferi B31
BB_0156	15594501	>gi|15594501|ref|NP_212290.1| hypothetical protein BB_0156 [Borrelia burgdorferi B31]	4	-	-	-	+	+	-	+	+	-	Borrelia burgdorferi B31
BB_0157	365992301	>gi|365992301|ref|NP_212291.2| hypothetical protein BB_0157 [Borrelia burgdorferi B31]	1	-	+	+	-	-	-	+	-	-	Borrelia burgdorferi B31
BB_0158	15594503	>gi|15594503|ref|NP_212292.1| antigen, S2 [Borrelia burgdorferi B31]	1	+	-	-	-	+	-	-	-	-	Borrelia burgdorferi B31
BB_0159	15594504	>gi|15594504|ref|NP_212293.1| hypothetical protein BB_0159 [Borrelia burgdorferi B31]	4	-	-	-	+	+	-	+	+	-	Borrelia burgdorferi B31
BB_0160	15594505	>gi|15594505|ref|NP_212294.1| alanine racemase [Borrelia burgdorferi B31]	0	-	-	-	-	-	-	-	-	-	Borrelia burgdorferi B31
BB_0161	365992302	>gi|365992302|ref|NP_212295.2| hypothetical protein BB_0161 [Borrelia burgdorferi B31]	4	-	-	-	+	+	+	-	-	+	Borrelia burgdorferi B31
BB_0162	15594507	>gi|15594507|ref|NP_212296.1| hypothetical protein BB_0162 [Borrelia burgdorferi B31]	1	-	-	-	-	+	-	-	-	-	Borrelia burgdorferi B31
BB_0163	15594508	>gi|15594508|ref|NP_212297.1| hypothetical protein BB_0163 [Borrelia burgdorferi B31]	0	-	-	-	-	-	-	-	-	-	Borrelia burgdorferi B31
BB_0164	365992303	>gi|365992303|ref|NP_212298.2| K+-dependent Na+/Ca+ exchanger-like protein [Borrelia burgdorferi B31]	2	-	+	+	-	-	-	+	+	-	Borrelia burgdorferi B31
BB_0165	15594510	>gi|15594510|ref|NP_212299.1| hypothetical protein BB_0165 [Borrelia burgdorferi B31]	3	-	-	-	+	+	-	-	+	-	Borrelia burgdorferi B31
BB_0166	15594511	>gi|15594511|ref|NP_212300.1| 4-alpha-glucanotransferase [Borrelia burgdorferi B31]	2	-	-	-	+	-	-	-	+	-	Borrelia burgdorferi B31
BB_0167	365992304	>gi|365992304|ref|NP_212301.2| outer membrane protein [Borrelia burgdorferi B31]	1	-	-	-	-	-	-	-	-	+	Borrelia burgdorferi B31
BB_0168	15594513	>gi|15594513|ref|NP_212302.1| dnaK suppressor [Borrelia burgdorferi B31]	0	-	-	-	-	-	-	-	-	-	Borrelia burgdorferi B31
BB_0169	365992305	>gi|365992305|ref|NP_212303.2| translation initiation factor IF-1 [Borrelia burgdorferi B31]	0	-	-	-	-	-	-	-	-	-	Borrelia burgdorferi B31
BB_0170	365992306	>gi|365992306|ref|NP_212304.2| hypothetical protein BB_0170 [Borrelia burgdorferi B31]	3	-	+	+	+	-	-	+	+	-	Borrelia burgdorferi B31
BB_0171	15594516	>gi|15594516|ref|NP_212305.1| hypothetical protein BB_0171 [Borrelia burgdorferi B31]	3	+	-	-	+	+	+	-	-	-	Borrelia burgdorferi B31
BB_0172	365992307	>gi|365992307|ref|NP_212306.2| von Willebrand factor type A domain-containing protein [Borrelia burgdorferi B31]	2	-	+	+	+	-	-	-	+	-	Borrelia burgdorferi B31
BB_0173	552542325	>gi|552542325|ref|YP_008686562.1| hypothetical protein BB_0173 [Borrelia burgdorferi B31]	3	-	+	+	+	-	-	+	+	-	Borrelia burgdorferi B31
BB_0174	15594519	>gi|15594519|ref|NP_212308.1| hypothetical protein BB_0174 [Borrelia burgdorferi B31]	4	-	+	+	+	+	-	+	+	-	Borrelia burgdorferi B31
BB_0175	15594520	>gi|15594520|ref|NP_212309.1| hypothetical protein BB_0175 [Borrelia burgdorferi B31]	2	-	-	-	+	-	-	-	+	-	Borrelia burgdorferi B31
BB_0176	365992308	>gi|365992308|ref|NP_212310.2| ATPase [Borrelia burgdorferi B31]	0	-	-	-	-	-	-	-	-	-	Borrelia burgdorferi B31
BB_0177	15594522	>gi|15594522|ref|NP_212311.1| glucose inhibited division protein B [Borrelia burgdorferi B31]	1	-	-	-	-	-	-	-	+	-	Borrelia burgdorferi B31
BB_0178	365992309	>gi|365992309|ref|NP_212312.2| tRNA uridine 5-carboxymethylaminomethyl modification protein GidA [Borrelia burgdorferi B31]	0	-	-	-	-	-	-	-	-	-	Borrelia burgdorferi B31
BB_0179	15594524	>gi|15594524|ref|NP_212313.1| tRNA modification GTPase TrmE [Borrelia burgdorferi B31]	2	-	-	-	+	-	-	+	-	-	Borrelia burgdorferi B31
BB_0180	15594525	>gi|15594525|ref|NP_212314.1| flagellar protein [Borrelia burgdorferi B31]	0	-	-	-	-	-	-	-	-	-	Borrelia burgdorferi B31
BB_0181	552542326	>gi|552542326|ref|YP_008686563.1| flagellar hook-associated protein FlgK [Borrelia burgdorferi B31]	1	-	-	-	+	-	-	-	-	-	Borrelia burgdorferi B31
BB_0182	552542327	>gi|552542327|ref|YP_008686564.1| flagellar hook-associated protein FlgL [Borrelia burgdorferi B31]	3	-	-	-	+	-	-	+	+	-	Borrelia burgdorferi B31
BB_0183	15594528	>gi|15594528|ref|NP_212317.1| flagellar assembly protein FliW [Borrelia burgdorferi B31]	1	-	-	-	-	+	-	-	-	-	Borrelia burgdorferi B31
BB_0184	15594529	>gi|15594529|ref|NP_212318.1| carbon storage regulator [Borrelia burgdorferi B31]	1	-	-	-	-	+	-	-	-	-	Borrelia burgdorferi B31
BB_0185	15594530	>gi|15594530|ref|NP_212319.1| hypothetical protein BB_0185 [Borrelia burgdorferi B31]	3	-	-	-	+	+	-	-	+	-	Borrelia burgdorferi B31
BB_0186	15594531	>gi|15594531|ref|NP_212320.1| hypothetical protein BB_0186 [Borrelia burgdorferi B31]	0	-	-	-	-	-	-	-	-	-	Borrelia burgdorferi B31
BB_0187	15594532	>gi|15594532|ref|NP_212321.1| hypothetical protein BB_0187 [Borrelia burgdorferi B31]	0	-	-	-	-	-	-	-	-	-	Borrelia burgdorferi B31
BB_0188	552542328	>gi|552542328|ref|YP_008686565.1| 50S ribosomal protein L20 [Borrelia burgdorferi B31]	0	-	-	-	-	-	-	-	-	-	Borrelia burgdorferi B31
BB_0189	15594534	>gi|15594534|ref|NP_212323.1| 50S ribosomal protein L35 [Borrelia burgdorferi B31]	2	-	-	-	-	+	-	-	+	-	Borrelia burgdorferi B31
BB_0190	15594535	>gi|15594535|ref|NP_212324.1| translation initiation factor IF-3 [Borrelia burgdorferi B31]	0	-	-	-	-	-	-	-	-	-	Borrelia burgdorferi B31
BB_0192	365992310	>gi|365992310|ref|NP_212326.2| hypothetical protein BB_0192 [Borrelia burgdorferi B31]	1	-	+	+	-	-	-	+	-	-	Borrelia burgdorferi B31
BB_0193	15594538	>gi|15594538|ref|NP_212327.1| hypothetical protein BB_0193 [Borrelia burgdorferi B31]	2	+	-	-	-	+	-	+	-	-	Borrelia burgdorferi B31
BB_0194	15594539	>gi|15594539|ref|NP_212328.1| hypothetical protein BB_0194 [Borrelia burgdorferi B31]	0	-	-	-	-	-	-	-	-	-	Borrelia burgdorferi B31
BB_0195	15594540	>gi|15594540|ref|NP_212329.1| cell division control protein 27 [Borrelia burgdorferi B31]	0	-	-	-	-	-	-	-	-	-	Borrelia burgdorferi B31
BB_0196	552542329	>gi|552542329|ref|YP_008686566.1| peptide chain release factor 1 [Borrelia burgdorferi B31]	0	-	-	-	-	-	-	-	-	-	Borrelia burgdorferi B31
BB_0197	15594542	>gi|15594542|ref|NP_212331.1| N5-glutamine S-adenosyl-L-methionine-dependent methyltransferase [Borrelia burgdorferi B31]	0	-	-	-	-	-	-	-	-	-	Borrelia burgdorferi B31
BB_0198	15594543	>gi|15594543|ref|NP_212332.1| guanosine-3',5'-bis(diphosphate) 3'-pyrophosphohydrolase [Borrelia burgdorferi B31]	0	-	-	-	-	-	-	-	-	-	Borrelia burgdorferi B31
BB_0199	552542330	>gi|552542330|ref|YP_008686567.1| hypothetical protein BB_0199 [Borrelia burgdorferi B31]	0	-	+	+	-	-	-	-	-	-	Borrelia burgdorferi B31
BB_0200	365992311	>gi|365992311|ref|NP_212334.2| D-alanine--D-alanine ligase [Borrelia burgdorferi B31]	0	-	-	-	-	-	-	-	-	-	Borrelia burgdorferi B31
BB_0201	15594546	>gi|15594546|ref|NP_212335.1| UDP-N-acetylmuramoylalanyl-D-glutamate--2,6-diaminopimelate ligase [Borrelia burgdorferi B31]	0	-	-	-	-	-	-	-	-	-	Borrelia burgdorferi B31
BB_0202	15594547	>gi|15594547|ref|NP_212336.1| hemolysin [Borrelia burgdorferi B31]	0	-	+	+	-	-	-	-	-	-	Borrelia burgdorferi B31
BB_0203	15594548	>gi|15594548|ref|NP_212337.1| lambda CII stability-governing protein [Borrelia burgdorferi B31]	0	-	-	-	-	-	-	-	-	-	Borrelia burgdorferi B31
BB_0204	365992312	>gi|365992312|ref|NP_212338.2| HflC protein [Borrelia burgdorferi B31]	0	-	-	-	-	-	-	-	-	-	Borrelia burgdorferi B31
BB_0205	15594550	>gi|15594550|ref|NP_212339.1| hypothetical protein BB_0205 [Borrelia burgdorferi B31]	0	-	-	-	-	-	-	-	-	-	Borrelia burgdorferi B31
BB_0206	365992313	>gi|365992313|ref|NP_212340.2| methyltransferase [Borrelia burgdorferi B31]	2	-	-	-	-	+	-	-	+	-	Borrelia burgdorferi B31
BB_0208	552542331	>gi|552542331|ref|YP_008686568.1| hypothetical protein BB_0208 [Borrelia burgdorferi B31]	0	-	-	-	-	-	-	-	-	-	Borrelia burgdorferi B31
BB_0209	15594554	>gi|15594554|ref|NP_212343.1| hypothetical protein BB_0209 [Borrelia burgdorferi B31]	2	-	-	-	+	-	-	-	+	-	Borrelia burgdorferi B31
BB_0210	552542332	>gi|552542332|ref|YP_008686569.1| hypothetical protein BB_0210 [Borrelia burgdorferi B31]	2	-	-	-	+	+	-	-	-	-	Borrelia burgdorferi B31
BB_0211	15594556	>gi|15594556|ref|NP_212345.1| DNA mismatch repair protein [Borrelia burgdorferi B31]	0	-	-	-	-	-	-	-	-	-	Borrelia burgdorferi B31
BB_0212	15594557	>gi|15594557|ref|NP_212346.1| hypothetical protein BB_0212 [Borrelia burgdorferi B31]	0	-	-	-	-	-	-	-	-	-	Borrelia burgdorferi B31
BB_0213	15594558	>gi|15594558|ref|NP_212347.1| hypothetical protein BB_0213 [Borrelia burgdorferi B31]	2	+	-	-	-	-	+	-	+	-	Borrelia burgdorferi B31
BB_0214	15594559	>gi|15594559|ref|NP_212348.1| elongation factor P [Borrelia burgdorferi B31]	1	-	-	-	-	-	-	+	-	-	Borrelia burgdorferi B31
BB_0215	365992314	>gi|365992314|ref|NP_212349.2| phosphate ABC transporter substrate-binding protein [Borrelia burgdorferi B31]	2	+	-	-	+	-	-	-	+	-	Borrelia burgdorferi B31
BB_0216	15594561	>gi|15594561|ref|NP_212350.1| phosphate ABC transporter permease [Borrelia burgdorferi B31]	2	-	+	+	-	-	-	+	+	-	Borrelia burgdorferi B31
BB_0217	365992315	>gi|365992315|ref|NP_212351.2| phosphate ABC transporter permease PstA [Borrelia burgdorferi B31]	2	-	+	+	-	-	-	+	+	-	Borrelia burgdorferi B31
BB_0218	15594563	>gi|15594563|ref|NP_212352.1| phosphate ABC transporter ATP-binding protein [Borrelia burgdorferi B31]	0	-	-	-	-	-	-	-	-	-	Borrelia burgdorferi B31
BB_0219	15594564	>gi|15594564|ref|NP_212353.1| gufA protein [Borrelia burgdorferi B31]	1	-	+	+	-	-	-	+	-	-	Borrelia burgdorferi B31
BB_0220	15594565	>gi|15594565|ref|NP_212354.1| alanyl-tRNA synthetase [Borrelia burgdorferi B31]	0	-	-	-	-	-	-	-	-	-	Borrelia burgdorferi B31
BB_0221	365992316	>gi|365992316|ref|NP_212355.2| flagellar motor switch protein [Borrelia burgdorferi B31]	0	-	-	-	-	-	-	-	-	-	Borrelia burgdorferi B31
BB_0222	15594567	>gi|15594567|ref|NP_212356.1| glucose-6-phosphate 1-dehydrogenase [Borrelia burgdorferi B31]	2	-	-	-	+	+	-	-	-	-	Borrelia burgdorferi B31
BB_0225	15594570	>gi|15594570|ref|NP_212359.1| tRNA-dihydrouridine synthase A [Borrelia burgdorferi B31]	0	-	-	-	-	-	-	-	-	-	Borrelia burgdorferi B31
BB_0226	15594571	>gi|15594571|ref|NP_212360.1| seryl-tRNA synthetase [Borrelia burgdorferi B31]	0	-	-	-	-	-	-	-	-	-	Borrelia burgdorferi B31
BB_0227	15594572	>gi|15594572|ref|NP_212361.1| hypothetical protein BB_0227 [Borrelia burgdorferi B31]	0	+	-	-	-	-	-	-	-	-	Borrelia burgdorferi B31
BB_0228	15594573	>gi|15594573|ref|NP_212362.1| hypothetical protein BB_0228 [Borrelia burgdorferi B31]	1	-	-	-	-	-	+	-	-	-	Borrelia burgdorferi B31
BB_0229	15594574	>gi|15594574|ref|NP_212363.1| 50S ribosomal protein L31 [Borrelia burgdorferi B31]	1	-	-	-	-	-	-	-	+	-	Borrelia burgdorferi B31
BB_0230	15594575	>gi|15594575|ref|NP_212364.1| transcription termination factor Rho [Borrelia burgdorferi B31]	0	-	-	-	-	-	-	-	-	-	Borrelia burgdorferi B31
BB_0231	15594576	>gi|15594576|ref|NP_212365.1| hypothetical protein BB_0231 [Borrelia burgdorferi B31]	2	-	-	-	-	+	-	-	+	-	Borrelia burgdorferi B31
BB_0232	15594577	>gi|15594577|ref|NP_212366.1| hbbU protein [Borrelia burgdorferi B31]	0	-	-	-	-	-	-	-	-	-	Borrelia burgdorferi B31
BB_0233	161511081	>gi|161511081|ref|NP_212367.2| 30S ribosomal protein S20 [Borrelia burgdorferi B31]	0	-	-	-	-	-	-	-	-	-	Borrelia burgdorferi B31
BB_0234	15594579	>gi|15594579|ref|NP_212368.1| hypothetical protein BB_0234 [Borrelia burgdorferi B31]	1	-	+	+	-	-	-	-	+	-	Borrelia burgdorferi B31
BB_0235	15594580	>gi|15594580|ref|NP_212369.1| GTP-binding protein YchF [Borrelia burgdorferi B31]	0	-	-	-	-	-	-	-	-	-	Borrelia burgdorferi B31
BB_0236	15594581	>gi|15594581|ref|NP_212370.1| hypothetical protein BB_0236 [Borrelia burgdorferi B31]	5	-	-	-	+	+	+	+	+	-	Borrelia burgdorferi B31
BB_0237	15594582	>gi|15594582|ref|NP_212371.1| apolipoprotein N-acyltransferase [Borrelia burgdorferi B31]	1	-	+	+	-	-	-	-	+	-	Borrelia burgdorferi B31
BB_0238	365992317	>gi|365992317|ref|NP_212372.2| hypothetical protein BB_0238 [Borrelia burgdorferi B31]	1	-	-	-	-	-	-	-	+	-	Borrelia burgdorferi B31
BB_0239	365992318	>gi|365992318|ref|NP_212373.2| deoxyguanosine/deoxyadenosine kinase [Borrelia burgdorferi B31]	0	-	-	-	-	-	-	-	-	-	Borrelia burgdorferi B31
BB_0240	15594585	>gi|15594585|ref|NP_212374.1| glycerol uptake facilitator [Borrelia burgdorferi B31]	1	-	+	+	-	-	-	+	-	-	Borrelia burgdorferi B31
BB_0241	15594586	>gi|15594586|ref|NP_212375.1| glycerol kinase [Borrelia burgdorferi B31]	0	-	-	-	-	-	-	-	-	-	Borrelia burgdorferi B31
BB_0242	15594587	>gi|15594587|ref|NP_212376.1| hypothetical protein BB_0242 [Borrelia burgdorferi B31]	1	-	-	-	-	+	-	-	-	-	Borrelia burgdorferi B31
BB_0243	15594588	>gi|15594588|ref|NP_212377.1| glycerol-3-phosphate dehydrogenase [Borrelia burgdorferi B31]	0	-	-	-	-	-	-	-	-	-	Borrelia burgdorferi B31
BB_0244	15594589	>gi|15594589|ref|NP_212378.1| hypothetical protein BB_0244 [Borrelia burgdorferi B31]	0	-	-	-	-	-	-	-	-	-	Borrelia burgdorferi B31
BB_0245	15594590	>gi|15594590|ref|NP_212379.1| hypothetical protein BB_0245 [Borrelia burgdorferi B31]	0	-	-	-	-	-	-	-	-	-	Borrelia burgdorferi B31
BB_0246	15594591	>gi|15594591|ref|NP_212380.1| hypothetical protein BB_0246 [Borrelia burgdorferi B31]	4	-	+	+	+	+	-	+	+	-	Borrelia burgdorferi B31
BB_0247	15594592	>gi|15594592|ref|NP_212381.1| deoxyribonucleotide triphosphate pyrophosphatase [Borrelia burgdorferi B31]	1	-	-	-	+	-	-	-	-	-	Borrelia burgdorferi B31
BB_0248	15594593	>gi|15594593|ref|NP_212382.1| oligoendopeptidase F [Borrelia burgdorferi B31]	0	-	-	-	-	-	-	-	-	-	Borrelia burgdorferi B31
BB_0249	15594594	>gi|15594594|ref|NP_212383.1| phosphatidyltransferase [Borrelia burgdorferi B31]	0	-	+	+	-	-	-	-	-	-	Borrelia burgdorferi B31
BB_0250	15594595	>gi|15594595|ref|NP_212384.1| DedA protein [Borrelia burgdorferi B31]	2	-	+	+	-	-	-	+	+	-	Borrelia burgdorferi B31
BB_0251	15594596	>gi|15594596|ref|NP_212385.1| leucyl-tRNA synthetase [Borrelia burgdorferi B31]	0	-	-	-	-	-	-	-	-	-	Borrelia burgdorferi B31
BB_0252	552542333	>gi|552542333|ref|YP_008686570.1| hypothetical protein BB_0252 [Borrelia burgdorferi B31]	1	-	+	+	-	-	-	-	+	-	Borrelia burgdorferi B31
BB_0253	15594598	>gi|15594598|ref|NP_212387.1| ATP-dependent protease LA [Borrelia burgdorferi B31]	0	-	-	-	-	-	-	-	-	-	Borrelia burgdorferi B31
BB_0254	15594599	>gi|15594599|ref|NP_212388.1| single-stranded-DNA-specific exonuclease [Borrelia burgdorferi B31]	0	-	-	-	-	-	-	-	-	-	Borrelia burgdorferi B31
BB_0255	365992319	>gi|365992319|ref|NP_212389.2| M23 peptidase domain-containing protein [Borrelia burgdorferi B31]	1	-	-	-	-	+	-	-	-	-	Borrelia burgdorferi B31
BB_0256	15594601	>gi|15594601|ref|NP_212390.1| 30S ribosomal protein S21 [Borrelia burgdorferi B31]	1	-	-	-	-	+	-	-	-	-	Borrelia burgdorferi B31
BB_0257	559797710	>gi|559797710|ref|YP_008853940.1| cell division protein FtsK [Borrelia burgdorferi B31]	1	-	+	+	-	-	-	+	-	-	Borrelia burgdorferi B31
BB_0258	15594603	>gi|15594603|ref|NP_212392.1| undecaprenyl pyrophosphate phosphatase [Borrelia burgdorferi B31]	1	-	+	+	-	-	-	+	-	-	Borrelia burgdorferi B31
BB_0259	365992320	>gi|365992320|ref|NP_212393.2| transglycosylase SLT domain-containing protein [Borrelia burgdorferi B31]	3	+	-	-	+	-	+	-	+	-	Borrelia burgdorferi B31
BB_0260	15594605	>gi|15594605|ref|NP_212394.1| hypothetical protein BB_0260 [Borrelia burgdorferi B31]	3	-	+	+	+	-	-	+	+	-	Borrelia burgdorferi B31
BB_0261	365992321	>gi|365992321|ref|NP_212395.2| hypothetical protein BB_0261 [Borrelia burgdorferi B31]	0	-	-	-	-	-	-	-	-	-	Borrelia burgdorferi B31
BB_0262	15594607	>gi|15594607|ref|NP_212396.1| hypothetical protein BB_0262 [Borrelia burgdorferi B31]	3	-	+	+	+	+	-	-	+	-	Borrelia burgdorferi B31
BB_0263	552542314	>gi|552542314|ref|NP_212397.3| signal peptidase I [Borrelia burgdorferi B31]	1	-	-	-	-	+	-	-	-	-	Borrelia burgdorferi B31
BB_0264	365992323	>gi|365992323|ref|NP_212398.2| heat shock protein 70 [Borrelia burgdorferi B31]	1	-	-	-	+	-	-	-	-	-	Borrelia burgdorferi B31
BB_0265	15594610	>gi|15594610|ref|NP_212399.1| hypothetical protein BB_0265 [Borrelia burgdorferi B31]	0	-	-	-	-	-	-	-	-	-	Borrelia burgdorferi B31
BB_0266	365992324	>gi|365992324|ref|NP_212400.2| hypothetical protein BB_0266 [Borrelia burgdorferi B31]	1	-	-	-	-	+	-	-	-	-	Borrelia burgdorferi B31
BB_0267	15594612	>gi|15594612|ref|NP_212401.1| hypothetical protein BB_0267 [Borrelia burgdorferi B31]	0	-	-	-	-	-	-	-	-	-	Borrelia burgdorferi B31
BB_0268	15594613	>gi|15594613|ref|NP_212402.1| hypothetical protein BB_0268 [Borrelia burgdorferi B31]	0	-	+	+	-	-	-	-	-	-	Borrelia burgdorferi B31
BB_0269	15594614	>gi|15594614|ref|NP_212403.1| ATP-binding protein [Borrelia burgdorferi B31]	3	-	-	-	+	-	-	+	+	-	Borrelia burgdorferi B31
BB_0270	15594615	>gi|15594615|ref|NP_212404.1| flagellar biosynthesis regulator FlhF [Borrelia burgdorferi B31]	0	-	-	-	-	-	-	-	-	-	Borrelia burgdorferi B31
BB_0271	15594616	>gi|15594616|ref|NP_212405.1| flagellar biosynthesis protein FlhA [Borrelia burgdorferi B31]	1	-	+	+	-	-	-	+	-	-	Borrelia burgdorferi B31
BB_0272	15594617	>gi|15594617|ref|NP_212406.1| flagellar biosynthesis protein FlhB [Borrelia burgdorferi B31]	0	-	+	+	-	-	-	-	-	-	Borrelia burgdorferi B31
BB_0273	365992325	>gi|365992325|ref|NP_212407.2| flagellar biosynthetic protein FliR [Borrelia burgdorferi B31]	2	-	+	+	-	-	-	+	+	-	Borrelia burgdorferi B31
BB_0274	15594619	>gi|15594619|ref|NP_212408.1| flagellar biosynthesis protein FliQ [Borrelia burgdorferi B31]	2	-	+	+	-	-	-	+	+	-	Borrelia burgdorferi B31
BB_0275	15594620	>gi|15594620|ref|NP_212409.1| flagellar biosynthesis protein FliP [Borrelia burgdorferi B31]	0	-	+	+	-	-	-	-	-	-	Borrelia burgdorferi B31
BB_0276	15594621	>gi|15594621|ref|NP_212410.1| flagellar biosynthesis protein FliZ [Borrelia burgdorferi B31]	4	-	+	+	+	+	-	+	+	-	Borrelia burgdorferi B31
BB_0277	15594622	>gi|15594622|ref|NP_212411.1| flagellar motor switch protein FliN [Borrelia burgdorferi B31]	1	-	-	-	-	-	-	+	-	-	Borrelia burgdorferi B31
BB_0278	15594623	>gi|15594623|ref|NP_212412.1| flagellar motor switch protein FliM [Borrelia burgdorferi B31]	0	-	-	-	-	-	-	-	-	-	Borrelia burgdorferi B31
BB_0279	15594624	>gi|15594624|ref|NP_212413.1| flagellar basal body-associated protein FliL [Borrelia burgdorferi B31]	1	-	-	-	-	+	-	-	-	-	Borrelia burgdorferi B31
BB_0280	15594625	>gi|15594625|ref|NP_212414.1| flagellar motor protein MotB [Borrelia burgdorferi B31]	1	-	-	-	+	-	-	-	-	-	Borrelia burgdorferi B31
BB_0281	15594626	>gi|15594626|ref|NP_212415.1| flagellar motor rotation protein A [Borrelia burgdorferi B31]	1	-	+	+	-	-	-	+	-	-	Borrelia burgdorferi B31
BB_0282	15594627	>gi|15594627|ref|NP_212416.1| flagellar protein FlbD [Borrelia burgdorferi B31]	1	-	-	-	-	+	-	-	-	-	Borrelia burgdorferi B31
BB_0283	15594628	>gi|15594628|ref|NP_212417.1| flagellar hook protein FlgE [Borrelia burgdorferi B31]	3	-	-	-	+	-	-	+	+	-	Borrelia burgdorferi B31
BB_0284	15594629	>gi|15594629|ref|NP_212418.1| flagellar basal body rod modification protein [Borrelia burgdorferi B31]	0	-	-	-	-	-	-	-	-	-	Borrelia burgdorferi B31
BB_0285	365992326	>gi|365992326|ref|NP_212419.2| flagellar protein [Borrelia burgdorferi B31]	3	-	-	-	+	-	-	+	+	-	Borrelia burgdorferi B31
BB_0286	365992327	>gi|365992327|ref|NP_212420.2| flagellar protein [Borrelia burgdorferi B31]	0	-	-	-	-	-	-	-	-	-	Borrelia burgdorferi B31
BB_0287	15594632	>gi|15594632|ref|NP_212421.1| flagellar protein FlbA [Borrelia burgdorferi B31]	0	-	-	-	-	-	-	-	-	-	Borrelia burgdorferi B31
BB_0288	15594633	>gi|15594633|ref|NP_212422.1| flagellum-specific ATP synthase FliI [Borrelia burgdorferi B31]	2	-	-	-	+	-	-	-	+	-	Borrelia burgdorferi B31
BB_0289	15594634	>gi|15594634|ref|NP_212423.1| flagellar assembly protein H [Borrelia burgdorferi B31]	0	-	-	-	-	-	-	-	-	-	Borrelia burgdorferi B31
BB_0290	15594635	>gi|15594635|ref|NP_212424.1| flagellar motor switch protein G [Borrelia burgdorferi B31]	0	-	-	-	-	-	-	-	-	-	Borrelia burgdorferi B31
BB_0291	15594636	>gi|15594636|ref|NP_212425.1| flagellar MS-ring protein [Borrelia burgdorferi B31]	1	-	+	+	+	-	-	-	-	-	Borrelia burgdorferi B31
BB_0292	15594637	>gi|15594637|ref|NP_212426.1| flagellar hook-basal body protein FliE [Borrelia burgdorferi B31]	1	-	-	-	-	+	-	-	-	-	Borrelia burgdorferi B31
BB_0293	15594638	>gi|15594638|ref|NP_212427.1| flagellar basal body rod protein FlgC [Borrelia burgdorferi B31]	2	-	-	-	-	-	-	+	+	-	Borrelia burgdorferi B31
BB_0294	15594639	>gi|15594639|ref|NP_212428.1| flagellar basal body rod protein FlgB [Borrelia burgdorferi B31]	0	-	-	-	-	-	-	-	-	-	Borrelia burgdorferi B31
BB_0295	365992328	>gi|365992328|ref|NP_212429.2| heat shock protein HslVU, ATPase subunit HslU [Borrelia burgdorferi B31]	0	-	-	-	-	-	-	-	-	-	Borrelia burgdorferi B31
BB_0296	15594641	>gi|15594641|ref|NP_212430.1| ATP-dependent protease subunit HslV [Borrelia burgdorferi B31]	1	-	-	-	-	-	-	+	-	-	Borrelia burgdorferi B31
BB_0297	365992329	>gi|365992329|ref|NP_212431.2| protein smf [Borrelia burgdorferi B31]	0	-	-	-	-	-	-	-	-	-	Borrelia burgdorferi B31
BB_0298	15594643	>gi|15594643|ref|NP_212432.1| hypothetical protein BB_0298 [Borrelia burgdorferi B31]	2	+	-	-	-	-	-	+	+	-	Borrelia burgdorferi B31
BB_0299	365992330	>gi|365992330|ref|NP_212433.2| cell division protein FtsZ [Borrelia burgdorferi B31]	1	-	-	-	-	-	-	+	-	-	Borrelia burgdorferi B31
BB_0300	15594645	>gi|15594645|ref|NP_212434.1| cell division protein FtsA [Borrelia burgdorferi B31]	1	-	-	-	-	-	-	+	-	-	Borrelia burgdorferi B31
BB_0301	15594646	>gi|15594646|ref|NP_212435.1| cell division protein B [Borrelia burgdorferi B31]	1	-	-	-	-	-	-	-	-	+	Borrelia burgdorferi B31
BB_0302	365992331	>gi|365992331|ref|NP_212436.2| cell division protein FtsW [Borrelia burgdorferi B31]	2	-	+	+	-	-	-	+	+	-	Borrelia burgdorferi B31
BB_0303	15594648	>gi|15594648|ref|NP_212437.1| phospho-N-acetylmuramoyl-pentapeptide-transferase [Borrelia burgdorferi B31]	1	-	+	+	-	-	-	+	-	-	Borrelia burgdorferi B31
BB_0304	15594649	>gi|15594649|ref|NP_212438.1| UDP-N-acetylmuramoylalanyl-D-glutamyl-2,6-diaminopimelate--D-alanyl-D-alanine ligase [Borrelia burgdorferi B31]	0	-	-	-	-	-	-	-	-	-	Borrelia burgdorferi B31
BB_0305	15594650	>gi|15594650|ref|NP_212439.1| hypothetical protein BB_0305 [Borrelia burgdorferi B31]	0	-	-	-	-	-	-	-	-	-	Borrelia burgdorferi B31
BB_0306	15594651	>gi|15594651|ref|NP_212440.1| hypothetical protein BB_0306 [Borrelia burgdorferi B31]	0	-	-	-	-	-	-	-	-	-	Borrelia burgdorferi B31
BB_0307	15594652	>gi|15594652|ref|NP_212441.1| hypothetical protein BB_0307 [Borrelia burgdorferi B31]	1	-	-	-	-	-	-	+	-	-	Borrelia burgdorferi B31
BB_0308	15594653	>gi|15594653|ref|NP_212442.1| hypothetical protein BB_0308 [Borrelia burgdorferi B31]	4	-	-	-	+	+	+	-	+	-	Borrelia burgdorferi B31
BB_0309	365992332	>gi|365992332|ref|NP_212443.2| hypothetical protein BB_0309 [Borrelia burgdorferi B31]	1	-	-	-	-	-	-	-	+	-	Borrelia burgdorferi B31
BB_0311	365992333	>gi|365992333|ref|NP_212445.2| inorganic polyphosphate/ATP-NAD kinase [Borrelia burgdorferi B31]	3	-	-	-	+	-	-	+	+	-	Borrelia burgdorferi B31
BB_0312	15594657	>gi|15594657|ref|NP_212446.1| chemotaxis protein CheW [Borrelia burgdorferi B31]	0	-	-	-	-	-	-	-	-	-	Borrelia burgdorferi B31
BB_0313	365992334	>gi|365992334|ref|NP_212447.2| ribosomal RNA large subunit methyltransferase J [Borrelia burgdorferi B31]	1	-	-	-	-	-	-	-	+	-	Borrelia burgdorferi B31
BB_0314	15594659	>gi|15594659|ref|NP_212448.1| octaprenyl-diphosphate synthase [Borrelia burgdorferi B31]	1	-	-	-	-	-	-	+	-	-	Borrelia burgdorferi B31
BB_0315	15594660	>gi|15594660|ref|NP_212449.1| hypothetical protein BB_0315 [Borrelia burgdorferi B31]	1	-	-	-	-	+	-	-	-	-	Borrelia burgdorferi B31
BB_0316	15594661	>gi|15594661|ref|NP_212450.1| hypothetical protein BB_0316 [Borrelia burgdorferi B31]	2	-	+	+	-	-	-	+	+	-	Borrelia burgdorferi B31
BB_0317	15594662	>gi|15594662|ref|NP_212451.1| hypothetical protein BB_0317 [Borrelia burgdorferi B31]	2	-	+	+	-	-	-	+	+	-	Borrelia burgdorferi B31
BB_0318	15594663	>gi|15594663|ref|NP_212452.1| methylgalactoside ABC transporter ATP-binding protein [Borrelia burgdorferi B31]	0	-	-	-	-	-	-	-	-	-	Borrelia burgdorferi B31
BB_0319	15594664	>gi|15594664|ref|NP_212453.1| hypothetical protein BB_0319 [Borrelia burgdorferi B31]	4	-	-	-	+	+	+	-	+	-	Borrelia burgdorferi B31
BB_0321	15594666	>gi|15594666|ref|NP_212455.1| hypothetical protein BB_0321 [Borrelia burgdorferi B31]	2	-	-	-	-	+	-	+	-	-	Borrelia burgdorferi B31
BB_0322	15594667	>gi|15594667|ref|NP_212456.1| hypothetical protein BB_0322 [Borrelia burgdorferi B31]	3	-	-	-	+	-	+	-	+	-	Borrelia burgdorferi B31
BB_0323	15594668	>gi|15594668|ref|NP_212457.1| hypothetical protein BB_0323 [Borrelia burgdorferi B31]	0	+	-	-	-	-	-	-	-	-	Borrelia burgdorferi B31
BB_0324	15594669	>gi|15594669|ref|NP_212458.1| hypothetical protein BB_0324 [Borrelia burgdorferi B31]	1	+	-	-	-	+	-	-	-	-	Borrelia burgdorferi B31
BB_0325	15594670	>gi|15594670|ref|NP_212459.1| hypothetical protein BB_0325 [Borrelia burgdorferi B31]	0	-	-	-	-	-	-	-	-	-	Borrelia burgdorferi B31
BB_0326	15594671	>gi|15594671|ref|NP_212460.1| hypothetical protein BB_0326 [Borrelia burgdorferi B31]	3	-	+	+	+	-	-	+	+	-	Borrelia burgdorferi B31
BB_0327	15594672	>gi|15594672|ref|NP_212461.1| glycerol-3-phosphate O-acyltransferase [Borrelia burgdorferi B31]	0	-	-	-	-	-	-	-	-	-	Borrelia burgdorferi B31
BB_0328	365992335	>gi|365992335|ref|NP_212462.2| family 5 extracellular solute-binding protein [Borrelia burgdorferi B31]	1	+	-	-	+	-	-	-	-	-	Borrelia burgdorferi B31
BB_0329	552542334	>gi|552542334|ref|YP_008686571.1| ABC transporter substrate-binding protein [Borrelia burgdorferi B31]	2	+	-	-	+	-	+	-	-	-	Borrelia burgdorferi B31
BB_0330	15594675	>gi|15594675|ref|NP_212464.1| peptide ABC transporter substrate-binding protein [Borrelia burgdorferi B31]	0	+	-	-	-	-	-	-	-	-	Borrelia burgdorferi B31
BB_0331	15594676	>gi|15594676|ref|NP_212465.1| hypothetical protein BB_0331 [Borrelia burgdorferi B31]	1	-	-	+	-	+	-	-	-	-	Borrelia burgdorferi B31
BB_0332	15594677	>gi|15594677|ref|NP_212466.1| peptide ABC transporter permease [Borrelia burgdorferi B31]	1	-	+	+	-	-	-	+	-	-	Borrelia burgdorferi B31
BB_0333	15594678	>gi|15594678|ref|NP_212467.1| peptide ABC transporter permease [Borrelia burgdorferi B31]	0	-	+	+	-	-	-	-	-	-	Borrelia burgdorferi B31
BB_0334	15594679	>gi|15594679|ref|NP_212468.1| peptide ABC transporter ATP-binding protein [Borrelia burgdorferi B31]	0	-	-	-	-	-	-	-	-	-	Borrelia burgdorferi B31
BB_0335	15594680	>gi|15594680|ref|NP_212469.1| peptide ABC transporter ATP-binding protein [Borrelia burgdorferi B31]	0	-	-	-	-	-	-	-	-	-	Borrelia burgdorferi B31
BB_0336	552542335	>gi|552542335|ref|YP_008686572.1| hypothetical protein BB_0336 [Borrelia burgdorferi B31]	0	-	-	-	-	-	-	-	-	-	Borrelia burgdorferi B31
BB_0337	15594682	>gi|15594682|ref|NP_212471.1| enolase [Borrelia burgdorferi B31]	0	-	-	-	-	-	-	-	-	-	Borrelia burgdorferi B31
BB_0338	15594683	>gi|15594683|ref|NP_212472.1| 30S ribosomal protein S9 [Borrelia burgdorferi B31]	2	-	-	-	+	-	-	-	+	-	Borrelia burgdorferi B31
BB_0339	15594684	>gi|15594684|ref|NP_212473.1| 50S ribosomal protein L13 [Borrelia burgdorferi B31]	0	-	-	-	-	-	-	-	-	-	Borrelia burgdorferi B31
BB_0340	15594685	>gi|15594685|ref|NP_212474.1| hypothetical protein BB_0340 [Borrelia burgdorferi B31]	0	-	-	-	-	-	-	-	-	-	Borrelia burgdorferi B31
BB_0341	15594686	>gi|15594686|ref|NP_212475.1| aspartyl/glutamyl-tRNA amidotransferase subunit B [Borrelia burgdorferi B31]	0	-	-	-	-	-	-	-	-	-	Borrelia burgdorferi B31
BB_0342	365992336	>gi|365992336|ref|NP_212476.2| glutamyl-tRNA(Gln) amidotransferase subunit A [Borrelia burgdorferi B31]	1	-	-	-	+	-	-	-	-	-	Borrelia burgdorferi B31
BB_0343	15594688	>gi|15594688|ref|NP_212477.1| aspartyl/glutamyl-tRNA amidotransferase subunit C [Borrelia burgdorferi B31]	3	-	-	-	-	+	-	+	+	-	Borrelia burgdorferi B31
BB_0344	365992337	>gi|365992337|ref|NP_212478.2| DNA helicase [Borrelia burgdorferi B31]	2	-	-	-	+	-	-	-	+	-	Borrelia burgdorferi B31
BB_0345	15594690	>gi|15594690|ref|NP_212479.1| hypothetical protein BB_0345 [Borrelia burgdorferi B31]	3	-	+	+	+	+	-	-	+	-	Borrelia burgdorferi B31
BB_0346	15594691	>gi|15594691|ref|NP_212480.1| hypothetical protein BB_0346 [Borrelia burgdorferi B31]	4	-	-	-	+	+	-	+	+	-	Borrelia burgdorferi B31
BB_0347	365992338	>gi|365992338|ref|NP_212481.2| fibronectin/fibrinogen-binding protein [Borrelia burgdorferi B31]	0	-	-	-	-	-	-	-	-	-	Borrelia burgdorferi B31
BB_0348	15594693	>gi|15594693|ref|NP_212482.1| pyruvate kinase [Borrelia burgdorferi B31]	0	-	-	-	-	-	-	-	-	-	Borrelia burgdorferi B31
BB_0349	15594694	>gi|15594694|ref|NP_212483.1| hypothetical protein BB_0349 [Borrelia burgdorferi B31]	0	-	-	-	-	-	-	-	-	-	Borrelia burgdorferi B31
BB_0350	15594695	>gi|15594695|ref|NP_212484.1| 50S ribosomal protein L28 [Borrelia burgdorferi B31]	0	-	-	-	-	-	-	-	-	-	Borrelia burgdorferi B31
BB_0351	365992339	>gi|365992339|ref|NP_212485.2| hypothetical protein BB_0351 [Borrelia burgdorferi B31]	1	-	-	-	-	-	-	-	+	-	Borrelia burgdorferi B31
BB_0352	15594697	>gi|15594697|ref|NP_212486.1| hypothetical protein BB_0352 [Borrelia burgdorferi B31]	3	-	-	-	+	+	-	-	+	-	Borrelia burgdorferi B31
BB_0353	15594698	>gi|15594698|ref|NP_212487.1| hypothetical protein BB_0353 [Borrelia burgdorferi B31]	1	-	+	+	-	-	-	-	+	-	Borrelia burgdorferi B31
BB_0354	365992340	>gi|365992340|ref|NP_212488.2| hypothetical protein BB_0354 [Borrelia burgdorferi B31]	1	-	+	+	-	-	-	-	+	-	Borrelia burgdorferi B31
BB_0355	15594700	>gi|15594700|ref|NP_212489.1| transcription factor [Borrelia burgdorferi B31]	0	-	-	-	-	-	-	-	-	-	Borrelia burgdorferi B31
BB_0358	15594703	>gi|15594703|ref|NP_212492.1| 16S ribosomal RNA methyltransferase RsmE [Borrelia burgdorferi B31]	0	-	-	-	-	-	-	-	-	-	Borrelia burgdorferi B31
BB_0359	552542336	>gi|552542336|ref|YP_008686573.1| peptidase S41 [Borrelia burgdorferi B31]	1	-	-	-	+	-	-	-	-	-	Borrelia burgdorferi B31
BB_0360	15594705	>gi|15594705|ref|NP_212494.1| hypothetical protein BB_0360 [Borrelia burgdorferi B31]	1	-	+	+	-	-	-	+	-	-	Borrelia burgdorferi B31
BB_0361	15594706	>gi|15594706|ref|NP_212495.1| ATP-binding protein [Borrelia burgdorferi B31]	0	-	-	-	-	-	-	-	-	-	Borrelia burgdorferi B31
BB_0362	15594707	>gi|15594707|ref|NP_212496.1| prolipoprotein diacylglyceryl transferase [Borrelia burgdorferi B31]	0	-	+	+	-	-	-	-	-	-	Borrelia burgdorferi B31
BB_0363	15594708	>gi|15594708|ref|NP_212497.1| hypothetical protein BB_0363 [Borrelia burgdorferi B31]	0	-	-	-	-	-	-	-	-	-	Borrelia burgdorferi B31
BB_0364	15594709	>gi|15594709|ref|NP_212498.1| methylglyoxal synthase [Borrelia burgdorferi B31]	0	-	-	-	-	-	-	-	-	-	Borrelia burgdorferi B31
BB_0365	15594710	>gi|15594710|ref|NP_212499.1| lipoprotein LA7 [Borrelia burgdorferi B31]	1	+	-	-	-	+	-	-	-	-	Borrelia burgdorferi B31
BB_0366	15594711	>gi|15594711|ref|NP_212500.1| aminopeptidase [Borrelia burgdorferi B31]	0	-	-	-	-	-	-	-	-	-	Borrelia burgdorferi B31
BB_0367	15594712	>gi|15594712|ref|NP_212501.1| hypothetical protein BB_0367 [Borrelia burgdorferi B31]	0	-	-	-	-	-	-	-	-	-	Borrelia burgdorferi B31
BB_0368	365992341	>gi|365992341|ref|NP_212502.2| glycerol-3-phosphate dehydrogenase [Borrelia burgdorferi B31]	2	-	-	-	+	-	-	+	-	-	Borrelia burgdorferi B31
BB_0369	365992342	>gi|365992342|ref|NP_212503.2| ATP-dependent Clp protease, subunit A [Borrelia burgdorferi B31]	0	-	-	-	-	-	-	-	-	-	Borrelia burgdorferi B31
BB_0370	15594715	>gi|15594715|ref|NP_212504.1| tyrosyl-tRNA synthetase [Borrelia burgdorferi B31]	1	-	-	-	+	-	-	-	-	-	Borrelia burgdorferi B31
BB_0371	15594716	>gi|15594716|ref|NP_212505.1| glycyl-tRNA synthetase [Borrelia burgdorferi B31]	0	-	-	-	-	-	-	-	-	-	Borrelia burgdorferi B31
BB_0372	15594717	>gi|15594717|ref|NP_212506.1| glutamyl-tRNA synthetase [Borrelia burgdorferi B31]	0	-	-	-	-	-	-	-	-	-	Borrelia burgdorferi B31
BB_0373	15594718	>gi|15594718|ref|NP_212507.1| hypothetical protein BB_0373 [Borrelia burgdorferi B31]	0	-	+	+	-	-	-	-	-	-	Borrelia burgdorferi B31
BB_0374	15594719	>gi|15594719|ref|NP_212508.1| hypothetical protein BB_0374 [Borrelia burgdorferi B31]	0	-	-	-	-	-	-	-	-	-	Borrelia burgdorferi B31
BB_0375	15594720	>gi|15594720|ref|NP_212509.1| pfs protein [Borrelia burgdorferi B31]	0	-	-	-	-	-	-	-	-	-	Borrelia burgdorferi B31
BB_0376	15594721	>gi|15594721|ref|NP_212510.1| S-adenosylmethionine synthetase [Borrelia burgdorferi B31]	0	-	-	-	-	-	-	-	-	-	Borrelia burgdorferi B31
BB_0377	161511080	>gi|161511080|ref|NP_212511.2| S-ribosylhomocysteinase [Borrelia burgdorferi B31]	1	-	-	-	-	+	-	-	-	-	Borrelia burgdorferi B31
BB_0378	15594723	>gi|15594723|ref|NP_212512.1| hypothetical protein BB_0378 [Borrelia burgdorferi B31]	2	-	-	+	-	-	-	+	+	-	Borrelia burgdorferi B31
BB_0379	365992343	>gi|365992343|ref|NP_212513.2| protein kinase C1 inhibitor [Borrelia burgdorferi B31]	0	-	-	-	-	-	-	-	-	-	Borrelia burgdorferi B31
BB_0380	15594725	>gi|15594725|ref|NP_212514.1| Mg2+ transport protein [Borrelia burgdorferi B31]	1	-	+	+	-	-	-	+	-	-	Borrelia burgdorferi B31
BB_0381	15594726	>gi|15594726|ref|NP_212515.1| hypothetical protein BB_0381 [Borrelia burgdorferi B31]	2	-	+	-	+	+	-	-	-	-	Borrelia burgdorferi B31
BB_0382	15594727	>gi|15594727|ref|NP_212516.1| hypothetical protein BB_0382 [Borrelia burgdorferi B31]	2	+	-	-	-	-	-	+	+	-	Borrelia burgdorferi B31
BB_0383	15594728	>gi|15594728|ref|NP_212517.1| hypothetical protein BB_0383 [Borrelia burgdorferi B31]	4	-	-	-	+	+	-	+	+	-	Borrelia burgdorferi B31
BB_0384	15594729	>gi|15594729|ref|NP_212518.1| hypothetical protein BB_0384 [Borrelia burgdorferi B31]	1	+	-	-	-	-	-	+	-	-	Borrelia burgdorferi B31
BB_0385	365992344	>gi|365992344|ref|NP_212519.2| basic membrane protein D (bmpD) [Borrelia burgdorferi B31]	4	+	-	-	+	+	-	+	+	-	Borrelia burgdorferi B31
BB_0386	15594731	>gi|15594731|ref|NP_212520.1| 30S ribosomal protein S7 [Borrelia burgdorferi B31]	1	-	-	-	-	-	-	-	+	-	Borrelia burgdorferi B31
BB_0387	15594732	>gi|15594732|ref|NP_212521.1| 30S ribosomal protein S12 [Borrelia burgdorferi B31]	0	-	-	-	-	-	-	-	-	-	Borrelia burgdorferi B31
BB_0388	15594733	>gi|15594733|ref|NP_212522.1| DNA-directed RNA polymerase subunit beta' [Borrelia burgdorferi B31]	0	-	-	-	-	-	-	-	-	-	Borrelia burgdorferi B31
BB_0389	552542337	>gi|552542337|ref|YP_008686574.1| DNA-directed RNA polymerase subunit beta [Borrelia burgdorferi B31]	0	-	-	-	-	-	-	-	-	-	Borrelia burgdorferi B31
BB_0390	15594735	>gi|15594735|ref|NP_212524.1| 50S ribosomal protein L7/L12 [Borrelia burgdorferi B31]	1	-	-	-	-	-	-	+	-	-	Borrelia burgdorferi B31
BB_0391	365992345	>gi|365992345|ref|NP_212525.2| 50S ribosomal protein L10 [Borrelia burgdorferi B31]	0	-	-	-	-	-	-	-	-	-	Borrelia burgdorferi B31
BB_0392	15594737	>gi|15594737|ref|NP_212526.1| 50S ribosomal protein L1 [Borrelia burgdorferi B31]	0	-	-	-	-	-	-	-	-	-	Borrelia burgdorferi B31
BB_0393	15594738	>gi|15594738|ref|NP_212527.1| 50S ribosomal protein L11 [Borrelia burgdorferi B31]	0	-	-	-	-	-	-	-	-	-	Borrelia burgdorferi B31
BB_0394	15594739	>gi|15594739|ref|NP_212528.1| transcription antitermination factor [Borrelia burgdorferi B31]	0	-	-	-	-	-	-	-	-	-	Borrelia burgdorferi B31
BB_0395	15594740	>gi|15594740|ref|NP_212529.1| preprotein translocase subunit SecE [Borrelia burgdorferi B31]	0	-	-	-	-	-	-	-	-	-	Borrelia burgdorferi B31
BB_0396	15594741	>gi|15594741|ref|NP_212530.1| 50S ribosomal protein L33 [Borrelia burgdorferi B31]	0	-	-	-	-	-	-	-	-	-	Borrelia burgdorferi B31
BB_0397	15594742	>gi|15594742|ref|NP_212531.1| hypothetical protein BB_0397 [Borrelia burgdorferi B31]	2	-	-	-	+	-	-	-	+	-	Borrelia burgdorferi B31
BB_0398	15594743	>gi|15594743|ref|NP_212532.1| hypothetical protein BB_0398 [Borrelia burgdorferi B31]	1	+	-	-	+	-	-	-	-	-	Borrelia burgdorferi B31
BB_0399	15594744	>gi|15594744|ref|NP_212533.1| hypothetical protein BB_0399 [Borrelia burgdorferi B31]	2	-	-	-	-	+	-	+	-	-	Borrelia burgdorferi B31
BB_0400	15594745	>gi|15594745|ref|NP_212534.1| hypothetical protein BB_0400 [Borrelia burgdorferi B31]	1	-	-	-	-	-	+	-	-	-	Borrelia burgdorferi B31
BB_0401	15594746	>gi|15594746|ref|NP_212535.1| glutamate transporter [Borrelia burgdorferi B31]	1	-	+	+	-	-	-	-	+	-	Borrelia burgdorferi B31
BB_0402	15594747	>gi|15594747|ref|NP_212536.1| prolyl-tRNA synthetase [Borrelia burgdorferi B31]	0	-	-	-	-	-	-	-	-	-	Borrelia burgdorferi B31
BB_0403	365992346	>gi|365992346|ref|NP_212537.2| hypothetical protein BB_0403 [Borrelia burgdorferi B31]	2	-	-	-	+	-	+	-	-	-	Borrelia burgdorferi B31
BB_0404	15594749	>gi|15594749|ref|NP_212538.1| hypothetical protein BB_0404 [Borrelia burgdorferi B31]	1	-	-	-	-	+	-	-	-	-	Borrelia burgdorferi B31
BB_0405	15594750	>gi|15594750|ref|NP_212539.1| hypothetical protein BB_0405 [Borrelia burgdorferi B31]	3	-	-	-	-	+	-	+	-	+	Borrelia burgdorferi B31
BB_0406	15594751	>gi|15594751|ref|NP_212540.1| hypothetical protein BB_0406 [Borrelia burgdorferi B31]	3	-	-	-	+	+	-	-	-	+	Borrelia burgdorferi B31
BB_0407	15594752	>gi|15594752|ref|NP_212541.1| mannose-6-phosphate isomerase [Borrelia burgdorferi B31]	0	-	-	-	-	-	-	-	-	-	Borrelia burgdorferi B31
BB_0408	15594753	>gi|15594753|ref|NP_212542.1| PTS system fructose-specific transproter subunit IIABC [Borrelia burgdorferi B31]	1	-	+	+	-	-	-	+	-	-	Borrelia burgdorferi B31
BB_0409	15594754	>gi|15594754|ref|NP_212543.1| hypothetical protein BB_0409 [Borrelia burgdorferi B31]	1	-	-	-	-	-	-	+	-	-	Borrelia burgdorferi B31
BB_0412	15594757	>gi|15594757|ref|NP_212546.1| hypothetical protein BB_0412 [Borrelia burgdorferi B31]	1	-	+	+	-	-	-	-	+	-	Borrelia burgdorferi B31
BB_0413	365992347	>gi|365992347|ref|NP_212547.2| hypothetical protein BB_0413 [Borrelia burgdorferi B31]	1	-	+	+	-	-	-	-	+	-	Borrelia burgdorferi B31
BB_0414	15594759	>gi|15594759|ref|NP_212548.1| chemotaxis protein CheR [Borrelia burgdorferi B31]	1	-	-	-	+	-	-	-	-	-	Borrelia burgdorferi B31
BB_0415	15594760	>gi|15594760|ref|NP_212549.1| chemotaxis protein CheB [Borrelia burgdorferi B31]	0	-	-	-	-	-	-	-	-	-	Borrelia burgdorferi B31
BB_0416	15594761	>gi|15594761|ref|NP_212550.1| hypothetical protein BB_0416 [Borrelia burgdorferi B31]	0	-	+	+	-	-	-	-	-	-	Borrelia burgdorferi B31
BB_0417	15594762	>gi|15594762|ref|NP_212551.1| adenylate kinase [Borrelia burgdorferi B31]	0	-	-	-	-	-	-	-	-	-	Borrelia burgdorferi B31
BB_0418	15594763	>gi|15594763|ref|NP_212552.1| hypothetical protein BB_0418 [Borrelia burgdorferi B31]	6	-	-	-	+	+	+	+	+	+	Borrelia burgdorferi B31
BB_0419	15594764	>gi|15594764|ref|NP_212553.1| response regulator [Borrelia burgdorferi B31]	0	-	-	-	-	-	-	-	-	-	Borrelia burgdorferi B31
BB_0420	15594765	>gi|15594765|ref|NP_212554.1| sensory transduction histidine kinase [Borrelia burgdorferi B31]	2	-	+	+	+	-	-	-	+	-	Borrelia burgdorferi B31
BB_0421	15594766	>gi|15594766|ref|NP_212555.1| hydrolase [Borrelia burgdorferi B31]	1	-	-	-	-	-	+	-	-	-	Borrelia burgdorferi B31
BB_0422	15594767	>gi|15594767|ref|NP_212556.1| 3-methyladenine DNA glycosylase [Borrelia burgdorferi B31]	1	-	-	-	-	+	-	-	-	-	Borrelia burgdorferi B31
BB_0426	365992348	>gi|365992348|ref|NP_212560.2| nucleoside 2-deoxyribosyltransferase superfamily [Borrelia burgdorferi B31]	0	-	-	-	-	-	-	-	-	-	Borrelia burgdorferi B31
BB_0427	365992349	>gi|365992349|ref|NP_212561.2| hypothetical protein BB_0427 [Borrelia burgdorferi B31]	1	-	-	-	+	-	-	-	-	-	Borrelia burgdorferi B31
BB_0428	15594773	>gi|15594773|ref|NP_212562.1| hypothetical protein BB_0428 [Borrelia burgdorferi B31]	0	-	+	+	-	-	-	-	-	-	Borrelia burgdorferi B31
BB_0429	15594774	>gi|15594774|ref|NP_212563.1| hypothetical protein BB_0429 [Borrelia burgdorferi B31]	0	-	-	-	-	-	-	-	-	-	Borrelia burgdorferi B31
BB_0430	365992350	>gi|365992350|ref|NP_212564.2| hypothetical protein BB_0430 [Borrelia burgdorferi B31]	1	-	-	-	-	-	-	+	-	-	Borrelia burgdorferi B31
BB_0431	15594776	>gi|15594776|ref|NP_212565.1| hypothetical protein BB_0431 [Borrelia burgdorferi B31]	2	-	-	-	-	+	-	-	+	-	Borrelia burgdorferi B31
BB_0432	552542338	>gi|552542338|ref|YP_008686575.1| hypothetical protein BB_0432 [Borrelia burgdorferi B31]	0	-	-	-	-	-	-	-	-	-	Borrelia burgdorferi B31
BB_0434	15594779	>gi|15594779|ref|NP_212568.1| stage 0 sporulation protein J [Borrelia burgdorferi B31]	0	-	-	-	-	-	-	-	-	-	Borrelia burgdorferi B31
BB_0435	15594780	>gi|15594780|ref|NP_212569.1| DNA gyrase subunit A [Borrelia burgdorferi B31]	0	-	-	-	-	-	-	-	-	-	Borrelia burgdorferi B31
BB_0436	365992351	>gi|365992351|ref|NP_212570.2| DNA gyrase subunit B [Borrelia burgdorferi B31]	0	-	-	-	-	-	-	-	-	-	Borrelia burgdorferi B31
BB_0437	15594782	>gi|15594782|ref|NP_212571.1| chromosomal replication initiation protein [Borrelia burgdorferi B31]	0	-	-	-	-	-	-	-	-	-	Borrelia burgdorferi B31
BB_0438	15594783	>gi|15594783|ref|NP_212572.1| DNA polymerase III subunit beta [Borrelia burgdorferi B31]	0	-	-	-	-	-	-	-	-	-	Borrelia burgdorferi B31
BB_0439	15594784	>gi|15594784|ref|NP_212573.1| hypothetical protein BB_0439 [Borrelia burgdorferi B31]	2	-	-	-	-	+	-	-	+	-	Borrelia burgdorferi B31
BB_0440	15594785	>gi|15594785|ref|NP_212574.1| 50S ribosomal protein L34 [Borrelia burgdorferi B31]	0	-	-	-	-	-	-	-	-	-	Borrelia burgdorferi B31
BB_0441	15594786	>gi|15594786|ref|NP_212575.1| ribonuclease P [Borrelia burgdorferi B31]	1	-	+	+	-	+	-	-	-	-	Borrelia burgdorferi B31
BB_0442	552542339	>gi|552542339|ref|YP_008686576.1| hypothetical protein BB_0442 [Borrelia burgdorferi B31]	2	-	+	+	+	-	-	-	+	-	Borrelia burgdorferi B31
BB_0443	15594788	>gi|15594788|ref|NP_212577.1| spoIIIJ-associtated protein [Borrelia burgdorferi B31]	0	-	-	-	-	-	-	-	-	-	Borrelia burgdorferi B31
BB_0444	15594789	>gi|15594789|ref|NP_212578.1| nucleotide sugar epimerase [Borrelia burgdorferi B31]	0	-	-	-	-	-	-	-	-	-	Borrelia burgdorferi B31
BB_0445	15594790	>gi|15594790|ref|NP_212579.1| fructose-bisphosphate aldolase [Borrelia burgdorferi B31]	0	-	-	-	-	-	-	-	-	-	Borrelia burgdorferi B31
BB_0446	161511079	>gi|161511079|ref|NP_212580.2| aspartyl-tRNA synthetase [Borrelia burgdorferi B31]	0	-	-	-	-	-	-	-	-	-	Borrelia burgdorferi B31
BB_0447	15594792	>gi|15594792|ref|NP_212581.1| Na+/H+ antiporter [Borrelia burgdorferi B31]	2	-	+	+	-	-	-	+	+	-	Borrelia burgdorferi B31
BB_0448	15594793	>gi|15594793|ref|NP_212582.1| phosphocarrier protein [Borrelia burgdorferi B31]	2	-	-	-	-	+	-	+	-	-	Borrelia burgdorferi B31
BB_0449	15594794	>gi|15594794|ref|NP_212583.1| hypothetical protein BB_0449 [Borrelia burgdorferi B31]	1	-	-	-	-	+	-	-	-	-	Borrelia burgdorferi B31
BB_0450	15594795	>gi|15594795|ref|NP_212584.1| RNA polymerase sigma-54 factor [Borrelia burgdorferi B31]	0	-	-	-	-	-	-	-	-	-	Borrelia burgdorferi B31
BB_0451	15594796	>gi|15594796|ref|NP_212585.1| chromate transport protein [Borrelia burgdorferi B31]	1	-	+	+	-	-	-	+	-	-	Borrelia burgdorferi B31
BB_0452	365992352	>gi|365992352|ref|NP_212586.2| chromate transporter superfamily [Borrelia burgdorferi B31]	0	-	+	+	-	-	-	-	-	-	Borrelia burgdorferi B31
BB_0453	15594798	>gi|15594798|ref|NP_212587.1| hypothetical protein BB_0453 [Borrelia burgdorferi B31]	0	-	+	+	-	-	-	-	-	-	Borrelia burgdorferi B31
BB_0454	15594799	>gi|15594799|ref|NP_212588.1| lipopolysaccharide biosynthesis-like protein [Borrelia burgdorferi B31]	0	-	-	-	-	-	-	-	-	-	Borrelia burgdorferi B31
BB_0455	15594800	>gi|15594800|ref|NP_212589.1| hypothetical protein BB_0455 [Borrelia burgdorferi B31]	2	-	-	-	+	-	-	-	+	-	Borrelia burgdorferi B31
BB_0456	15594801	>gi|15594801|ref|NP_212590.1| hypothetical protein BB_0456 [Borrelia burgdorferi B31]	0	+	-	-	-	-	-	-	-	-	Borrelia burgdorferi B31
BB_0457	365992353	>gi|365992353|ref|NP_212591.2| excinuclease ABC subunit C [Borrelia burgdorferi B31]	0	-	-	-	-	-	-	-	-	-	Borrelia burgdorferi B31
BB_0458	552542340	>gi|552542340|ref|YP_008686577.1| hypothetical protein BB_0458 [Borrelia burgdorferi B31]	3	-	-	-	+	+	-	-	+	-	Borrelia burgdorferi B31
BB_0459	15594804	>gi|15594804|ref|NP_212593.1| hypothetical protein BB_0459 [Borrelia burgdorferi B31]	1	-	-	-	-	-	+	-	-	-	Borrelia burgdorferi B31
BB_0460	15594805	>gi|15594805|ref|NP_212594.1| hypothetical protein BB_0460 [Borrelia burgdorferi B31]	1	+	-	-	+	-	-	-	-	-	Borrelia burgdorferi B31
BB_0461	15594806	>gi|15594806|ref|NP_212595.1| DNA polymerase III subunits gamma and tau [Borrelia burgdorferi B31]	0	-	-	-	-	-	-	-	-	-	Borrelia burgdorferi B31
BB_0462	365992354	>gi|365992354|ref|NP_212596.2| DNA-binding protein EbfC [Borrelia burgdorferi B31]	1	-	-	-	-	+	-	-	-	-	Borrelia burgdorferi B31
BB_0463	15594808	>gi|15594808|ref|NP_212597.1| nucleoside diphosphate kinase [Borrelia burgdorferi B31]	0	-	-	-	-	-	-	-	-	-	Borrelia burgdorferi B31
BB_0464	15594809	>gi|15594809|ref|NP_212598.1| hypothetical protein BB_0464 [Borrelia burgdorferi B31]	4	-	-	-	+	+	+	-	+	-	Borrelia burgdorferi B31
BB_0465	15594810	>gi|15594810|ref|NP_212599.1| hypothetical protein BB_0465 [Borrelia burgdorferi B31]	4	-	-	-	+	+	-	+	-	+	Borrelia burgdorferi B31
BB_0466	365992355	>gi|365992355|ref|NP_212600.2| ABC transporter ATP-binding protein [Borrelia burgdorferi B31]	1	-	-	-	-	-	-	+	-	-	Borrelia burgdorferi B31
BB_0467	15594812	>gi|15594812|ref|NP_212601.1| hypothetical protein BB_0467 [Borrelia burgdorferi B31]	1	-	-	-	-	-	-	-	+	-	Borrelia burgdorferi B31
BB_0468	15594813	>gi|15594813|ref|NP_212602.1| hypothetical protein BB_0468 [Borrelia burgdorferi B31]	0	-	-	-	-	-	-	-	-	-	Borrelia burgdorferi B31
BB_0469	15594814	>gi|15594814|ref|NP_212603.1| signal peptidase II [Borrelia burgdorferi B31]	1	-	+	+	-	-	-	-	+	-	Borrelia burgdorferi B31
BB_0471	15594816	>gi|15594816|ref|NP_212605.1| hypothetical protein BB_0471 [Borrelia burgdorferi B31]	1	-	-	-	-	-	-	-	+	-	Borrelia burgdorferi B31
BB_0472	365992357	>gi|365992357|ref|NP_212606.2| UDP-N-acetylglucosamine 1-carboxyvinyltransferase [Borrelia burgdorferi B31]	1	-	-	-	-	-	-	+	-	-	Borrelia burgdorferi B31
BB_0473	15594818	>gi|15594818|ref|NP_212607.1| hypothetical protein BB_0473 [Borrelia burgdorferi B31]	2	-	+	+	-	-	-	+	+	-	Borrelia burgdorferi B31
BB_0475	365992358	>gi|365992358|ref|NP_212609.2| lipoprotein [Borrelia burgdorferi B31]	1	+	-	-	-	+	-	-	-	-	Borrelia burgdorferi B31
BB_0476	161511078	>gi|161511078|ref|NP_212610.2| elongation factor Tu [Borrelia burgdorferi B31]	0	-	-	-	-	-	-	-	-	-	Borrelia burgdorferi B31
BB_0477	15594822	>gi|15594822|ref|NP_212611.1| 30S ribosomal protein S10 [Borrelia burgdorferi B31]	0	-	-	-	-	-	-	-	-	-	Borrelia burgdorferi B31
BB_0478	15594823	>gi|15594823|ref|NP_212612.1| 50S ribosomal protein L3 [Borrelia burgdorferi B31]	0	-	-	-	-	-	-	-	-	-	Borrelia burgdorferi B31
BB_0479	15594824	>gi|15594824|ref|NP_212613.1| 50S ribosomal protein L4 [Borrelia burgdorferi B31]	2	-	-	-	-	-	-	+	+	-	Borrelia burgdorferi B31
BB_0480	365992359	>gi|365992359|ref|NP_212614.2| 50S ribosomal protein L23 [Borrelia burgdorferi B31]	0	-	-	-	-	-	-	-	-	-	Borrelia burgdorferi B31
BB_0481	15594826	>gi|15594826|ref|NP_212615.1| 50S ribosomal protein L2 [Borrelia burgdorferi B31]	2	-	-	-	+	-	-	-	+	-	Borrelia burgdorferi B31
BB_0482	15594827	>gi|15594827|ref|NP_212616.1| 30S ribosomal protein S19 [Borrelia burgdorferi B31]	0	-	-	-	-	-	-	-	-	-	Borrelia burgdorferi B31
BB_0483	15594828	>gi|15594828|ref|NP_212617.1| 50S ribosomal protein L22 [Borrelia burgdorferi B31]	0	-	-	-	-	-	-	-	-	-	Borrelia burgdorferi B31
BB_0484	15594829	>gi|15594829|ref|NP_212618.1| 30S ribosomal protein S3 [Borrelia burgdorferi B31]	0	-	-	-	-	-	-	-	-	-	Borrelia burgdorferi B31
BB_0485	15594830	>gi|15594830|ref|NP_212619.1| 50S ribosomal protein L16 [Borrelia burgdorferi B31]	0	-	-	-	-	-	-	-	-	-	Borrelia burgdorferi B31
BB_0486	365992360	>gi|365992360|ref|NP_212620.2| 50S ribosomal protein L29 [Borrelia burgdorferi B31]	0	-	-	-	-	-	-	-	-	-	Borrelia burgdorferi B31
BB_0487	15594832	>gi|15594832|ref|NP_212621.1| 30S ribosomal protein S17 [Borrelia burgdorferi B31]	0	-	-	-	-	-	-	-	-	-	Borrelia burgdorferi B31
BB_0488	161511077	>gi|161511077|ref|NP_212622.2| 50S ribosomal protein L14 [Borrelia burgdorferi B31]	0	-	-	-	-	-	-	-	-	-	Borrelia burgdorferi B31
BB_0489	15594834	>gi|15594834|ref|NP_212623.1| 50S ribosomal protein L24 [Borrelia burgdorferi B31]	0	-	-	-	-	-	-	-	-	-	Borrelia burgdorferi B31
BB_0490	15594835	>gi|15594835|ref|NP_212624.1| 50S ribosomal protein L5 [Borrelia burgdorferi B31]	1	-	-	-	-	-	-	+	-	-	Borrelia burgdorferi B31
BB_0491	161511076	>gi|161511076|ref|NP_212625.2| 30S ribosomal protein S14 [Borrelia burgdorferi B31]	0	-	-	-	-	-	-	-	-	-	Borrelia burgdorferi B31
BB_0492	15594837	>gi|15594837|ref|NP_212626.1| 30S ribosomal protein S8 [Borrelia burgdorferi B31]	1	-	-	-	-	-	-	-	+	-	Borrelia burgdorferi B31
BB_0493	15594838	>gi|15594838|ref|NP_212627.1| 50S ribosomal protein L6 [Borrelia burgdorferi B31]	2	-	-	-	-	-	-	+	+	-	Borrelia burgdorferi B31
BB_0494	15594839	>gi|15594839|ref|NP_212628.1| 50S ribosomal protein L18 [Borrelia burgdorferi B31]	0	-	-	-	-	-	-	-	-	-	Borrelia burgdorferi B31
BB_0495	15594840	>gi|15594840|ref|NP_212629.1| 30S ribosomal protein S5 [Borrelia burgdorferi B31]	0	-	-	-	-	-	-	-	-	-	Borrelia burgdorferi B31
BB_0496	15594841	>gi|15594841|ref|NP_212630.1| 50S ribosomal protein L30 [Borrelia burgdorferi B31]	1	-	-	-	-	+	-	-	-	-	Borrelia burgdorferi B31
BB_0497	15594842	>gi|15594842|ref|NP_212631.1| 50S ribosomal protein L15 [Borrelia burgdorferi B31]	1	-	-	-	-	-	-	-	+	-	Borrelia burgdorferi B31
BB_0498	15594843	>gi|15594843|ref|NP_212632.1| preprotein translocase subunit SecY [Borrelia burgdorferi B31]	2	-	+	+	-	-	-	+	+	-	Borrelia burgdorferi B31
BB_0499	15594844	>gi|15594844|ref|NP_212633.1| 50S ribosomal protein L36 [Borrelia burgdorferi B31]	0	-	-	-	-	-	-	-	-	-	Borrelia burgdorferi B31
BB_0500	15594845	>gi|15594845|ref|NP_212634.1| 30S ribosomal protein S13 [Borrelia burgdorferi B31]	1	-	-	-	-	-	-	-	+	-	Borrelia burgdorferi B31
BB_0501	365992361	>gi|365992361|ref|NP_212635.2| 30S ribosomal protein S11 [Borrelia burgdorferi B31]	2	-	-	-	+	-	-	-	+	-	Borrelia burgdorferi B31
BB_0502	365992362	>gi|365992362|ref|NP_212636.2| DNA-directed RNA polymerase subunit alpha [Borrelia burgdorferi B31]	2	-	-	-	+	-	-	+	-	-	Borrelia burgdorferi B31
BB_0503	15594848	>gi|15594848|ref|NP_212637.1| 50S ribosomal protein L17 [Borrelia burgdorferi B31]	0	-	-	-	-	-	-	-	-	-	Borrelia burgdorferi B31
BB_0504	15594849	>gi|15594849|ref|NP_212638.1| phosphodiesterase [Borrelia burgdorferi B31]	1	-	-	-	-	-	-	+	-	-	Borrelia burgdorferi B31
BB_0505	15594850	>gi|15594850|ref|NP_212639.1| hypothetical protein BB_0505 [Borrelia burgdorferi B31]	1	-	-	-	+	-	-	-	-	-	Borrelia burgdorferi B31
BB_0506	552542341	>gi|552542341|ref|YP_008686578.1| hypothetical protein BB_0506 [Borrelia burgdorferi B31]	0	-	-	-	-	-	-	-	-	-	Borrelia burgdorferi B31
BB_0507	365992363	>gi|365992363|ref|NP_212641.2| hypothetical protein BB_0507 [Borrelia burgdorferi B31]	0	-	-	-	-	-	-	-	-	-	Borrelia burgdorferi B31
BB_0508	15594853	>gi|15594853|ref|NP_212642.1| GTP-binding protein Der [Borrelia burgdorferi B31]	0	-	-	-	-	-	-	-	-	-	Borrelia burgdorferi B31
BB_0509	15594854	>gi|15594854|ref|NP_212643.1| hypothetical protein BB_0509 [Borrelia burgdorferi B31]	2	-	-	-	+	-	-	-	+	-	Borrelia burgdorferi B31
BB_0512	15594857	>gi|15594857|ref|NP_212646.1| hypothetical protein BB_0512 [Borrelia burgdorferi B31]	2	-	-	-	+	-	-	-	+	-	Borrelia burgdorferi B31
BB_0513	552542342	>gi|552542342|ref|YP_008686579.1| phenylalanyl-tRNA ligase subunit alpha [Borrelia burgdorferi B31]	0	-	-	-	-	-	-	-	-	-	Borrelia burgdorferi B31
BB_0514	15594859	>gi|15594859|ref|NP_212648.1| phenylalanyl-tRNA synthetase subunit beta [Borrelia burgdorferi B31]	0	-	-	-	-	-	-	-	-	-	Borrelia burgdorferi B31
BB_0515	552542343	>gi|552542343|ref|YP_008686580.1| thioredoxin reductase [Borrelia burgdorferi B31]	0	-	-	-	-	-	-	-	-	-	Borrelia burgdorferi B31
BB_0517	15594862	>gi|15594862|ref|NP_212651.1| chaperone protein DnaJ [Borrelia burgdorferi B31]	0	-	-	-	-	-	-	-	-	-	Borrelia burgdorferi B31
BB_0518	15594863	>gi|15594863|ref|NP_212652.1| molecular chaperone DnaK [Borrelia burgdorferi B31]	1	-	-	-	-	-	-	+	-	-	Borrelia burgdorferi B31
BB_0519	15594864	>gi|15594864|ref|NP_212653.1| grpE protein [Borrelia burgdorferi B31]	0	-	-	-	-	-	-	-	-	-	Borrelia burgdorferi B31
BB_0524	15594869	>gi|15594869|ref|NP_212658.1| inositol monophosphatase [Borrelia burgdorferi B31]	1	-	-	-	-	-	-	-	+	-	Borrelia burgdorferi B31
BB_0525	15594870	>gi|15594870|ref|NP_212659.1| hypothetical protein BB_0525 [Borrelia burgdorferi B31]	1	-	-	-	-	+	-	-	-	-	Borrelia burgdorferi B31
BB_0526	15594871	>gi|15594871|ref|NP_212660.1| hypothetical protein BB_0526 [Borrelia burgdorferi B31]	2	-	-	-	+	-	-	-	+	-	Borrelia burgdorferi B31
BB_0527	365992364	>gi|365992364|ref|NP_212661.2| Baf family transcriptional activator [Borrelia burgdorferi B31]	4	-	-	-	+	+	+	-	+	-	Borrelia burgdorferi B31
BB_0528	15594873	>gi|15594873|ref|NP_212662.1| aldose reductase [Borrelia burgdorferi B31]	0	-	-	-	-	-	-	-	-	-	Borrelia burgdorferi B31
BB_0531	559797711	>gi|559797711|ref|YP_008853941.1| hypothetical protein BB_0531 [Borrelia burgdorferi B31]	0	-	-	-	-	-	-	-	-	-	Borrelia burgdorferi B31
BB_0533	15594878	>gi|15594878|ref|NP_212667.1| phnP protein [Borrelia burgdorferi B31]	0	-	-	-	-	-	-	-	-	-	Borrelia burgdorferi B31
BB_0534	15594879	>gi|15594879|ref|NP_212668.1| exodeoxyribonuclease III [Borrelia burgdorferi B31]	0	-	-	-	-	-	-	-	-	-	Borrelia burgdorferi B31
BB_0535	15594880	>gi|15594880|ref|NP_212669.1| hypothetical protein BB_0535 [Borrelia burgdorferi B31]	0	-	-	-	-	-	-	-	-	-	Borrelia burgdorferi B31
BB_0536	15594881	>gi|15594881|ref|NP_212670.1| zinc protease [Borrelia burgdorferi B31]	3	+	-	-	+	-	+	-	+	-	Borrelia burgdorferi B31
BB_0537	15594882	>gi|15594882|ref|NP_212671.1| hypothetical protein BB_0537 [Borrelia burgdorferi B31]	2	-	-	-	-	+	-	+	-	-	Borrelia burgdorferi B31
BB_0538	15594883	>gi|15594883|ref|NP_212672.1| hypothetical protein BB_0538 [Borrelia burgdorferi B31]	0	-	-	-	-	-	-	-	-	-	Borrelia burgdorferi B31
BB_0539	15594884	>gi|15594884|ref|NP_212673.1| hypothetical protein BB_0539 [Borrelia burgdorferi B31]	2	-	+	+	-	-	-	+	+	-	Borrelia burgdorferi B31
BB_0540	15594885	>gi|15594885|ref|NP_212674.1| elongation factor G [Borrelia burgdorferi B31]	0	-	-	-	-	-	-	-	-	-	Borrelia burgdorferi B31
BB_0542	552542344	>gi|552542344|ref|YP_008686581.1| hypothetical protein BB_0542 [Borrelia burgdorferi B31]	3	+	-	-	-	+	-	+	+	-	Borrelia burgdorferi B31
BB_0543	365992365	>gi|365992365|ref|NP_212677.2| hypothetical protein BB_0543 [Borrelia burgdorferi B31]	4	-	-	-	-	+	-	+	+	+	Borrelia burgdorferi B31
BB_0544	15594889	>gi|15594889|ref|NP_212678.1| phosphoribosylpyrophosphate synthetase [Borrelia burgdorferi B31]	0	-	-	-	-	-	-	-	-	-	Borrelia burgdorferi B31
BB_0545	15594890	>gi|15594890|ref|NP_212679.1| xylulokinase [Borrelia burgdorferi B31]	2	-	+	-	+	-	-	-	+	-	Borrelia burgdorferi B31
BB_0546	15594891	>gi|15594891|ref|NP_212680.1| hypothetical protein BB_0546 [Borrelia burgdorferi B31]	3	-	-	-	+	+	-	-	+	-	Borrelia burgdorferi B31
BB_0547	15594892	>gi|15594892|ref|NP_212681.1| dephospho-CoA kinase [Borrelia burgdorferi B31]	0	-	-	-	-	-	-	-	-	-	Borrelia burgdorferi B31
BB_0548	15594893	>gi|15594893|ref|NP_212682.1| DNA polymerase I [Borrelia burgdorferi B31]	0	-	-	-	-	-	-	-	-	-	Borrelia burgdorferi B31
BB_0549	15594894	>gi|15594894|ref|NP_212683.1| hypothetical protein BB_0549 [Borrelia burgdorferi B31]	1	-	-	-	-	+	-	-	-	-	Borrelia burgdorferi B31
BB_0550	15594895	>gi|15594895|ref|NP_212684.1| flagellar protein FlaJ [Borrelia burgdorferi B31]	1	-	-	-	-	+	-	-	-	-	Borrelia burgdorferi B31
BB_0551	365992366	>gi|365992366|ref|NP_212685.2| protein CheY [Borrelia burgdorferi B31]	0	-	-	-	-	-	-	-	-	-	Borrelia burgdorferi B31
BB_0552	15594897	>gi|15594897|ref|NP_212686.1| NAD-dependent DNA ligase LigA [Borrelia burgdorferi B31]	0	-	-	-	-	-	-	-	-	-	Borrelia burgdorferi B31
BB_0553	559797712	>gi|559797712|ref|YP_008853942.1| hypothetical protein BB_0553 [Borrelia burgdorferi B31]	1	-	-	-	+	-	-	-	-	-	Borrelia burgdorferi B31
BB_0554	365992367	>gi|365992367|ref|NP_212688.2| hypothetical protein BB_0554 [Borrelia burgdorferi B31]	4	-	-	-	+	+	+	-	+	-	Borrelia burgdorferi B31
BB_0555	15594900	>gi|15594900|ref|NP_212689.1| hypothetical protein BB_0555 [Borrelia burgdorferi B31]	1	-	-	-	-	+	-	-	-	-	Borrelia burgdorferi B31
BB_0556	15594901	>gi|15594901|ref|NP_212690.1| hypothetical protein BB_0556 [Borrelia burgdorferi B31]	1	-	-	-	-	-	+	-	-	-	Borrelia burgdorferi B31
BB_0557	15594902	>gi|15594902|ref|NP_212691.1| phosphocarrier protein HPr [Borrelia burgdorferi B31]	0	-	-	-	-	-	-	-	-	-	Borrelia burgdorferi B31
BB_0558	15594903	>gi|15594903|ref|NP_212692.1| phosphoenolpyruvate-protein phosphatase [Borrelia burgdorferi B31]	0	-	-	-	-	-	-	-	-	-	Borrelia burgdorferi B31
BB_0559	15594904	>gi|15594904|ref|NP_212693.1| PTS system glucose-specific transporter [Borrelia burgdorferi B31]	1	-	-	-	-	-	-	+	-	-	Borrelia burgdorferi B31
BB_0560	365992368	>gi|365992368|ref|NP_212694.2| chaperone protein HtpG [Borrelia burgdorferi B31]	1	-	-	-	-	-	-	-	+	-	Borrelia burgdorferi B31
BB_0561	15594906	>gi|15594906|ref|NP_212695.1| 6-phosphogluconate dehydrogenase [Borrelia burgdorferi B31]	1	-	-	-	-	+	-	-	-	-	Borrelia burgdorferi B31
BB_0562	15594907	>gi|15594907|ref|NP_212696.1| hypothetical protein BB_0562 [Borrelia burgdorferi B31]	5	-	+	-	+	+	-	+	+	+	Borrelia burgdorferi B31
BB_0563	365992369	>gi|365992369|ref|NP_212697.2| hypothetical protein BB_0563 [Borrelia burgdorferi B31]	3	-	-	+	-	-	-	+	+	+	Borrelia burgdorferi B31
BB_0564	15594909	>gi|15594909|ref|NP_212698.1| hypothetical protein BB_0564 [Borrelia burgdorferi B31]	4	-	-	-	-	+	-	+	+	+	Borrelia burgdorferi B31
BB_0565	15594910	>gi|15594910|ref|NP_212699.1| chemotaxis protein CheW [Borrelia burgdorferi B31]	1	-	-	-	-	-	-	+	-	-	Borrelia burgdorferi B31
BB_0566	15594911	>gi|15594911|ref|NP_212700.1| hypothetical protein BB_0566 [Borrelia burgdorferi B31]	2	-	-	-	-	+	-	+	-	-	Borrelia burgdorferi B31
BB_0567	15594912	>gi|15594912|ref|NP_212701.1| chemotaxis protein CheA [Borrelia burgdorferi B31]	1	-	-	-	+	-	-	-	-	-	Borrelia burgdorferi B31
BB_0568	15594913	>gi|15594913|ref|NP_212702.1| chemotaxis protein CheB [Borrelia burgdorferi B31]	2	-	-	-	-	-	-	+	+	-	Borrelia burgdorferi B31
BB_0569	15594914	>gi|15594914|ref|NP_212703.1| hypothetical protein BB_0569 [Borrelia burgdorferi B31]	0	-	-	-	-	-	-	-	-	-	Borrelia burgdorferi B31
BB_0570	15594915	>gi|15594915|ref|NP_212704.1| chemotaxis protein CheY [Borrelia burgdorferi B31]	0	-	-	-	-	-	-	-	-	-	Borrelia burgdorferi B31
BB_0571	15594916	>gi|15594916|ref|NP_212705.1| uridylate kinase [Borrelia burgdorferi B31]	1	-	-	-	-	+	-	-	-	-	Borrelia burgdorferi B31
BB_0572	15594917	>gi|15594917|ref|NP_212706.1| glycosyl transferase family protein [Borrelia burgdorferi B31]	2	-	-	-	+	-	-	-	+	-	Borrelia burgdorferi B31
BB_0573	552542345	>gi|552542345|ref|YP_008686582.1| ABC transporter ATP-binding protein [Borrelia burgdorferi B31]	3	-	-	-	+	-	-	+	+	-	Borrelia burgdorferi B31
BB_0574	15594919	>gi|15594919|ref|NP_212708.1| hypothetical protein BB_0574 [Borrelia burgdorferi B31]	0	-	+	+	-	-	-	-	-	-	Borrelia burgdorferi B31
BB_0575	15594920	>gi|15594920|ref|NP_212709.1| CTP synthetase [Borrelia burgdorferi B31]	0	-	-	-	-	-	-	-	-	-	Borrelia burgdorferi B31
BB_0576	365992370	>gi|365992370|ref|NP_212710.2| hypothetical protein BB_0576 [Borrelia burgdorferi B31]	2	-	+	+	-	-	-	+	+	-	Borrelia burgdorferi B31
BB_0577	15594922	>gi|15594922|ref|NP_212711.1| hypothetical protein BB_0577 [Borrelia burgdorferi B31]	0	-	-	-	-	-	-	-	-	-	Borrelia burgdorferi B31
BB_0578	15594923	>gi|15594923|ref|NP_212712.1| methyl-accepting chemotaxis protein [Borrelia burgdorferi B31]	1	-	-	-	-	+	-	-	-	-	Borrelia burgdorferi B31
BB_0579	15594924	>gi|15594924|ref|NP_212713.1| DNA polymerase III subunit alpha [Borrelia burgdorferi B31]	0	-	+	-	-	-	-	-	-	-	Borrelia burgdorferi B31
BB_0580	15594925	>gi|15594925|ref|NP_212714.1| hypothetical protein BB_0580 [Borrelia burgdorferi B31]	0	-	+	+	-	-	-	-	-	-	Borrelia burgdorferi B31
BB_0581	15594926	>gi|15594926|ref|NP_212715.1| ATP-dependent DNA helicase RecG [Borrelia burgdorferi B31]	0	-	-	-	-	-	-	-	-	-	Borrelia burgdorferi B31
BB_0582	15594927	>gi|15594927|ref|NP_212716.1| carboxypeptidase [Borrelia burgdorferi B31]	0	-	-	-	-	-	-	-	-	-	Borrelia burgdorferi B31
BB_0583	15594928	>gi|15594928|ref|NP_212717.1| hypothetical protein BB_0583 [Borrelia burgdorferi B31]	1	-	+	+	-	-	-	-	+	-	Borrelia burgdorferi B31
BB_0584	365992371	>gi|365992371|ref|NP_212718.2| hypothetical protein BB_0584 [Borrelia burgdorferi B31]	1	-	+	+	-	-	-	-	+	-	Borrelia burgdorferi B31
BB_0585	15594930	>gi|15594930|ref|NP_212719.1| UDP-N-acetylmuramoylalanine--D-glutamate ligase [Borrelia burgdorferi B31]	2	-	-	-	+	-	-	-	+	-	Borrelia burgdorferi B31
BB_0586	15594931	>gi|15594931|ref|NP_212720.1| FemA protein [Borrelia burgdorferi B31]	0	-	+	+	-	-	-	-	-	-	Borrelia burgdorferi B31
BB_0587	15594932	>gi|15594932|ref|NP_212721.1| methionyl-tRNA synthetase [Borrelia burgdorferi B31]	0	-	-	-	-	-	-	-	-	-	Borrelia burgdorferi B31
BB_0588	15594933	>gi|15594933|ref|NP_212722.1| pfs protein [Borrelia burgdorferi B31]	1	-	-	-	-	-	-	-	+	-	Borrelia burgdorferi B31
BB_0589	552542346	>gi|552542346|ref|YP_008686583.1| phosphate acetyltransferase [Borrelia burgdorferi B31]	1	-	-	-	+	-	-	-	-	-	Borrelia burgdorferi B31
BB_0590	15594935	>gi|15594935|ref|NP_212724.1| KsgA/Dim1 family 16S ribosomal RNA methyltransferase [Borrelia burgdorferi B31]	0	-	-	-	-	-	-	-	-	-	Borrelia burgdorferi B31
BB_0591	15594936	>gi|15594936|ref|NP_212725.1| competence locus E [Borrelia burgdorferi B31]	1	-	+	+	-	-	-	-	+	-	Borrelia burgdorferi B31
BB_0592	15594937	>gi|15594937|ref|NP_212726.1| hypothetical protein BB_0592 [Borrelia burgdorferi B31]	0	-	+	+	-	-	-	-	-	-	Borrelia burgdorferi B31
BB_0593	15594938	>gi|15594938|ref|NP_212727.1| long-chain-fatty-acid CoA ligase [Borrelia burgdorferi B31]	1	-	+	+	+	-	-	-	-	-	Borrelia burgdorferi B31
BB_0594	365992372	>gi|365992372|ref|NP_212728.2| arginyl-tRNA synthetase [Borrelia burgdorferi B31]	0	-	-	-	-	-	-	-	-	-	Borrelia burgdorferi B31
BB_0595	15594940	>gi|15594940|ref|NP_212729.1| hypothetical protein BB_0595 [Borrelia burgdorferi B31]	1	-	+	+	-	-	-	-	+	-	Borrelia burgdorferi B31
BB_0596	15594941	>gi|15594941|ref|NP_212730.1| methyl-accepting chemotaxis protein [Borrelia burgdorferi B31]	3	-	+	+	+	-	-	+	+	-	Borrelia burgdorferi B31
BB_0597	15594942	>gi|15594942|ref|NP_212731.1| methyl-accepting chemotaxis protein [Borrelia burgdorferi B31]	2	-	+	+	+	-	-	-	+	-	Borrelia burgdorferi B31
BB_0598	15594943	>gi|15594943|ref|NP_212732.1| UDP-N-acetylenolpyruvoylglucosamine reductase [Borrelia burgdorferi B31]	0	-	-	-	-	-	-	-	-	-	Borrelia burgdorferi B31
BB_0599	15594944	>gi|15594944|ref|NP_212733.1| cysteinyl-tRNA synthetase [Borrelia burgdorferi B31]	0	-	-	-	-	-	-	-	-	-	Borrelia burgdorferi B31
BB_0600	15594945	>gi|15594945|ref|NP_212734.1| hypothetical protein BB_0600 [Borrelia burgdorferi B31]	4	-	+	+	+	+	+	-	+	-	Borrelia burgdorferi B31
BB_0601	15594946	>gi|15594946|ref|NP_212735.1| serine hydroxymethyltransferase [Borrelia burgdorferi B31]	0	-	-	-	-	-	-	-	-	-	Borrelia burgdorferi B31
BB_0602	15594947	>gi|15594947|ref|NP_212736.1| chaperonin [Borrelia burgdorferi B31]	2	-	+	+	-	-	-	+	+	-	Borrelia burgdorferi B31
BB_0603	15594948	>gi|15594948|ref|NP_212737.1| membrane-associated protein p66 [Borrelia burgdorferi B31]	5	-	-	-	+	+	-	+	+	+	Borrelia burgdorferi B31
BB_0604	15594949	>gi|15594949|ref|NP_212738.1| L-lactate permease [Borrelia burgdorferi B31]	2	-	+	+	-	-	-	+	+	-	Borrelia burgdorferi B31
BB_0605	365992373	>gi|365992373|ref|NP_212739.2| serine-type D-Ala-D-Ala carboxypeptidase [Borrelia burgdorferi B31]	2	-	-	-	+	-	-	-	+	-	Borrelia burgdorferi B31
BB_0606	15594951	>gi|15594951|ref|NP_212740.1| chemoreceptor glutamine deamidase CheD [Borrelia burgdorferi B31]	1	-	-	-	-	+	-	-	-	-	Borrelia burgdorferi B31
BB_0607	15594952	>gi|15594952|ref|NP_212741.1| single-stranded DNA-dependent ATPase [Borrelia burgdorferi B31]	1	-	-	-	-	-	-	-	+	-	Borrelia burgdorferi B31
BB_0608	15594953	>gi|15594953|ref|NP_212742.1| aminoacyl-histidine dipeptidase [Borrelia burgdorferi B31]	0	-	-	-	-	-	-	-	-	-	Borrelia burgdorferi B31
BB_0610	15594955	>gi|15594955|ref|NP_212744.1| trigger factor [Borrelia burgdorferi B31]	0	-	-	-	-	-	-	-	-	-	Borrelia burgdorferi B31
BB_0611	365992374	>gi|365992374|ref|NP_212745.2| ATP-dependent Clp protease, proteolytic subunit ClpP [Borrelia burgdorferi B31]	2	-	-	-	-	-	-	+	+	-	Borrelia burgdorferi B31
BB_0612	15594957	>gi|15594957|ref|NP_212746.1| ATP-dependent protease ATP-binding subunit ClpX [Borrelia burgdorferi B31]	0	-	-	-	-	-	-	-	-	-	Borrelia burgdorferi B31
BB_0613	365992375	>gi|365992375|ref|NP_212747.2| ATP-dependent protease La [Borrelia burgdorferi B31]	2	-	-	-	+	-	-	-	+	-	Borrelia burgdorferi B31
BB_0614	15594959	>gi|15594959|ref|NP_212748.1| hypothetical protein BB_0614 [Borrelia burgdorferi B31]	4	-	-	-	+	+	-	+	+	-	Borrelia burgdorferi B31
BB_0615	365992376	>gi|365992376|ref|NP_212749.2| 30S ribosomal protein S4 [Borrelia burgdorferi B31]	0	-	-	-	-	-	-	-	-	-	Borrelia burgdorferi B31
BB_0616	15594961	>gi|15594961|ref|NP_212750.1| hypothetical protein BB_0616 [Borrelia burgdorferi B31]	0	-	+	+	-	-	-	-	-	-	Borrelia burgdorferi B31
BB_0617	15594962	>gi|15594962|ref|NP_212751.1| hypothetical protein BB_0617 [Borrelia burgdorferi B31]	1	-	-	-	-	+	-	-	-	-	Borrelia burgdorferi B31
BB_0618	15594963	>gi|15594963|ref|NP_212752.1| cytidine deaminase [Borrelia burgdorferi B31]	1	-	-	-	-	+	-	-	-	-	Borrelia burgdorferi B31
BB_0619	365992377	>gi|365992377|ref|NP_212753.2| DHH family [Borrelia burgdorferi B31]	0	-	-	-	-	-	-	-	-	-	Borrelia burgdorferi B31
BB_0620	365992378	>gi|365992378|ref|NP_212754.2| beta-glucosidase [Borrelia burgdorferi B31]	1	-	-	-	+	-	-	-	-	-	Borrelia burgdorferi B31
BB_0621	15594966	>gi|15594966|ref|NP_212755.1| 4-methyl-5(b-hydroxyethyl)-thiazole monophosphate biosynthesis protein [Borrelia burgdorferi B31]	0	-	-	-	-	-	-	-	-	-	Borrelia burgdorferi B31
BB_0622	365992379	>gi|365992379|ref|NP_212756.2| acetate kinase [Borrelia burgdorferi B31]	0	-	-	-	-	-	-	-	-	-	Borrelia burgdorferi B31
BB_0623	15594968	>gi|15594968|ref|NP_212757.1| transcription-repair coupling factor [Borrelia burgdorferi B31]	0	-	-	-	-	-	-	-	-	-	Borrelia burgdorferi B31
BB_0624	15594969	>gi|15594969|ref|NP_212758.1| hypothetical protein BB_0624 [Borrelia burgdorferi B31]	4	-	-	-	+	+	-	+	+	-	Borrelia burgdorferi B31
BB_0625	365992380	>gi|365992380|ref|NP_212759.2| N-acetylmuramoyl-L-alanine amidase [Borrelia burgdorferi B31]	3	-	-	-	+	+	-	-	+	-	Borrelia burgdorferi B31
BB_0626	15594971	>gi|15594971|ref|NP_212760.1| hypothetical protein BB_0626 [Borrelia burgdorferi B31]	0	-	-	-	-	-	-	-	-	-	Borrelia burgdorferi B31
BB_0627	552542347	>gi|552542347|ref|YP_008686584.1| aminopeptidase [Borrelia burgdorferi B31]	0	-	-	-	-	-	-	-	-	-	Borrelia burgdorferi B31
BB_0628	15594973	>gi|15594973|ref|NP_212762.1| hypothetical protein BB_0628 [Borrelia burgdorferi B31]	2	+	-	-	-	-	+	+	-	-	Borrelia burgdorferi B31
BB_0629	365992381	>gi|365992381|ref|NP_212763.2| PTS system fructose-specific transporter subunit IIABC [Borrelia burgdorferi B31]	1	-	+	+	-	-	-	+	-	-	Borrelia burgdorferi B31
BB_0630	15594975	>gi|15594975|ref|NP_212764.1| 1-phosphofructokinase [Borrelia burgdorferi B31]	3	-	-	-	+	-	-	+	+	-	Borrelia burgdorferi B31
BB_0631	15594976	>gi|15594976|ref|NP_212765.1| hypothetical protein BB_0631 [Borrelia burgdorferi B31]	1	-	+	+	-	-	-	-	+	-	Borrelia burgdorferi B31
BB_0632	15594977	>gi|15594977|ref|NP_212766.1| exodeoxyribonuclease V subunit alpha [Borrelia burgdorferi B31]	1	-	-	-	+	-	-	-	-	-	Borrelia burgdorferi B31
BB_0633	15594978	>gi|15594978|ref|NP_212767.1| exodeoxyribonuclease V subunit beta [Borrelia burgdorferi B31]	0	-	-	-	-	-	-	-	-	-	Borrelia burgdorferi B31
BB_0635	365992382	>gi|365992382|ref|NP_212769.2| nicotinate phosphoribosyltransferase [Borrelia burgdorferi B31]	0	-	-	-	-	-	-	-	-	-	Borrelia burgdorferi B31
BB_0636	15594981	>gi|15594981|ref|NP_212770.1| glucose-6-phosphate 1-dehydrogenase [Borrelia burgdorferi B31]	2	-	-	-	+	-	-	-	+	-	Borrelia burgdorferi B31
BB_0637	365992383	>gi|365992383|ref|NP_212771.2| Na+/H+ antiporter family [Borrelia burgdorferi B31]	1	-	+	+	-	-	-	-	+	-	Borrelia burgdorferi B31
BB_0638	15594983	>gi|15594983|ref|NP_212772.1| Na+/H+ antiporter [Borrelia burgdorferi B31]	0	-	+	+	-	-	-	-	-	-	Borrelia burgdorferi B31
BB_0639	15594984	>gi|15594984|ref|NP_212773.1| spermidine/putrescine ABC transporter substrate-binding protein [Borrelia burgdorferi B31]	0	-	-	-	-	-	-	-	-	-	Borrelia burgdorferi B31
BB_0640	15594985	>gi|15594985|ref|NP_212774.1| spermidine/putrescine ABC transporter permease [Borrelia burgdorferi B31]	2	-	+	+	-	-	-	+	+	-	Borrelia burgdorferi B31
BB_0641	365992384	>gi|365992384|ref|NP_212775.2| putrescine transport system permease protein PotH [Borrelia burgdorferi B31]	1	-	+	+	-	-	-	+	-	-	Borrelia burgdorferi B31
BB_0642	15594987	>gi|15594987|ref|NP_212776.1| spermidine/putrescine ABC transporter ATP-binding protein [Borrelia burgdorferi B31]	0	-	-	-	-	-	-	-	-	-	Borrelia burgdorferi B31
BB_0643	15594988	>gi|15594988|ref|NP_212777.1| GTPase YlqF [Borrelia burgdorferi B31]	0	-	-	-	-	-	-	-	-	-	Borrelia burgdorferi B31
BB_0644	15594989	>gi|15594989|ref|NP_212778.1| N-acetylmannosamine-6-phosphate 2-epimerase [Borrelia burgdorferi B31]	0	-	-	-	-	-	-	-	-	-	Borrelia burgdorferi B31
BB_0645	15594990	>gi|15594990|ref|NP_212779.1| PTS system glucose-specific transporter subunit IIBC [Borrelia burgdorferi B31]	2	-	+	+	-	-	-	+	+	-	Borrelia burgdorferi B31
BB_0646	15594991	>gi|15594991|ref|NP_212780.1| hypothetical protein BB_0646 [Borrelia burgdorferi B31]	0	-	-	-	-	-	-	-	-	-	Borrelia burgdorferi B31
BB_0647	15594992	>gi|15594992|ref|NP_212781.1| ferric uptake regulation protein [Borrelia burgdorferi B31]	0	-	-	-	-	-	-	-	-	-	Borrelia burgdorferi B31
BB_0648	552542348	>gi|552542348|ref|YP_008686585.1| hypothetical protein BB_0648 [Borrelia burgdorferi B31]	1	-	-	-	+	-	-	-	-	-	Borrelia burgdorferi B31
BB_0649	15594994	>gi|15594994|ref|NP_212783.1| chaperonin GroEL [Borrelia burgdorferi B31]	1	-	-	-	-	-	-	+	-	-	Borrelia burgdorferi B31
BB_0650	365992385	>gi|365992385|ref|NP_212784.2| hypothetical protein BB_0650 [Borrelia burgdorferi B31]	1	-	-	-	-	+	-	-	-	-	Borrelia burgdorferi B31
BB_0651	15594996	>gi|15594996|ref|NP_212785.1| hypothetical protein BB_0651 [Borrelia burgdorferi B31]	1	-	-	-	-	-	-	+	-	-	Borrelia burgdorferi B31
BB_0652	15594997	>gi|15594997|ref|NP_212786.1| preprotein translocase subunit SecD [Borrelia burgdorferi B31]	3	+	+	+	+	-	-	+	+	-	Borrelia burgdorferi B31
BB_0653	15594998	>gi|15594998|ref|NP_212787.1| preprotein translocase subunit SecF [Borrelia burgdorferi B31]	2	-	+	+	-	-	-	+	+	-	Borrelia burgdorferi B31
BB_0654	15594999	>gi|15594999|ref|NP_212788.1| hypothetical protein BB_0654 [Borrelia burgdorferi B31]	0	-	-	-	-	-	-	-	-	-	Borrelia burgdorferi B31
BB_0655	15595000	>gi|15595000|ref|NP_212789.1| heat shock protein DnaJ [Borrelia burgdorferi B31]	0	-	-	-	-	-	-	-	-	-	Borrelia burgdorferi B31
BB_0656	15595001	>gi|15595001|ref|NP_212790.1| oxygen-independent coproporphyrinogen III oxidase [Borrelia burgdorferi B31]	0	-	-	-	-	-	-	-	-	-	Borrelia burgdorferi B31
BB_0657	15595002	>gi|15595002|ref|NP_212791.1| ribose 5-phosphate isomerase [Borrelia burgdorferi B31]	0	-	-	-	-	-	-	-	-	-	Borrelia burgdorferi B31
BB_0658	365992386	>gi|365992386|ref|NP_212792.2| phosphoglycerate mutase [Borrelia burgdorferi B31]	0	-	-	-	-	-	-	-	-	-	Borrelia burgdorferi B31
BB_0659	15595004	>gi|15595004|ref|NP_212793.1| lysyl-tRNA synthetase [Borrelia burgdorferi B31]	0	-	-	-	-	-	-	-	-	-	Borrelia burgdorferi B31
BB_0660	15595005	>gi|15595005|ref|NP_212794.1| GTPase Era [Borrelia burgdorferi B31]	0	-	-	-	-	-	-	-	-	-	Borrelia burgdorferi B31
BB_0661	365992387	>gi|365992387|ref|NP_212795.2| hypothetical protein BB_0661 [Borrelia burgdorferi B31]	1	-	+	+	-	+	-	-	-	-	Borrelia burgdorferi B31
BB_0662	15595007	>gi|15595007|ref|NP_212796.1| hypothetical protein BB_0662 [Borrelia burgdorferi B31]	4	-	-	-	+	+	-	+	+	-	Borrelia burgdorferi B31
BB_0663	15595008	>gi|15595008|ref|NP_212797.1| hypothetical protein BB_0663 [Borrelia burgdorferi B31]	1	-	-	-	-	+	-	-	-	-	Borrelia burgdorferi B31
BB_0664	365992388	>gi|365992388|ref|NP_212798.2| lipoprotein [Borrelia burgdorferi B31]	0	+	-	-	-	-	-	-	-	-	Borrelia burgdorferi B31
BB_0665	15595010	>gi|15595010|ref|NP_212799.1| hypothetical protein BB_0665 [Borrelia burgdorferi B31]	1	-	+	+	+	-	-	-	-	-	Borrelia burgdorferi B31
BB_0666	365992389	>gi|365992389|ref|NP_212800.2| N-acetylmuramoyl-L-alanine amidase domain-containing protein [Borrelia burgdorferi B31]	0	-	-	-	-	-	-	-	-	-	Borrelia burgdorferi B31
BB_0667	15595012	>gi|15595012|ref|NP_212801.1| hypothetical protein BB_0667 [Borrelia burgdorferi B31]	5	-	-	-	+	+	+	+	+	-	Borrelia burgdorferi B31
BB_0668	365992390	>gi|365992390|ref|NP_212802.2| flagellar filament outer layer protein [Borrelia burgdorferi B31]	2	-	-	-	+	-	-	+	-	-	Borrelia burgdorferi B31
BB_0669	15595014	>gi|15595014|ref|NP_212803.1| chemotaxis protein CheA [Borrelia burgdorferi B31]	0	-	-	-	-	-	-	-	-	-	Borrelia burgdorferi B31
BB_0670	15595015	>gi|15595015|ref|NP_212804.1| chemotaxis protein CheW [Borrelia burgdorferi B31]	1	-	-	-	+	-	-	-	-	-	Borrelia burgdorferi B31
BB_0671	15595016	>gi|15595016|ref|NP_212805.1| chemotaxis protein CheX [Borrelia burgdorferi B31]	2	-	-	-	-	+	-	+	-	-	Borrelia burgdorferi B31
BB_0672	15595017	>gi|15595017|ref|NP_212806.1| chemotaxis protein CheY [Borrelia burgdorferi B31]	0	-	-	-	-	-	-	-	-	-	Borrelia burgdorferi B31
BB_0673	15595018	>gi|15595018|ref|NP_212807.1| hypothetical protein BB_0673 [Borrelia burgdorferi B31]	0	-	-	-	-	-	-	-	-	-	Borrelia burgdorferi B31
BB_0674	15595019	>gi|15595019|ref|NP_212808.1| hypothetical protein BB_0674 [Borrelia burgdorferi B31]	0	-	+	+	-	-	-	-	-	-	Borrelia burgdorferi B31
BB_0675	15595020	>gi|15595020|ref|NP_212809.1| hypothetical protein BB_0675 [Borrelia burgdorferi B31]	2	-	-	-	-	+	-	-	+	-	Borrelia burgdorferi B31
BB_0676	15595021	>gi|15595021|ref|NP_212810.1| phosphoglycolate phosphatase [Borrelia burgdorferi B31]	0	-	-	-	-	-	-	-	-	-	Borrelia burgdorferi B31
BB_0677	15595022	>gi|15595022|ref|NP_212811.1| sugar ABC transporter ATP-binding protein [Borrelia burgdorferi B31]	0	-	-	-	-	-	-	-	-	-	Borrelia burgdorferi B31
BB_0678	15595023	>gi|15595023|ref|NP_212812.1| sugar ABC transporter permease [Borrelia burgdorferi B31]	2	-	+	+	-	-	-	+	+	-	Borrelia burgdorferi B31
BB_0679	365992391	>gi|365992391|ref|NP_212813.2| ribose/galactose ABC transporter permease [Borrelia burgdorferi B31]	2	-	+	+	-	-	-	+	+	-	Borrelia burgdorferi B31
BB_0680	15595025	>gi|15595025|ref|NP_212814.1| methyl-accepting chemotaxis protein [Borrelia burgdorferi B31]	2	-	+	+	+	-	-	+	-	-	Borrelia burgdorferi B31
BB_0681	365992392	>gi|365992392|ref|NP_212815.2| methyl-accepting chemotaxis protein [Borrelia burgdorferi B31]	2	-	+	+	+	-	-	+	-	-	Borrelia burgdorferi B31
BB_0682	15595027	>gi|15595027|ref|NP_212816.1| tRNA-specific 2-thiouridylase MnmA [Borrelia burgdorferi B31]	0	-	-	-	-	-	-	-	-	-	Borrelia burgdorferi B31
BB_0683	15595028	>gi|15595028|ref|NP_212817.1| 3-hydroxy-3-methylglutaryl-CoA synthase [Borrelia burgdorferi B31]	1	-	-	-	+	-	-	-	-	-	Borrelia burgdorferi B31
BB_0684	365992393	>gi|365992393|ref|NP_212818.2| isopentenyl-diphosphate delta-isomerase [Borrelia burgdorferi B31]	2	-	-	-	+	-	-	-	+	-	Borrelia burgdorferi B31
BB_0685	15595030	>gi|15595030|ref|NP_212819.1| 3-hydroxy-3-methylglutaryl-CoA reductase [Borrelia burgdorferi B31]	0	-	+	-	-	-	-	-	-	-	Borrelia burgdorferi B31
BB_0686	15595031	>gi|15595031|ref|NP_212820.1| mevalonate pyrophosphate decarboxylase [Borrelia burgdorferi B31]	3	-	-	-	+	+	-	-	+	-	Borrelia burgdorferi B31
BB_0687	15595032	>gi|15595032|ref|NP_212821.1| phosphomevalonate kinase [Borrelia burgdorferi B31]	0	-	-	-	-	-	-	-	-	-	Borrelia burgdorferi B31
BB_0688	15595033	>gi|15595033|ref|NP_212822.1| mevalonate kinase [Borrelia burgdorferi B31]	3	-	-	-	+	+	-	-	+	-	Borrelia burgdorferi B31
BB_0689	15595034	>gi|15595034|ref|NP_212823.1| hypothetical protein BB_0689 [Borrelia burgdorferi B31]	1	+	-	-	-	+	-	-	-	-	Borrelia burgdorferi B31
BB_0690	365992394	>gi|365992394|ref|NP_212824.2| neutrophil activating protein A (napA) [Borrelia burgdorferi B31]	0	-	-	-	-	-	-	-	-	-	Borrelia burgdorferi B31
BB_0691	15595036	>gi|15595036|ref|NP_212825.1| elongation factor G [Borrelia burgdorferi B31]	0	-	-	-	-	-	-	-	-	-	Borrelia burgdorferi B31
BB_0693	15595038	>gi|15595038|ref|NP_212827.1| xylose operon regulatory protein [Borrelia burgdorferi B31]	0	-	-	-	-	-	-	-	-	-	Borrelia burgdorferi B31
BB_0694	365992395	>gi|365992395|ref|NP_212828.2| signal recognition particle protein [Borrelia burgdorferi B31]	1	-	-	-	+	-	-	-	-	-	Borrelia burgdorferi B31
BB_0695	15595040	>gi|15595040|ref|NP_212829.1| 30S ribosomal protein S16 [Borrelia burgdorferi B31]	0	-	-	-	-	-	-	-	-	-	Borrelia burgdorferi B31
BB_0696	15595041	>gi|15595041|ref|NP_212830.1| hypothetical protein BB_0696 [Borrelia burgdorferi B31]	0	-	-	-	-	-	-	-	-	-	Borrelia burgdorferi B31
BB_0697	15595042	>gi|15595042|ref|NP_212831.1| 16S rRNA-processing protein RimM [Borrelia burgdorferi B31]	2	-	-	-	-	-	-	+	+	-	Borrelia burgdorferi B31
BB_0698	15595043	>gi|15595043|ref|NP_212832.1| tRNA (guanine-N(1)-)-methyltransferase [Borrelia burgdorferi B31]	0	-	-	-	-	-	-	-	-	-	Borrelia burgdorferi B31
BB_0699	15595044	>gi|15595044|ref|NP_212833.1| 50S ribosomal protein L19 [Borrelia burgdorferi B31]	0	-	-	-	-	-	-	-	-	-	Borrelia burgdorferi B31
BB_0701	15595046	>gi|15595046|ref|NP_212835.1| hypothetical protein BB_0701 [Borrelia burgdorferi B31]	0	-	-	-	-	-	-	-	-	-	Borrelia burgdorferi B31
BB_0702	15595047	>gi|15595047|ref|NP_212836.1| phosphopantetheine adenylyltransferase [Borrelia burgdorferi B31]	1	-	-	-	-	-	-	-	+	-	Borrelia burgdorferi B31
BB_0703	15595048	>gi|15595048|ref|NP_212837.1| 50S ribosomal protein L32 [Borrelia burgdorferi B31]	2	-	-	-	-	+	-	-	+	-	Borrelia burgdorferi B31
BB_0704	15595049	>gi|15595049|ref|NP_212838.1| acyl carrier protein [Borrelia burgdorferi B31]	0	-	-	-	-	-	-	-	-	-	Borrelia burgdorferi B31
BB_0705	365992396	>gi|365992396|ref|NP_212839.2| ribonuclease III [Borrelia burgdorferi B31]	1	-	-	-	+	-	-	-	-	-	Borrelia burgdorferi B31
BB_0706	15595051	>gi|15595051|ref|NP_212840.1| polynucleotide adenylyltransferase [Borrelia burgdorferi B31]	0	-	-	-	-	-	-	-	-	-	Borrelia burgdorferi B31
BB_0707	365992397	>gi|365992397|ref|NP_212841.2| hypothetical protein BB_0707 [Borrelia burgdorferi B31]	1	-	-	-	+	-	-	-	-	-	Borrelia burgdorferi B31
BB_0708	15595053	>gi|15595053|ref|NP_212842.1| hypothetical protein BB_0708 [Borrelia burgdorferi B31]	2	-	+	+	-	-	-	+	+	-	Borrelia burgdorferi B31
BB_0709	15595054	>gi|15595054|ref|NP_212843.1| hypothetical protein BB_0709 [Borrelia burgdorferi B31]	2	-	-	-	+	-	-	-	+	-	Borrelia burgdorferi B31
BB_0712	15595057	>gi|15595057|ref|NP_212846.1| RNA polymerase sigma factor RpoD [Borrelia burgdorferi B31]	0	-	-	-	-	-	-	-	-	-	Borrelia burgdorferi B31
BB_0713	365992398	>gi|365992398|ref|NP_212847.2| hypothetical protein BB_0713 [Borrelia burgdorferi B31]	0	-	-	-	-	-	-	-	-	-	Borrelia burgdorferi B31
BB_0714	15595059	>gi|15595059|ref|NP_212848.1| hypothetical protein BB_0714 [Borrelia burgdorferi B31]	3	-	+	-	+	-	-	+	+	-	Borrelia burgdorferi B31
BB_0715	365992399	>gi|365992399|ref|NP_212849.2| cell division protein FtsA [Borrelia burgdorferi B31]	1	-	-	-	-	-	-	+	-	-	Borrelia burgdorferi B31
BB_0716	365992400	>gi|365992400|ref|NP_212850.2| rod shape-determining protein MreC [Borrelia burgdorferi B31]	2	-	-	-	+	+	-	-	-	-	Borrelia burgdorferi B31
BB_0717	15595062	>gi|15595062|ref|NP_212851.1| hypothetical protein BB_0717 [Borrelia burgdorferi B31]	1	-	+	+	-	-	-	-	+	-	Borrelia burgdorferi B31
BB_0718	365992401	>gi|365992401|ref|NP_212852.2| penicillin-binding protein [Borrelia burgdorferi B31]	1	-	-	-	+	-	-	-	-	-	Borrelia burgdorferi B31
BB_0719	365992402	>gi|365992402|ref|NP_212853.2| rod shape-determining protein RodA [Borrelia burgdorferi B31]	2	-	+	+	-	-	-	+	+	-	Borrelia burgdorferi B31
BB_0720	552542349	>gi|552542349|ref|YP_008686586.1| threonyl-tRNA synthetase [Borrelia burgdorferi B31]	0	-	-	-	-	-	-	-	-	-	Borrelia burgdorferi B31
BB_0721	15595066	>gi|15595066|ref|NP_212855.1| CDP-diacylglycerol--glycerol-3-phosphate 3-phosphatidyltransferase [Borrelia burgdorferi B31]	0	-	+	+	-	-	-	-	-	-	Borrelia burgdorferi B31
BB_0722	365992403	>gi|365992403|ref|NP_212856.2| hypothetical protein BB_0722 [Borrelia burgdorferi B31]	3	-	-	-	+	+	-	-	+	-	Borrelia burgdorferi B31
BB_0723	552542350	>gi|552542350|ref|YP_008686587.1| adenylyl cyclase [Borrelia burgdorferi B31]	0	-	-	-	-	-	-	-	-	-	Borrelia burgdorferi B31
BB_0724	552542351	>gi|552542351|ref|YP_008686588.1| potassium transporter [Borrelia burgdorferi B31]	2	-	+	+	-	-	-	+	+	-	Borrelia burgdorferi B31
BB_0725	365992404	>gi|365992404|ref|NP_212859.2| lectin [Borrelia burgdorferi B31]	0	-	-	-	-	-	-	-	-	-	Borrelia burgdorferi B31
BB_0726	15595071	>gi|15595071|ref|NP_212860.1| ATP-binding protein [Borrelia burgdorferi B31]	2	-	-	-	+	-	-	-	+	-	Borrelia burgdorferi B31
BB_0727	365992405	>gi|365992405|ref|NP_212861.2| phosphofructokinase [Borrelia burgdorferi B31]	0	-	-	-	-	-	-	-	-	-	Borrelia burgdorferi B31
BB_0728	365992406	>gi|365992406|ref|NP_212862.2| CoA-disulfide reductase [Borrelia burgdorferi B31]	0	-	-	-	-	-	-	-	-	-	Borrelia burgdorferi B31
BB_0729	15595074	>gi|15595074|ref|NP_212863.1| glutamate transporter [Borrelia burgdorferi B31]	1	-	+	+	-	-	-	+	-	-	Borrelia burgdorferi B31
BB_0730	365992407	>gi|365992407|ref|NP_212864.2| glucose-6-phosphate isomerase [Borrelia burgdorferi B31]	1	-	-	-	-	-	+	-	-	-	Borrelia burgdorferi B31
BB_0731	15595076	>gi|15595076|ref|NP_212865.1| hypothetical protein BB_0731 [Borrelia burgdorferi B31]	0	-	-	-	-	-	-	-	-	-	Borrelia burgdorferi B31
BB_0732	15595077	>gi|15595077|ref|NP_212866.1| penicillin-binding protein [Borrelia burgdorferi B31]	1	-	-	-	+	-	-	-	-	-	Borrelia burgdorferi B31
BB_0733	365992408	>gi|365992408|ref|NP_212867.2| hypothetical protein BB_0733 [Borrelia burgdorferi B31]	1	-	-	-	-	+	-	-	-	-	Borrelia burgdorferi B31
BB_0734	15595079	>gi|15595079|ref|NP_212868.1| hypothetical protein BB_0734 [Borrelia burgdorferi B31]	1	-	-	-	+	-	-	-	-	-	Borrelia burgdorferi B31
BB_0735	365992409	>gi|365992409|ref|NP_212869.2| rare lipoprotein A [Borrelia burgdorferi B31]	3	-	-	-	+	+	-	-	+	-	Borrelia burgdorferi B31
BB_0737	365992410	>gi|365992410|ref|NP_212871.2| histidine phosphokinase/phophatase [Borrelia burgdorferi B31]	0	-	-	-	-	-	-	-	-	-	Borrelia burgdorferi B31
BB_0738	15595083	>gi|15595083|ref|NP_212872.1| valyl-tRNA synthetase [Borrelia burgdorferi B31]	0	-	-	-	-	-	-	-	-	-	Borrelia burgdorferi B31
BB_0739	552542352	>gi|552542352|ref|YP_008686589.1| hypothetical protein BB_0739 [Borrelia burgdorferi B31]	2	-	-	-	-	-	-	+	+	-	Borrelia burgdorferi B31
BB_0740	15595085	>gi|15595085|ref|NP_212874.1| hypothetical protein BB_0740 [Borrelia burgdorferi B31]	0	-	-	-	-	-	-	-	-	-	Borrelia burgdorferi B31
BB_0741	365992411	>gi|365992411|ref|NP_212875.2| chaperonin GroS [Borrelia burgdorferi B31]	1	-	-	-	-	-	-	+	-	-	Borrelia burgdorferi B31
BB_0742	365992412	>gi|365992412|ref|NP_212876.2| ABC transporter ATP-binding protein [Borrelia burgdorferi B31]	0	-	-	-	-	-	-	-	-	-	Borrelia burgdorferi B31
BB_0743	15595088	>gi|15595088|ref|NP_212877.1| hypothetical protein BB_0743 [Borrelia burgdorferi B31]	4	-	-	-	+	+	+	-	+	-	Borrelia burgdorferi B31
BB_0744	15595089	>gi|15595089|ref|NP_212878.1| antigen, p83/100 [Borrelia burgdorferi B31]	2	-	-	-	+	-	-	-	+	-	Borrelia burgdorferi B31
BB_0745	365992413	>gi|365992413|ref|NP_212879.2| endonuclease III [Borrelia burgdorferi B31]	0	-	-	-	-	-	-	-	-	-	Borrelia burgdorferi B31
BB_0746	15595091	>gi|15595091|ref|NP_212880.1| peptide ABC transporter permease [Borrelia burgdorferi B31]	1	-	+	+	-	-	-	-	+	-	Borrelia burgdorferi B31
BB_0747	15595092	>gi|15595092|ref|NP_212881.1| peptide ABC transporter permease [Borrelia burgdorferi B31]	0	-	+	+	-	-	-	-	-	-	Borrelia burgdorferi B31
BB_0748	15595093	>gi|15595093|ref|NP_212882.1| hypothetical protein BB_0748 [Borrelia burgdorferi B31]	3	-	+	+	+	+	-	-	+	-	Borrelia burgdorferi B31
BB_0749	365992414	>gi|365992414|ref|NP_212883.2| hypothetical protein BB_0749 [Borrelia burgdorferi B31]	0	-	-	-	-	-	-	-	-	-	Borrelia burgdorferi B31
BB_0751	365992415	>gi|365992415|ref|NP_212885.2| hypothetical protein BB_0751 [Borrelia burgdorferi B31]	2	-	-	-	+	-	-	+	-	-	Borrelia burgdorferi B31
BB_0752	552542353	>gi|552542353|ref|YP_008686590.1| hypothetical protein BB_0752 [Borrelia burgdorferi B31]	2	-	+	+	+	-	-	-	+	-	Borrelia burgdorferi B31
BB_0753	552542354	>gi|552542354|ref|YP_008686591.1| hypothetical protein BB_0753 [Borrelia burgdorferi B31]	2	-	+	+	-	-	-	+	+	-	Borrelia burgdorferi B31
BB_0754	15595099	>gi|15595099|ref|NP_212888.1| ABC transporter ATP-binding protein [Borrelia burgdorferi B31]	0	-	-	-	-	-	-	-	-	-	Borrelia burgdorferi B31
BB_0755	15595100	>gi|15595100|ref|NP_212889.1| ribonuclease Z [Borrelia burgdorferi B31]	0	-	-	-	-	-	-	-	-	-	Borrelia burgdorferi B31
BB_0756	15595101	>gi|15595101|ref|NP_212890.1| hypothetical protein BB_0756 [Borrelia burgdorferi B31]	0	-	-	-	-	-	-	-	-	-	Borrelia burgdorferi B31
BB_0757	365992416	>gi|365992416|ref|NP_212891.2| Clp protease [Borrelia burgdorferi B31]	0	-	+	+	-	-	-	-	-	-	Borrelia burgdorferi B31
BB_0758	365992417	>gi|365992417|ref|NP_212892.2| hypothetical protein BB_0758 [Borrelia burgdorferi B31]	2	-	-	-	-	+	-	-	+	-	Borrelia burgdorferi B31
BB_0759	15595104	>gi|15595104|ref|NP_212893.1| hypothetical protein BB_0759 [Borrelia burgdorferi B31]	2	-	+	+	-	-	-	+	+	-	Borrelia burgdorferi B31
BB_0760	365992418	>gi|365992418|ref|NP_212894.2| gene 37 protein (Gp37) [Borrelia burgdorferi B31]	0	-	-	-	-	-	-	-	-	-	Borrelia burgdorferi B31
BB_0761	552542355	>gi|552542355|ref|YP_008686592.1| peptidoglycan-binding protein [Borrelia burgdorferi B31]	4	-	-	-	+	+	+	-	+	-	Borrelia burgdorferi B31
BB_0763	552542356	>gi|552542356|ref|YP_008686593.1| acetoacetate metabolism regulatory protein AtoC [Borrelia burgdorferi B31]	0	-	-	-	-	-	-	-	-	-	Borrelia burgdorferi B31
BB_0764	15595109	>gi|15595109|ref|NP_212898.1| sensory transduction histidine kinase [Borrelia burgdorferi B31]	0	-	-	-	-	-	-	-	-	-	Borrelia burgdorferi B31
BB_0765	15595110	>gi|15595110|ref|NP_212899.1| hypothetical protein BB_0765 [Borrelia burgdorferi B31]	0	-	-	-	-	-	-	-	-	-	Borrelia burgdorferi B31
BB_0766	15595111	>gi|15595111|ref|NP_212900.1| colicin V production protein [Borrelia burgdorferi B31]	0	-	+	+	-	-	-	-	-	-	Borrelia burgdorferi B31
BB_0767	15595112	>gi|15595112|ref|NP_212901.1| undecaprenyldiphospho-muramoylpentapeptide beta-N-acetylglucosaminyltransferase [Borrelia burgdorferi B31]	0	-	+	-	-	-	-	-	-	-	Borrelia burgdorferi B31
BB_0768	15595113	>gi|15595113|ref|NP_212902.1| pyridoxal kinase [Borrelia burgdorferi B31]	0	-	-	-	-	-	-	-	-	-	Borrelia burgdorferi B31
BB_0769	15595114	>gi|15595114|ref|NP_212903.1| UGMP family protein [Borrelia burgdorferi B31]	0	-	-	-	-	-	-	-	-	-	Borrelia burgdorferi B31
BB_0770	15595115	>gi|15595115|ref|NP_212904.1| hypothetical protein BB_0770 [Borrelia burgdorferi B31]	0	-	-	-	-	-	-	-	-	-	Borrelia burgdorferi B31
BB_0771	15595116	>gi|15595116|ref|NP_212905.1| RNA polymerase sigma factor [Borrelia burgdorferi B31]	1	-	-	-	-	-	-	+	-	-	Borrelia burgdorferi B31
BB_0771a	365992419	>gi|365992419|ref|YP_004956714.1| hypothetical protein BB_0771a [Borrelia burgdorferi B31]	1	-	-	-	-	+	-	-	-	-	Borrelia burgdorferi B31
BB_0772	15595117	>gi|15595117|ref|NP_212906.1| flagellar basal body P-ring protein [Borrelia burgdorferi B31]	3	-	-	-	+	-	-	+	+	-	Borrelia burgdorferi B31
BB_0773	15595118	>gi|15595118|ref|NP_212907.1| hypothetical protein BB_0773 [Borrelia burgdorferi B31]	0	-	-	-	-	-	-	-	-	-	Borrelia burgdorferi B31
BB_0774	15595119	>gi|15595119|ref|NP_212908.1| flagellar basal body rod protein FlgG [Borrelia burgdorferi B31]	3	-	-	-	+	-	-	+	+	-	Borrelia burgdorferi B31
BB_0775	365992420	>gi|365992420|ref|NP_212909.2| flagellar hook-basal body complex protein [Borrelia burgdorferi B31]	1	-	-	-	+	-	-	-	-	-	Borrelia burgdorferi B31
BB_0776	365992421	>gi|365992421|ref|NP_212910.2| hypothetical protein BB_0776 [Borrelia burgdorferi B31]	2	-	-	-	-	+	-	-	+	-	Borrelia burgdorferi B31
BB_0777	15595122	>gi|15595122|ref|NP_212911.1| adenine phosphoribosyltransferase [Borrelia burgdorferi B31]	0	-	-	-	-	-	-	-	-	-	Borrelia burgdorferi B31
BB_0778	15595123	>gi|15595123|ref|NP_212912.1| 50S ribosomal protein L21 [Borrelia burgdorferi B31]	0	-	-	-	-	-	-	-	-	-	Borrelia burgdorferi B31
BB_0779	552542315	>gi|552542315|ref|NP_212913.3| hypothetical protein BB_0779 [Borrelia burgdorferi B31]	1	-	-	-	-	+	-	-	-	-	Borrelia burgdorferi B31
BB_0780	15595125	>gi|15595125|ref|NP_212914.1| 50S ribosomal protein L27 [Borrelia burgdorferi B31]	2	-	-	-	-	-	-	+	+	-	Borrelia burgdorferi B31
BB_0781	15595126	>gi|15595126|ref|NP_212915.1| GTPase CgtA [Borrelia burgdorferi B31]	4	-	-	-	+	+	-	+	+	-	Borrelia burgdorferi B31
BB_0782	365992423	>gi|365992423|ref|NP_212916.2| nicotinate (nicotinamide) nucleotide adenylyltransferase [Borrelia burgdorferi B31]	0	-	-	-	-	-	-	-	-	-	Borrelia burgdorferi B31
BB_0783	15595128	>gi|15595128|ref|NP_212917.1| hypothetical protein BB_0783 [Borrelia burgdorferi B31]	1	-	-	-	+	-	-	-	-	-	Borrelia burgdorferi B31
BB_0784	365992424	>gi|365992424|ref|NP_212918.2| iojap-like ribosome-associated protein [Borrelia burgdorferi B31]	0	-	-	-	-	-	-	-	-	-	Borrelia burgdorferi B31
BB_0785	15595130	>gi|15595130|ref|NP_212919.1| regulatory protein SpoVG [Borrelia burgdorferi B31]	1	-	-	-	-	+	-	-	-	-	Borrelia burgdorferi B31
BB_0786	161511075	>gi|161511075|ref|NP_212920.2| 50S ribosomal protein L25/general stress protein Ctc [Borrelia burgdorferi B31]	0	-	-	-	-	-	-	-	-	-	Borrelia burgdorferi B31
BB_0787	15595132	>gi|15595132|ref|NP_212921.1| peptidyl-tRNA hydrolase [Borrelia burgdorferi B31]	2	-	-	-	+	-	-	-	+	-	Borrelia burgdorferi B31
BB_0788	15595133	>gi|15595133|ref|NP_212922.1| hypothetical protein BB_0788 [Borrelia burgdorferi B31]	0	-	-	-	-	-	-	-	-	-	Borrelia burgdorferi B31
BB_0789	15595134	>gi|15595134|ref|NP_212923.1| cell division protein FtsH [Borrelia burgdorferi B31]	0	-	+	+	-	-	-	-	-	-	Borrelia burgdorferi B31
BB_0790	365992425	>gi|365992425|ref|NP_212924.2| hypothetical protein BB_0790 [Borrelia burgdorferi B31]	3	-	-	-	+	-	+	-	+	-	Borrelia burgdorferi B31
BB_0791	15595136	>gi|15595136|ref|NP_212925.1| thymidine kinase [Borrelia burgdorferi B31]	0	-	-	-	-	-	-	-	-	-	Borrelia burgdorferi B31
BB_0792	15595137	>gi|15595137|ref|NP_212926.1| hypothetical protein BB_0792 [Borrelia burgdorferi B31]	1	-	-	-	-	+	-	-	-	-	Borrelia burgdorferi B31
BB_0793	365992426	>gi|365992426|ref|NP_212927.2| thymidylate kinase [Borrelia burgdorferi B31]	0	-	-	-	-	-	-	-	-	-	Borrelia burgdorferi B31
BB_0794	552542357	>gi|552542357|ref|YP_008686594.1| hypothetical protein BB_0794 [Borrelia burgdorferi B31]	6	-	-	-	+	+	+	+	+	+	Borrelia burgdorferi B31
BB_0795	15595140	>gi|15595140|ref|NP_212929.1| outer membrane protein [Borrelia burgdorferi B31]	6	-	-	-	+	+	+	+	+	+	Borrelia burgdorferi B31
BB_0796	365992427	>gi|365992427|ref|NP_212930.2| hypothetical protein BB_0796 [Borrelia burgdorferi B31]	1	-	-	-	-	-	-	-	+	-	Borrelia burgdorferi B31
BB_0797	15595142	>gi|15595142|ref|NP_212931.1| DNA mismatch repair protein MutS [Borrelia burgdorferi B31]	0	-	-	-	-	-	-	-	-	-	Borrelia burgdorferi B31
BB_0798	15595143	>gi|15595143|ref|NP_212932.1| competence protein F [Borrelia burgdorferi B31]	2	-	-	-	-	+	-	-	+	-	Borrelia burgdorferi B31
BB_0799	15595144	>gi|15595144|ref|NP_212933.1| hypothetical protein BB_0799 [Borrelia burgdorferi B31]	1	-	-	-	-	-	-	+	-	-	Borrelia burgdorferi B31
BB_0800	15595145	>gi|15595145|ref|NP_212934.1| transcription elongation factor NusA [Borrelia burgdorferi B31]	0	-	-	-	-	-	-	-	-	-	Borrelia burgdorferi B31
BB_0801	15595146	>gi|15595146|ref|NP_212935.1| translation initiation factor IF-2 [Borrelia burgdorferi B31]	2	-	-	-	+	-	-	-	+	-	Borrelia burgdorferi B31
BB_0802	365992428	>gi|365992428|ref|NP_212936.2| ribosome-binding factor A [Borrelia burgdorferi B31]	1	-	-	-	-	-	-	-	+	-	Borrelia burgdorferi B31
BB_0803	15595148	>gi|15595148|ref|NP_212937.1| tRNA pseudouridine 55 synthase [Borrelia burgdorferi B31]	2	-	-	-	+	-	-	-	+	-	Borrelia burgdorferi B31
BB_0804	15595149	>gi|15595149|ref|NP_212938.1| 30S ribosomal protein S15 [Borrelia burgdorferi B31]	1	-	-	-	-	-	-	-	+	-	Borrelia burgdorferi B31
BB_0805	365992429	>gi|365992429|ref|NP_212939.2| polyribonucleotide nucleotidyltransferase (Polynucleotidephosphorylase) (PNPase) (Vegetative protein 15) (VEG15) [Borrelia burgdorferi B31]	0	-	-	-	-	-	-	-	-	-	Borrelia burgdorferi B31
BB_0806	15595151	>gi|15595151|ref|NP_212940.1| hypothetical protein BB_0806 [Borrelia burgdorferi B31]	2	+	-	-	+	-	-	-	+	-	Borrelia burgdorferi B31
BB_0807	15595152	>gi|15595152|ref|NP_212941.1| hypothetical protein BB_0807 [Borrelia burgdorferi B31]	1	-	+	+	-	-	-	-	+	-	Borrelia burgdorferi B31
BB_0808	15595153	>gi|15595153|ref|NP_212942.1| hypothetical protein BB_0808 [Borrelia burgdorferi B31]	1	-	+	+	-	-	-	-	+	-	Borrelia burgdorferi B31
BB_0809	15595154	>gi|15595154|ref|NP_212943.1| queuine tRNA-ribosyltransferase [Borrelia burgdorferi B31]	0	-	-	-	-	-	-	-	-	-	Borrelia burgdorferi B31
BB_0810	365992430	>gi|365992430|ref|NP_212944.2| integral membrane protein MviN [Borrelia burgdorferi B31]	1	-	+	+	-	-	-	-	+	-	Borrelia burgdorferi B31
BB_0811	15595156	>gi|15595156|ref|NP_212945.1| hypothetical protein BB_0811 [Borrelia burgdorferi B31]	5	-	-	-	+	+	+	+	+	-	Borrelia burgdorferi B31
BB_0812	15595157	>gi|15595157|ref|NP_212946.1| pantothenate metabolism flavoprotein [Borrelia burgdorferi B31]	0	-	-	-	-	-	-	-	-	-	Borrelia burgdorferi B31
BB_0814	15595159	>gi|15595159|ref|NP_212948.1| sodium/panthothenate symporter [Borrelia burgdorferi B31]	1	-	+	+	-	-	-	-	+	-	Borrelia burgdorferi B31
BB_0816	365992431	>gi|365992431|ref|NP_212950.2| hypothetical protein BB_0816 [Borrelia burgdorferi B31]	0	-	-	-	-	-	-	-	-	-	Borrelia burgdorferi B31
BB_0817	15595162	>gi|15595162|ref|NP_212951.1| UDP-N-acetylmuramate--L-alanine ligase [Borrelia burgdorferi B31]	1	-	-	-	+	-	-	-	-	-	Borrelia burgdorferi B31
BB_0818	15595163	>gi|15595163|ref|NP_212952.1| hypothetical protein BB_0818 [Borrelia burgdorferi B31]	0	-	-	-	-	-	-	-	-	-	Borrelia burgdorferi B31
BB_0819	15595164	>gi|15595164|ref|NP_212953.1| cytidylate kinase [Borrelia burgdorferi B31]	0	-	-	-	-	-	-	-	-	-	Borrelia burgdorferi B31
BB_0820	15595165	>gi|15595165|ref|NP_212954.1| hypothetical protein BB_0820 [Borrelia burgdorferi B31]	1	-	-	-	-	+	-	-	-	-	Borrelia burgdorferi B31
BB_0821	15595166	>gi|15595166|ref|NP_212955.1| tRNA delta(2)-isopentenylpyrophosphate transferase [Borrelia burgdorferi B31]	0	-	-	-	-	-	-	-	-	-	Borrelia burgdorferi B31
BB_0823	15595168	>gi|15595168|ref|NP_212957.1| hypothetical protein BB_0823 [Borrelia burgdorferi B31]	2	+	-	-	-	+	-	-	+	-	Borrelia burgdorferi B31
BB_0824	365992432	>gi|365992432|ref|NP_212958.2| hypothetical protein BB_0824 [Borrelia burgdorferi B31]	5	-	-	-	+	-	+	+	+	+	Borrelia burgdorferi B31
BB_0825	365992433	>gi|365992433|ref|NP_212959.2| hypothetical protein BB_0825 [Borrelia burgdorferi B31]	1	-	-	-	-	+	-	-	-	-	Borrelia burgdorferi B31
BB_0826	15595171	>gi|15595171|ref|NP_212960.1| hypothetical protein BB_0826 [Borrelia burgdorferi B31]	0	-	-	-	-	-	-	-	-	-	Borrelia burgdorferi B31
BB_0827	15595172	>gi|15595172|ref|NP_212961.1| ATP-dependent helicase [Borrelia burgdorferi B31]	0	-	-	-	-	-	-	-	-	-	Borrelia burgdorferi B31
BB_0828	15595173	>gi|15595173|ref|NP_212962.1| DNA topoisomerase I subunit A [Borrelia burgdorferi B31]	0	-	-	-	-	-	-	-	-	-	Borrelia burgdorferi B31
BB_0829	15595174	>gi|15595174|ref|NP_212963.1| exonuclease SbcD [Borrelia burgdorferi B31]	0	-	-	-	-	-	-	-	-	-	Borrelia burgdorferi B31
BB_0830	365992434	>gi|365992434|ref|NP_212964.2| exonuclease SbcC [Borrelia burgdorferi B31]	1	-	-	-	+	-	-	-	-	-	Borrelia burgdorferi B31
BB_0831	365992435	>gi|365992435|ref|NP_212965.2| xylose operon regulatory protein [Borrelia burgdorferi B31]	1	-	-	-	+	-	-	-	-	-	Borrelia burgdorferi B31
BB_0832	15595177	>gi|15595177|ref|NP_212966.1| hypothetical protein BB_0832 [Borrelia burgdorferi B31]	3	+	-	-	+	+	-	-	+	-	Borrelia burgdorferi B31
BB_0833	15595178	>gi|15595178|ref|NP_212967.1| isoleucyl-tRNA synthetase [Borrelia burgdorferi B31]	0	-	-	-	-	-	-	-	-	-	Borrelia burgdorferi B31
BB_0834	15595179	>gi|15595179|ref|NP_212968.1| ATP-dependent Clp protease subunit C [Borrelia burgdorferi B31]	0	-	-	-	-	-	-	-	-	-	Borrelia burgdorferi B31
BB_0835	365992436	>gi|365992436|ref|NP_212969.2| phosphomannomutase [Borrelia burgdorferi B31]	0	-	-	-	-	-	-	-	-	-	Borrelia burgdorferi B31
BB_0836	552542358	>gi|552542358|ref|YP_008686595.1| excinuclease ABC subunit B [Borrelia burgdorferi B31]	0	-	-	-	-	-	-	-	-	-	Borrelia burgdorferi B31
BB_0837	15595182	>gi|15595182|ref|NP_212971.1| excinuclease ABC subunit A [Borrelia burgdorferi B31]	1	-	-	-	+	-	-	-	-	-	Borrelia burgdorferi B31
BB_0838	15595183	>gi|15595183|ref|NP_212972.1| hypothetical protein BB_0838 [Borrelia burgdorferi B31]	6	-	-	-	+	+	+	+	+	+	Borrelia burgdorferi B31
BB_0838a	365992437	>gi|365992437|ref|YP_004956715.1| hypothetical protein BB_0838a [Borrelia burgdorferi B31]	2	+	-	-	-	+	-	-	+	-	Borrelia burgdorferi B31
BB_0839	365992438	>gi|365992438|ref|NP_212973.2| hypothetical protein BB_0839 [Borrelia burgdorferi B31]	0	-	-	-	-	-	-	-	-	-	Borrelia burgdorferi B31
BB_0840	15595185	>gi|15595185|ref|NP_212974.1| hypothetical protein BB_0840 [Borrelia burgdorferi B31]	1	-	-	-	-	-	-	-	+	-	Borrelia burgdorferi B31
BB_0841	15595186	>gi|15595186|ref|NP_212975.1| arginine deiminase [Borrelia burgdorferi B31]	0	-	-	-	-	-	-	-	-	-	Borrelia burgdorferi B31
BB_0842	365992439	>gi|365992439|ref|NP_212976.2| ornithine carbamoyltransferase [Borrelia burgdorferi B31]	0	-	-	-	-	-	-	-	-	-	Borrelia burgdorferi B31
BB_0843	365992440	>gi|365992440|ref|NP_212977.2| arginine-ornithine antiporter [Borrelia burgdorferi B31]	2	-	+	+	-	-	-	+	+	-	Borrelia burgdorferi B31
BB_0844	15595189	>gi|15595189|ref|NP_212978.1| hypothetical protein BB_0844 [Borrelia burgdorferi B31]	1	+	-	-	-	-	-	-	+	-	Borrelia burgdorferi B31
BB_0852	15595196	>gi|15595196|ref|NP_212985.1| hypothetical protein BB_0852 [Borrelia burgdorferi B31]	0	-	-	-	-	-	-	-	-	-	Borrelia burgdorferi B31

## Sheet: Borrelia burgdorferi ZS7
locus_tag	gi	fasta	count	lipoprotein	phobius	tmhmm	cello	psortb	bomp	pred_tmbb	tmbetadisc_acc	hhomp	genome_name
BbuZS7_0028	218249736	>gi|218249736|ref|YP_002374562.1| lipoprotein [Borrelia burgdorferi ZS7]	3	+	-	-	+	+	-	-	+	-	Borrelia burgdorferi ZS7
BbuZS7_0141	218249197	>gi|218249197|ref|YP_002374669.1| hypothetical protein BbuZS7_0141 [Borrelia burgdorferi ZS7]	3	+	-	-	+	-	-	+	+	-	Borrelia burgdorferi ZS7
BbuZS7_0144	218249260	>gi|218249260|ref|YP_002374672.1| glycine/betaine ABC transporter substrate-binding protein [Borrelia burgdorferi ZS7]	1	+	-	-	+	-	-	-	-	-	Borrelia burgdorferi ZS7
BbuZS7_0170	218249827	>gi|218249827|ref|YP_002374698.1| hypothetical protein BbuZS7_0170 [Borrelia burgdorferi ZS7]	3	+	-	-	+	+	+	-	-	-	Borrelia burgdorferi ZS7
BbuZS7_0193	218249297	>gi|218249297|ref|YP_002374721.1| lipoprotein [Borrelia burgdorferi ZS7]	2	+	-	-	-	+	-	+	-	-	Borrelia burgdorferi ZS7
BbuZS7_0218	218249550	>gi|218249550|ref|YP_002374738.1| lipoprotein [Borrelia burgdorferi ZS7]	2	+	-	-	-	-	+	-	+	-	Borrelia burgdorferi ZS7
BbuZS7_0220	218249704	>gi|218249704|ref|YP_002374740.1| phosphate ABC transporter substrate-binding protein [Borrelia burgdorferi ZS7]	2	+	-	-	+	-	-	-	+	-	Borrelia burgdorferi ZS7
BbuZS7_0232	218249545	>gi|218249545|ref|YP_002374750.1| hypothetical protein BbuZS7_0232 [Borrelia burgdorferi ZS7]	0	+	-	-	-	-	-	-	-	-	Borrelia burgdorferi ZS7
BbuZS7_0265	218249839	>gi|218249839|ref|YP_002374782.1| transglycosylase [Borrelia burgdorferi ZS7]	3	+	-	-	+	-	+	-	+	-	Borrelia burgdorferi ZS7
BbuZS7_0304	218249595	>gi|218249595|ref|YP_002374821.1| hypothetical protein [Borrelia burgdorferi ZS7]	2	+	-	-	-	-	-	+	+	-	Borrelia burgdorferi ZS7
BbuZS7_0326	218249796	>gi|218249796|ref|YP_002374843.1| LysM domain protein [Borrelia burgdorferi ZS7]	0	+	-	-	-	-	-	-	-	-	Borrelia burgdorferi ZS7
BbuZS7_0332	218249446	>gi|218249446|ref|YP_002374849.1| peptide ABC transporter substrate-binding protein [Borrelia burgdorferi ZS7]	1	+	-	-	+	-	-	-	-	-	Borrelia burgdorferi ZS7
BbuZS7_0333	218249558	>gi|218249558|ref|YP_002374850.1| peptide ABC transporter substrate-binding protein [Borrelia burgdorferi ZS7]	2	+	-	-	+	-	+	-	-	-	Borrelia burgdorferi ZS7
BbuZS7_0334	218249638	>gi|218249638|ref|YP_002374851.1| peptide ABC transporter substrate-binding protein [Borrelia burgdorferi ZS7]	0	+	-	-	-	-	-	-	-	-	Borrelia burgdorferi ZS7
BbuZS7_0367	218249536	>gi|218249536|ref|YP_002374883.1| outer surface 22 kda lipoprotein (antigen IpLA7) [Borrelia burgdorferi ZS7]	1	+	-	-	-	+	-	-	-	-	Borrelia burgdorferi ZS7
BbuZS7_0384	218249971	>gi|218249971|ref|YP_002374899.1| hypothetical protein BbuZS7_0384 [Borrelia burgdorferi ZS7]	2	+	-	-	-	-	-	+	+	-	Borrelia burgdorferi ZS7
BbuZS7_0386	218249354	>gi|218249354|ref|YP_002374901.1| hypothetical protein BbuZS7_0386 [Borrelia burgdorferi ZS7]	1	+	-	-	-	-	-	+	-	-	Borrelia burgdorferi ZS7
BbuZS7_0387	218249448	>gi|218249448|ref|YP_002374902.1| hypothetical protein BbuZS7_0387 [Borrelia burgdorferi ZS7]	4	+	-	-	+	+	-	+	+	-	Borrelia burgdorferi ZS7
BbuZS7_0469	218249911	>gi|218249911|ref|YP_002374971.1| lipoprotein [Borrelia burgdorferi ZS7]	1	+	-	-	+	-	-	-	-	-	Borrelia burgdorferi ZS7
BbuZS7_0486	218249636	>gi|218249636|ref|YP_002374985.1| lipoprotein [Borrelia burgdorferi ZS7]	1	+	-	-	-	+	-	-	-	-	Borrelia burgdorferi ZS7
BbuZS7_0543	218249431	>gi|218249431|ref|YP_002375042.1| zinc protease [Borrelia burgdorferi ZS7]	3	+	-	-	+	-	+	-	+	-	Borrelia burgdorferi ZS7
BbuZS7_0563	218249192	>gi|218249192|ref|YP_002375059.1| hypothetical protein BbuZS7_0563 [Borrelia burgdorferi ZS7]	1	+	-	-	+	-	-	-	-	-	Borrelia burgdorferi ZS7
BbuZS7_0648	218249359	>gi|218249359|ref|YP_002375130.1| lipoprotein [Borrelia burgdorferi ZS7]	2	+	-	-	-	-	+	+	-	-	Borrelia burgdorferi ZS7
BbuZS7_0672	218249449	>gi|218249449|ref|YP_002375152.1| protein-export membrane protein SecD [Borrelia burgdorferi ZS7]	3	+	+	+	+	-	-	+	+	-	Borrelia burgdorferi ZS7
BbuZS7_0684	218249922	>gi|218249922|ref|YP_002375164.1| lipoprotein [Borrelia burgdorferi ZS7]	0	+	-	-	-	-	-	-	-	-	Borrelia burgdorferi ZS7
BbuZS7_0710	218249456	>gi|218249456|ref|YP_002375189.1| lipoprotein [Borrelia burgdorferi ZS7]	0	+	-	-	-	-	-	-	-	-	Borrelia burgdorferi ZS7
BbuZS7_0785	218249416	>gi|218249416|ref|YP_002375257.1| hypothetical protein BbuZS7_0785 [Borrelia burgdorferi ZS7]	2	+	-	-	-	+	-	-	+	-	Borrelia burgdorferi ZS7
BbuZS7_0852	218249919	>gi|218249919|ref|YP_002375320.1| lipoprotein [Borrelia burgdorferi ZS7]	2	+	-	-	-	+	-	-	+	-	Borrelia burgdorferi ZS7
BbuZS7_0868	218249578	>gi|218249578|ref|YP_002375335.1| hypothetical protein BbuZS7_0868 [Borrelia burgdorferi ZS7]	2	+	-	-	-	+	-	-	+	-	Borrelia burgdorferi ZS7
BbuZS7_0157	218249871	>gi|218249871|ref|YP_002374685.1| S2 lipoprotein [Borrelia burgdorferi ZS7]	1	+	-	-	-	+	-	-	-	-	Borrelia burgdorferi ZS7
BbuZS7_0328	218249311	>gi|218249311|ref|YP_002374845.1| hypothetical protein BbuZS7_0328 [Borrelia burgdorferi ZS7]	1	+	-	-	-	+	-	-	-	-	Borrelia burgdorferi ZS7
BbuZS7_0401	218249838	>gi|218249838|ref|YP_002374914.1| lipoprotein [Borrelia burgdorferi ZS7]	1	+	-	-	+	-	-	-	-	-	Borrelia burgdorferi ZS7
BbuZS7_0552	218249418	>gi|218249418|ref|YP_002375048.1| hypothetical protein [Borrelia burgdorferi ZS7]	3	+	-	-	-	+	-	+	+	-	Borrelia burgdorferi ZS7
BbuZS7_0861	218249948	>gi|218249948|ref|YP_002375328.1| lipoprotein [Borrelia burgdorferi ZS7]	3	+	-	-	+	+	-	-	+	-	Borrelia burgdorferi ZS7
BbuZS7_0001	218249783	>gi|218249783|ref|YP_002374535.1| hypothetical protein BbuZS7_0001 [Borrelia burgdorferi ZS7]	1	-	-	-	-	-	-	-	+	-	Borrelia burgdorferi ZS7
BbuZS7_0002	218249731	>gi|218249731|ref|YP_002374536.1| glycosyl hydrolase family 3 [Borrelia burgdorferi ZS7]	0	-	-	-	-	-	-	-	-	-	Borrelia burgdorferi ZS7
BbuZS7_0003	218249628	>gi|218249628|ref|YP_002374537.1| hypothetical protein BbuZS7_0003 [Borrelia burgdorferi ZS7]	0	-	-	-	-	-	-	-	-	-	Borrelia burgdorferi ZS7
BbuZS7_0004	218249204	>gi|218249204|ref|YP_002374538.1| phosphoglucomutase [Borrelia burgdorferi ZS7]	1	-	-	-	+	-	-	-	-	-	Borrelia burgdorferi ZS7
BbuZS7_0005	218249523	>gi|218249523|ref|YP_002374539.1| tryptophanyl-tRNA synthetase [Borrelia burgdorferi ZS7]	0	-	-	-	-	-	-	-	-	-	Borrelia burgdorferi ZS7
BbuZS7_0006	218249870	>gi|218249870|ref|YP_002374540.1| hypothetical protein BbuZS7_0006 [Borrelia burgdorferi ZS7]	1	-	+	+	-	-	-	-	+	-	Borrelia burgdorferi ZS7
BbuZS7_0007	218249346	>gi|218249346|ref|YP_002374541.1| hypothetical protein BbuZS7_0007 [Borrelia burgdorferi ZS7]	0	-	-	-	-	-	-	-	-	-	Borrelia burgdorferi ZS7
BbuZS7_0008	218249729	>gi|218249729|ref|YP_002374542.1| hypothetical protein BbuZS7_0008 [Borrelia burgdorferi ZS7]	3	-	+	+	+	-	-	+	+	-	Borrelia burgdorferi ZS7
BbuZS7_0009	218249645	>gi|218249645|ref|YP_002374543.1| hypothetical protein BbuZS7_0009 [Borrelia burgdorferi ZS7]	0	-	-	-	-	-	-	-	-	-	Borrelia burgdorferi ZS7
BbuZS7_0010	218249713	>gi|218249713|ref|YP_002374544.1| holo-ACP synthase [Borrelia burgdorferi ZS7]	1	-	-	-	-	+	-	-	-	-	Borrelia burgdorferi ZS7
BbuZS7_0011	218249596	>gi|218249596|ref|YP_002374545.1| hypothetical protein BbuZS7_0011 [Borrelia burgdorferi ZS7]	2	-	-	-	+	+	-	-	-	-	Borrelia burgdorferi ZS7
BbuZS7_0012	218249502	>gi|218249502|ref|YP_002374546.1| tRNA pseudouridine synthase A [Borrelia burgdorferi ZS7]	1	-	-	-	-	+	-	-	-	-	Borrelia burgdorferi ZS7
BbuZS7_0013	218249391	>gi|218249391|ref|YP_002374547.1| hypothetical protein BbuZS7_0013 [Borrelia burgdorferi ZS7]	0	-	-	-	-	-	-	-	-	-	Borrelia burgdorferi ZS7
BbuZS7_0014	218249466	>gi|218249466|ref|YP_002374548.1| primosomal protein N' [Borrelia burgdorferi ZS7]	0	-	-	-	-	-	-	-	-	-	Borrelia burgdorferi ZS7
BbuZS7_0015	218249193	>gi|218249193|ref|YP_002374549.1| uridine kinase [Borrelia burgdorferi ZS7]	0	-	-	-	-	-	-	-	-	-	Borrelia burgdorferi ZS7
BbuZS7_0016	218249846	>gi|218249846|ref|YP_002374550.1| GlpE protein [Borrelia burgdorferi ZS7]	2	-	-	-	-	+	-	-	+	-	Borrelia burgdorferi ZS7
BbuZS7_0017	218249292	>gi|218249292|ref|YP_002374551.1| hypothetical protein BbuZS7_0017 [Borrelia burgdorferi ZS7]	2	-	+	+	-	-	-	+	+	-	Borrelia burgdorferi ZS7
BbuZS7_0018	218249610	>gi|218249610|ref|YP_002374552.1| ribosomal large subunit pseudouridine synthase D [Borrelia burgdorferi ZS7]	0	-	-	-	-	-	-	-	-	-	Borrelia burgdorferi ZS7
BbuZS7_0019	218249716	>gi|218249716|ref|YP_002374553.1| hypothetical protein BbuZS7_0019 [Borrelia burgdorferi ZS7]	4	-	+	+	+	-	+	+	+	-	Borrelia burgdorferi ZS7
BbuZS7_0020	218249553	>gi|218249553|ref|YP_002374554.1| diphosphate--fructose-6-phosphate 1-phosphotransferase [Borrelia burgdorferi ZS7]	0	-	-	-	-	-	-	-	-	-	Borrelia burgdorferi ZS7
BbuZS7_0021	218249453	>gi|218249453|ref|YP_002374555.1| queuosine biosynthesis protein QueA [Borrelia burgdorferi ZS7]	1	-	-	-	+	-	-	-	-	-	Borrelia burgdorferi ZS7
BbuZS7_0022	218249701	>gi|218249701|ref|YP_002374556.1| holliday junction DNA helicase RuvB [Borrelia burgdorferi ZS7]	1	-	-	-	-	-	-	+	-	-	Borrelia burgdorferi ZS7
BbuZS7_0023	218249661	>gi|218249661|ref|YP_002374557.1| holliday junction DNA helicase RuvA [Borrelia burgdorferi ZS7]	0	-	-	-	-	-	-	-	-	-	Borrelia burgdorferi ZS7
BbuZS7_0024	218249947	>gi|218249947|ref|YP_002374558.1| hypothetical protein BbuZS7_0024 [Borrelia burgdorferi ZS7]	1	-	-	-	+	-	-	-	-	-	Borrelia burgdorferi ZS7
BbuZS7_0025	218249293	>gi|218249293|ref|YP_002374559.1| hypothetical protein BbuZS7_0025 [Borrelia burgdorferi ZS7]	1	-	-	-	-	-	-	+	-	-	Borrelia burgdorferi ZS7
BbuZS7_0026	218249171	>gi|218249171|ref|YP_002374560.1| methylenetetrahydrofolate dehydrogenase [Borrelia burgdorferi ZS7]	1	-	-	-	-	-	-	+	-	-	Borrelia burgdorferi ZS7
BbuZS7_0027	218249570	>gi|218249570|ref|YP_002374561.1| hypothetical protein BbuZS7_0027 [Borrelia burgdorferi ZS7]	4	-	-	-	+	-	-	+	+	+	Borrelia burgdorferi ZS7
BbuZS7_0029	218249443	>gi|218249443|ref|YP_002374563.1| YaiI/YqxD family protein [Borrelia burgdorferi ZS7]	3	-	-	-	-	+	-	+	+	-	Borrelia burgdorferi ZS7
BbuZS7_0030	218249619	>gi|218249619|ref|YP_002374564.1| signal peptidase I [Borrelia burgdorferi ZS7]	0	-	+	-	-	-	-	-	-	-	Borrelia burgdorferi ZS7
BbuZS7_0031	218249899	>gi|218249899|ref|YP_002374565.1| signal peptidase I [Borrelia burgdorferi ZS7]	0	-	-	-	-	-	-	-	-	-	Borrelia burgdorferi ZS7
BbuZS7_0032	218249775	>gi|218249775|ref|YP_002374566.1| hypothetical protein BbuZS7_0032 [Borrelia burgdorferi ZS7]	3	-	-	-	+	+	-	-	+	-	Borrelia burgdorferi ZS7
BbuZS7_0033	218249481	>gi|218249481|ref|YP_002374567.1| SsrA-binding protein [Borrelia burgdorferi ZS7]	0	-	-	-	-	-	-	-	-	-	Borrelia burgdorferi ZS7
BbuZS7_0034	218249174	>gi|218249174|ref|YP_002374568.1| hypothetical protein BbuZS7_0034 [Borrelia burgdorferi ZS7]	2	-	+	+	-	-	-	+	+	-	Borrelia burgdorferi ZS7
BbuZS7_0035	218249341	>gi|218249341|ref|YP_002374569.1| DNA gyrase/topoisomerase IV, A subunit domain protein [Borrelia burgdorferi ZS7]	1	-	-	-	-	-	-	-	+	-	Borrelia burgdorferi ZS7
BbuZS7_0036	218249859	>gi|218249859|ref|YP_002374570.1| DNA topoisomerase II (N- region) domain protein [Borrelia burgdorferi ZS7]	2	-	-	-	+	-	-	-	+	-	Borrelia burgdorferi ZS7
BbuZS7_0037	218249940	>gi|218249940|ref|YP_002374571.1| 1-acyl-sn-glycerol-3-phosphate acyltransferase [Borrelia burgdorferi ZS7]	0	-	+	+	-	-	-	-	-	-	Borrelia burgdorferi ZS7
BbuZS7_0038	218249684	>gi|218249684|ref|YP_002374572.1| hypothetical protein BbuZS7_0038 [Borrelia burgdorferi ZS7]	2	-	-	-	+	-	-	-	+	-	Borrelia burgdorferi ZS7
BbuZS7_0039	218249405	>gi|218249405|ref|YP_002374573.1| hypothetical protein BbuZS7_0039 [Borrelia burgdorferi ZS7]	3	-	-	-	+	-	+	-	+	-	Borrelia burgdorferi ZS7
BbuZS7_0040	218249793	>gi|218249793|ref|YP_002374574.1| chemotaxis protein CheR [Borrelia burgdorferi ZS7]	0	-	-	-	-	-	-	-	-	-	Borrelia burgdorferi ZS7
BbuZS7_0041	218249689	>gi|218249689|ref|YP_002374575.1| phosphate transport system regulatory protein PhoU [Borrelia burgdorferi ZS7]	0	-	-	-	-	-	-	-	-	-	Borrelia burgdorferi ZS7
BbuZS7_0042	218249580	>gi|218249580|ref|YP_002374576.1| hypothetical protein BbuZS7_0042 [Borrelia burgdorferi ZS7]	3	-	-	-	+	-	-	+	+	-	Borrelia burgdorferi ZS7
BbuZS7_0043	218249364	>gi|218249364|ref|YP_002374577.1| hypothetical protein BbuZS7_0043 [Borrelia burgdorferi ZS7]	0	-	-	-	-	-	-	-	-	-	Borrelia burgdorferi ZS7
BbuZS7_0044	218249696	>gi|218249696|ref|YP_002374578.1| P115 protein [Borrelia burgdorferi ZS7]	2	-	-	-	+	-	-	-	+	-	Borrelia burgdorferi ZS7
BbuZS7_0045	218249357	>gi|218249357|ref|YP_002374579.1| ribonuclease HII [Borrelia burgdorferi ZS7]	0	-	-	-	-	-	-	-	-	-	Borrelia burgdorferi ZS7
BbuZS7_0046	218249491	>gi|218249491|ref|YP_002374580.1| hypothetical protein BbuZS7_0046 [Borrelia burgdorferi ZS7]	2	-	-	-	-	+	-	-	+	-	Borrelia burgdorferi ZS7
BbuZS7_0051	218249351	>gi|218249351|ref|YP_002374581.1| transporter [Borrelia burgdorferi ZS7]	1	-	+	+	-	-	-	-	+	-	Borrelia burgdorferi ZS7
BbuZS7_0052	218249527	>gi|218249527|ref|YP_002374582.1| hypothetical protein BbuZS7_0052 [Borrelia burgdorferi ZS7]	2	-	+	+	-	-	-	+	+	-	Borrelia burgdorferi ZS7
BbuZS7_0053	218249703	>gi|218249703|ref|YP_002374583.1| tRNA/rRNA methyltransferase [Borrelia burgdorferi ZS7]	4	-	+	-	+	+	-	+	+	-	Borrelia burgdorferi ZS7
BbuZS7_0054	218249579	>gi|218249579|ref|YP_002374584.1| uracil-DNA glycosylase [Borrelia burgdorferi ZS7]	0	-	-	-	-	-	-	-	-	-	Borrelia burgdorferi ZS7
BbuZS7_0055	218249682	>gi|218249682|ref|YP_002374585.1| protein-export membrane protein SecG [Borrelia burgdorferi ZS7]	2	-	+	+	-	-	-	+	+	-	Borrelia burgdorferi ZS7
BbuZS7_0056	218249790	>gi|218249790|ref|YP_002374586.1| triose-phosphate isomerase [Borrelia burgdorferi ZS7]	1	-	-	-	-	-	-	+	-	-	Borrelia burgdorferi ZS7
BbuZS7_0057	218249895	>gi|218249895|ref|YP_002374587.1| phosphoglycerate kinase [Borrelia burgdorferi ZS7]	2	-	-	-	+	-	-	+	-	-	Borrelia burgdorferi ZS7
BbuZS7_0058	218249560	>gi|218249560|ref|YP_002374588.1| glyceraldehyde-3-phosphate dehydrogenase [Borrelia burgdorferi ZS7]	1	-	-	-	-	-	-	+	-	-	Borrelia burgdorferi ZS7
BbuZS7_0059	218249254	>gi|218249254|ref|YP_002374589.1| hypothetical protein BbuZS7_0059 [Borrelia burgdorferi ZS7]	3	-	-	-	+	-	+	-	+	-	Borrelia burgdorferi ZS7
BbuZS7_0060	218249741	>gi|218249741|ref|YP_002374590.1| hypothetical protein BbuZS7_0060 [Borrelia burgdorferi ZS7]	0	-	-	-	-	-	-	-	-	-	Borrelia burgdorferi ZS7
BbuZS7_0061	218249454	>gi|218249454|ref|YP_002374591.1| hypothetical protein BbuZS7_0061 [Borrelia burgdorferi ZS7]	0	-	-	-	-	-	-	-	-	-	Borrelia burgdorferi ZS7
BbuZS7_0062	218249815	>gi|218249815|ref|YP_002374592.1| thioredoxin [Borrelia burgdorferi ZS7]	0	-	-	-	-	-	-	-	-	-	Borrelia burgdorferi ZS7
BbuZS7_0063	218249710	>gi|218249710|ref|YP_002374593.1| RNA methyltransferase, RsmE family protein [Borrelia burgdorferi ZS7]	0	-	-	-	-	-	-	-	-	-	Borrelia burgdorferi ZS7
BbuZS7_0064	218249965	>gi|218249965|ref|YP_002374594.1| pasta domain protein [Borrelia burgdorferi ZS7]	1	-	-	-	-	-	-	-	+	-	Borrelia burgdorferi ZS7
BbuZS7_0065	218249868	>gi|218249868|ref|YP_002374595.1| methionyl-tRNA formyltransferase [Borrelia burgdorferi ZS7]	1	-	-	-	+	-	-	-	-	-	Borrelia burgdorferi ZS7
BbuZS7_0067	218249184	>gi|218249184|ref|YP_002374596.1| hypothetical protein BbuZS7_0067 [Borrelia burgdorferi ZS7]	2	-	-	-	+	-	-	-	+	-	Borrelia burgdorferi ZS7
BbuZS7_0068	218249258	>gi|218249258|ref|YP_002374597.1| peptidase [Borrelia burgdorferi ZS7]	0	-	-	-	-	-	-	-	-	-	Borrelia burgdorferi ZS7
BbuZS7_0069	218249328	>gi|218249328|ref|YP_002374598.1| haloacid dehalogenase [Borrelia burgdorferi ZS7]	0	-	-	-	-	-	-	-	-	-	Borrelia burgdorferi ZS7
BbuZS7_0070	218249921	>gi|218249921|ref|YP_002374599.1| aminopeptidase II [Borrelia burgdorferi ZS7]	0	-	-	-	-	-	-	-	-	-	Borrelia burgdorferi ZS7
BbuZS7_0071	218249877	>gi|218249877|ref|YP_002374600.1| hypothetical protein BbuZS7_0071 [Borrelia burgdorferi ZS7]	1	-	-	-	-	+	-	-	-	-	Borrelia burgdorferi ZS7
BbuZS7_0072	218249603	>gi|218249603|ref|YP_002374601.1| hypothetical protein BbuZS7_0072 [Borrelia burgdorferi ZS7]	1	-	+	+	-	-	-	-	+	-	Borrelia burgdorferi ZS7
BbuZS7_0073	218249693	>gi|218249693|ref|YP_002374602.1| hypothetical protein BbuZS7_0073 [Borrelia burgdorferi ZS7]	0	-	+	+	-	-	-	-	-	-	Borrelia burgdorferi ZS7
BbuZS7_0074	218249403	>gi|218249403|ref|YP_002374603.1| hypothetical protein BbuZS7_0074 [Borrelia burgdorferi ZS7]	0	-	+	+	-	-	-	-	-	-	Borrelia burgdorferi ZS7
BbuZS7_0075	218249952	>gi|218249952|ref|YP_002374604.1| peptide chain release factor 2 [Borrelia burgdorferi ZS7]	1	-	-	-	+	-	-	-	-	-	Borrelia burgdorferi ZS7
BbuZS7_0076	218249606	>gi|218249606|ref|YP_002374605.1| hypothetical protein BbuZS7_0076 [Borrelia burgdorferi ZS7]	0	-	+	+	-	-	-	-	-	-	Borrelia burgdorferi ZS7
BbuZS7_0077	218249622	>gi|218249622|ref|YP_002374606.1| signal recognition particle-docking protein FtsY [Borrelia burgdorferi ZS7]	1	-	-	-	-	-	-	+	-	-	Borrelia burgdorferi ZS7
BbuZS7_0078	218249904	>gi|218249904|ref|YP_002374607.1| hypothetical protein BbuZS7_0078 [Borrelia burgdorferi ZS7]	1	-	-	-	+	-	-	-	-	-	Borrelia burgdorferi ZS7
BbuZS7_0079	218249818	>gi|218249818|ref|YP_002374608.1| lipoprotein releasing factor [Borrelia burgdorferi ZS7]	0	-	+	+	-	-	-	-	-	-	Borrelia burgdorferi ZS7
BbuZS7_0080	218249272	>gi|218249272|ref|YP_002374609.1| ABC transporter ATP-binding protein [Borrelia burgdorferi ZS7]	0	-	-	-	-	-	-	-	-	-	Borrelia burgdorferi ZS7
BbuZS7_0081	218249538	>gi|218249538|ref|YP_002374610.1| ABC transporter permease [Borrelia burgdorferi ZS7]	2	-	+	+	-	-	-	+	+	-	Borrelia burgdorferi ZS7
BbuZS7_0082	218249261	>gi|218249261|ref|YP_002374611.1| hypothetical protein BbuZS7_0082 [Borrelia burgdorferi ZS7]	0	-	+	+	-	-	-	-	-	-	Borrelia burgdorferi ZS7
BbuZS7_0083	218249422	>gi|218249422|ref|YP_002374612.1| hypothetical protein BbuZS7_0083 [Borrelia burgdorferi ZS7]	1	-	-	-	-	+	-	-	-	-	Borrelia burgdorferi ZS7
BbuZS7_0084	218249535	>gi|218249535|ref|YP_002374613.1| aminotransferase class V [Borrelia burgdorferi ZS7]	0	-	-	-	-	-	-	-	-	-	Borrelia burgdorferi ZS7
BbuZS7_0085	218249224	>gi|218249224|ref|YP_002374614.1| hypothetical protein BbuZS7_0085 [Borrelia burgdorferi ZS7]	0	-	-	-	-	-	-	-	-	-	Borrelia burgdorferi ZS7
BbuZS7_0086	218249338	>gi|218249338|ref|YP_002374615.1| Mg chelatase [Borrelia burgdorferi ZS7]	0	-	-	-	-	-	-	-	-	-	Borrelia burgdorferi ZS7
BbuZS7_0087	218249320	>gi|218249320|ref|YP_002374616.1| L-lactate dehydrogenase [Borrelia burgdorferi ZS7]	0	-	-	-	-	-	-	-	-	-	Borrelia burgdorferi ZS7
BbuZS7_0088	218249259	>gi|218249259|ref|YP_002374617.1| GTP-binding protein LepA [Borrelia burgdorferi ZS7]	0	-	-	-	-	-	-	-	-	-	Borrelia burgdorferi ZS7
BbuZS7_0089	218249559	>gi|218249559|ref|YP_002374618.1| hypothetical protein BbuZS7_0089 [Borrelia burgdorferi ZS7]	4	-	-	-	+	+	+	-	+	-	Borrelia burgdorferi ZS7
BbuZS7_0090	218249717	>gi|218249717|ref|YP_002374619.1| V-type ATPase, subunit K [Borrelia burgdorferi ZS7]	1	-	+	+	-	-	-	+	-	-	Borrelia burgdorferi ZS7
BbuZS7_0092	218249858	>gi|218249858|ref|YP_002374620.1| V-type ATPase, D subunit [Borrelia burgdorferi ZS7]	0	-	-	-	-	-	-	-	-	-	Borrelia burgdorferi ZS7
BbuZS7_0093	218249672	>gi|218249672|ref|YP_002374621.1| V-type ATP synthase beta chain (V-type ATPase subunitB) [Borrelia burgdorferi ZS7]	1	-	-	-	+	-	-	-	-	-	Borrelia burgdorferi ZS7
BbuZS7_0094	218249376	>gi|218249376|ref|YP_002374622.1| V-type ATP synthase alpha chain (V-type ATPase subunitA) [Borrelia burgdorferi ZS7]	0	-	-	-	-	-	-	-	-	-	Borrelia burgdorferi ZS7
BbuZS7_0095	218249223	>gi|218249223|ref|YP_002374623.1| hypothetical protein BbuZS7_0095 [Borrelia burgdorferi ZS7]	3	-	-	-	-	-	+	+	+	-	Borrelia burgdorferi ZS7
BbuZS7_0096	218249519	>gi|218249519|ref|YP_002374624.1| V-type ATP synthase subunit E (V-type ATPase subunit E) [Borrelia burgdorferi ZS7]	0	-	-	-	-	-	-	-	-	-	Borrelia burgdorferi ZS7
BbuZS7_0097	218249365	>gi|218249365|ref|YP_002374625.1| hypothetical protein BbuZS7_0097 [Borrelia burgdorferi ZS7]	1	-	-	-	-	+	-	-	-	-	Borrelia burgdorferi ZS7
BbuZS7_0098	218249507	>gi|218249507|ref|YP_002374626.1| MutS2 protein [Borrelia burgdorferi ZS7]	0	-	-	-	-	-	-	-	-	-	Borrelia burgdorferi ZS7
BbuZS7_0099	218249950	>gi|218249950|ref|YP_002374627.1| ribosome small subunit-dependent GTPase A [Borrelia burgdorferi ZS7]	1	-	-	-	+	-	-	-	-	-	Borrelia burgdorferi ZS7
BbuZS7_0100	218249889	>gi|218249889|ref|YP_002374628.1| glutamate racemase [Borrelia burgdorferi ZS7]	1	-	+	-	-	-	+	-	-	-	Borrelia burgdorferi ZS7
BbuZS7_0101	218249572	>gi|218249572|ref|YP_002374629.1| asparaginyl-tRNA synthetase [Borrelia burgdorferi ZS7]	0	-	-	-	-	-	-	-	-	-	Borrelia burgdorferi ZS7
BbuZS7_0102	218249849	>gi|218249849|ref|YP_002374630.1| hypothetical protein BbuZS7_0102 [Borrelia burgdorferi ZS7]	3	-	-	-	+	+	-	-	+	-	Borrelia burgdorferi ZS7
BbuZS7_0103	218249380	>gi|218249380|ref|YP_002374631.1| phosphoribosyl transferase [Borrelia burgdorferi ZS7]	0	-	-	-	-	-	-	-	-	-	Borrelia burgdorferi ZS7
BbuZS7_0104	218249548	>gi|218249548|ref|YP_002374632.1| periplasmic serine protease DO [Borrelia burgdorferi ZS7]	2	-	-	-	+	-	-	-	+	-	Borrelia burgdorferi ZS7
BbuZS7_0105	218249625	>gi|218249625|ref|YP_002374633.1| methionine aminopeptidase, type I [Borrelia burgdorferi ZS7]	0	-	-	-	-	-	-	-	-	-	Borrelia burgdorferi ZS7
BbuZS7_0106	218249925	>gi|218249925|ref|YP_002374634.1| hypothetical protein BbuZS7_0106 [Borrelia burgdorferi ZS7]	3	-	-	-	+	-	+	+	-	-	Borrelia burgdorferi ZS7
BbuZS7_0107	218249233	>gi|218249233|ref|YP_002374635.1| transcription antitermination factor NusB [Borrelia burgdorferi ZS7]	0	-	-	-	-	-	-	-	-	-	Borrelia burgdorferi ZS7
BbuZS7_0108	218249766	>gi|218249766|ref|YP_002374636.1| hypothetical protein BbuZS7_0108 [Borrelia burgdorferi ZS7]	2	-	-	-	+	-	-	-	+	-	Borrelia burgdorferi ZS7
BbuZS7_0109	218249892	>gi|218249892|ref|YP_002374637.1| acetyl-CoA acetyltransferase [Borrelia burgdorferi ZS7]	3	-	-	-	+	-	-	+	+	-	Borrelia burgdorferi ZS7
BbuZS7_0110	218249460	>gi|218249460|ref|YP_002374638.1| hypothetical protein BbuZS7_0110 [Borrelia burgdorferi ZS7]	5	-	-	-	+	+	-	+	+	+	Borrelia burgdorferi ZS7
BbuZS7_0111	218249740	>gi|218249740|ref|YP_002374639.1| replicative DNA helicase [Borrelia burgdorferi ZS7]	0	-	-	-	-	-	-	-	-	-	Borrelia burgdorferi ZS7
BbuZS7_0112	218249173	>gi|218249173|ref|YP_002374640.1| ribosomal protein L9 [Borrelia burgdorferi ZS7]	0	-	-	-	-	-	-	-	-	-	Borrelia burgdorferi ZS7
BbuZS7_0113	218249765	>gi|218249765|ref|YP_002374641.1| ribosomal protein S18 [Borrelia burgdorferi ZS7]	0	-	-	-	-	-	-	-	-	-	Borrelia burgdorferi ZS7
BbuZS7_0114	218249309	>gi|218249309|ref|YP_002374642.1| single-stranded DNA-binding protein [Borrelia burgdorferi ZS7]	2	-	-	-	+	-	-	-	+	-	Borrelia burgdorferi ZS7
BbuZS7_0115	218249203	>gi|218249203|ref|YP_002374643.1| 30S ribosomal protein S6 [Borrelia burgdorferi ZS7]	0	-	-	-	-	-	-	-	-	-	Borrelia burgdorferi ZS7
BbuZS7_0116	218249373	>gi|218249373|ref|YP_002374644.1| PTS system subunit IIABC [Borrelia burgdorferi ZS7]	2	-	+	+	-	-	-	+	+	-	Borrelia burgdorferi ZS7
BbuZS7_0117	218249190	>gi|218249190|ref|YP_002374645.1| hypothetical protein BbuZS7_0117 [Borrelia burgdorferi ZS7]	0	-	+	+	-	-	-	-	-	-	Borrelia burgdorferi ZS7
BbuZS7_0118	218249662	>gi|218249662|ref|YP_002374646.1| RIP metalloprotease RseP [Borrelia burgdorferi ZS7]	2	-	+	+	+	-	-	-	+	-	Borrelia burgdorferi ZS7
BbuZS7_0119	218249514	>gi|218249514|ref|YP_002374647.1| phosphatidate cytidylyltransferase [Borrelia burgdorferi ZS7]	2	-	+	+	-	-	-	+	+	-	Borrelia burgdorferi ZS7
BbuZS7_0120	218249817	>gi|218249817|ref|YP_002374648.1| di-trans,poly-cis-decaprenylcistransferase [Borrelia burgdorferi ZS7]	2	-	-	-	-	-	-	+	+	-	Borrelia burgdorferi ZS7
BbuZS7_0121	218249310	>gi|218249310|ref|YP_002374649.1| ribosome recycling factor [Borrelia burgdorferi ZS7]	0	-	-	-	-	-	-	-	-	-	Borrelia burgdorferi ZS7
BbuZS7_0122	218249673	>gi|218249673|ref|YP_002374650.1| translation elongation factor Ts [Borrelia burgdorferi ZS7]	0	-	-	-	-	-	-	-	-	-	Borrelia burgdorferi ZS7
BbuZS7_0123	218249399	>gi|218249399|ref|YP_002374651.1| ribosomal protein S2 [Borrelia burgdorferi ZS7]	0	-	-	-	-	-	-	-	-	-	Borrelia burgdorferi ZS7
BbuZS7_0124	218249279	>gi|218249279|ref|YP_002374652.1| hypothetical protein BbuZS7_0124 [Borrelia burgdorferi ZS7]	1	-	+	+	-	-	-	-	+	-	Borrelia burgdorferi ZS7
BbuZS7_0125	218249885	>gi|218249885|ref|YP_002374653.1| hypothetical protein BbuZS7_0125 [Borrelia burgdorferi ZS7]	3	-	-	-	+	+	-	-	+	-	Borrelia burgdorferi ZS7
BbuZS7_0126	218249880	>gi|218249880|ref|YP_002374654.1| hypothetical protein BbuZS7_0126 [Borrelia burgdorferi ZS7]	0	-	-	-	-	-	-	-	-	-	Borrelia burgdorferi ZS7
BbuZS7_0127	218249762	>gi|218249762|ref|YP_002374655.1| ribosomal protein S1 [Borrelia burgdorferi ZS7]	0	-	-	-	-	-	-	-	-	-	Borrelia burgdorferi ZS7
BbuZS7_0128	218249654	>gi|218249654|ref|YP_002374656.1| cytidylate kinase [Borrelia burgdorferi ZS7]	3	-	-	-	+	-	-	+	+	-	Borrelia burgdorferi ZS7
BbuZS7_0129	218249574	>gi|218249574|ref|YP_002374657.1| RNA pseudouridine synthase [Borrelia burgdorferi ZS7]	0	-	-	-	-	-	-	-	-	-	Borrelia burgdorferi ZS7
BbuZS7_0130	218249298	>gi|218249298|ref|YP_002374658.1| hypothetical protein BbuZS7_0130 [Borrelia burgdorferi ZS7]	0	-	-	-	-	-	-	-	-	-	Borrelia burgdorferi ZS7
BbuZS7_0131	218249168	>gi|218249168|ref|YP_002374659.1| protein RecA [Borrelia burgdorferi ZS7]	1	-	-	-	-	-	-	+	-	-	Borrelia burgdorferi ZS7
BbuZS7_0132	218249878	>gi|218249878|ref|YP_002374660.1| transcript cleavage factor [Borrelia burgdorferi ZS7]	0	-	-	-	-	-	-	-	-	-	Borrelia burgdorferi ZS7
BbuZS7_0133	218249377	>gi|218249377|ref|YP_002374661.1| hypothetical protein [Borrelia burgdorferi ZS7]	0	-	-	-	-	-	-	-	-	-	Borrelia burgdorferi ZS7
BbuZS7_0134	218249432	>gi|218249432|ref|YP_002374662.1| hypothetical protein BbuZS7_0134 [Borrelia burgdorferi ZS7]	2	-	+	+	-	+	-	+	-	-	Borrelia burgdorferi ZS7
BbuZS7_0135	218249602	>gi|218249602|ref|YP_002374663.1| histidyl-tRNA synthetase [Borrelia burgdorferi ZS7]	0	-	-	-	-	-	-	-	-	-	Borrelia burgdorferi ZS7
BbuZS7_0136	218249585	>gi|218249585|ref|YP_002374664.1| penicillin-binding protein [Borrelia burgdorferi ZS7]	2	-	-	-	+	-	-	-	+	-	Borrelia burgdorferi ZS7
BbuZS7_0137	218249890	>gi|218249890|ref|YP_002374665.1| long-chain-fatty-acid CoA ligase [Borrelia burgdorferi ZS7]	0	-	+	+	-	-	-	-	-	-	Borrelia burgdorferi ZS7
BbuZS7_0138	218249836	>gi|218249836|ref|YP_002374666.1| hypothetical protein BbuZS7_0138 [Borrelia burgdorferi ZS7]	1	-	-	-	-	+	-	-	-	-	Borrelia burgdorferi ZS7
BbuZS7_0139	218249347	>gi|218249347|ref|YP_002374667.1| hypothetical protein BbuZS7_0139 [Borrelia burgdorferi ZS7]	0	-	-	-	-	-	-	-	-	-	Borrelia burgdorferi ZS7
BbuZS7_0140	218249287	>gi|218249287|ref|YP_002374668.1| acriflavine resistance protein [Borrelia burgdorferi ZS7]	2	-	+	+	+	-	-	+	-	-	Borrelia burgdorferi ZS7
BbuZS7_0142	218249697	>gi|218249697|ref|YP_002374670.1| hypothetical protein BbuZS7_0142 [Borrelia burgdorferi ZS7]	4	-	-	-	+	-	-	+	+	+	Borrelia burgdorferi ZS7
BbuZS7_0143	218249520	>gi|218249520|ref|YP_002374671.1| hypothetical protein BbuZS7_0143 [Borrelia burgdorferi ZS7]	1	-	-	-	-	+	-	-	-	-	Borrelia burgdorferi ZS7
BbuZS7_0145	218249326	>gi|218249326|ref|YP_002374673.1| glycine/betaine ABC transporter permease [Borrelia burgdorferi ZS7]	1	-	+	+	-	-	-	+	-	-	Borrelia burgdorferi ZS7
BbuZS7_0146	218249198	>gi|218249198|ref|YP_002374674.1| glycine/betaine ABC transporter ATP-binding protein [Borrelia burgdorferi ZS7]	0	-	-	-	-	-	-	-	-	-	Borrelia burgdorferi ZS7
BbuZS7_0147	218249451	>gi|218249451|ref|YP_002374675.1| p41 [Borrelia burgdorferi ZS7]	3	-	-	-	+	-	-	+	+	-	Borrelia burgdorferi ZS7
BbuZS7_0148	218249809	>gi|218249809|ref|YP_002374676.1| flagellar hook-associated protein 2 (HAP2) [Borrelia burgdorferi ZS7]	2	-	-	-	+	-	-	-	+	-	Borrelia burgdorferi ZS7
BbuZS7_0149	218249218	>gi|218249218|ref|YP_002374677.1| N-acetylglucosamine-6-phosphate deacetylase [Borrelia burgdorferi ZS7]	0	-	-	-	-	-	-	-	-	-	Borrelia burgdorferi ZS7
BbuZS7_0150	218249597	>gi|218249597|ref|YP_002374678.1| glucosamine-6-phosphate isomerase [Borrelia burgdorferi ZS7]	0	-	-	-	-	-	-	-	-	-	Borrelia burgdorferi ZS7
BbuZS7_0151	218249834	>gi|218249834|ref|YP_002374679.1| superoxide dismutase [Borrelia burgdorferi ZS7]	0	-	-	-	-	-	-	-	-	-	Borrelia burgdorferi ZS7
BbuZS7_0152	218249406	>gi|218249406|ref|YP_002374680.1| preprotein translocase, SecA subunit [Borrelia burgdorferi ZS7]	1	-	-	-	+	-	-	-	-	-	Borrelia burgdorferi ZS7
BbuZS7_0153	218249302	>gi|218249302|ref|YP_002374682.1| lipoprotein [Borrelia burgdorferi ZS7]	2	-	-	-	+	+	-	-	-	-	Borrelia burgdorferi ZS7
BbuZS7_0154	218249864	>gi|218249864|ref|YP_002374681.1| hypothetical protein BbuZS7_0154 [Borrelia burgdorferi ZS7]	1	-	-	-	-	+	-	-	-	-	Borrelia burgdorferi ZS7
BbuZS7_0155	218249234	>gi|218249234|ref|YP_002374683.1| hypothetical protein BbuZS7_0155 [Borrelia burgdorferi ZS7]	4	-	-	-	+	+	-	+	+	-	Borrelia burgdorferi ZS7
BbuZS7_0156	218249598	>gi|218249598|ref|YP_002374684.1| hypothetical protein BbuZS7_0156 [Borrelia burgdorferi ZS7]	0	-	+	+	-	-	-	-	-	-	Borrelia burgdorferi ZS7
BbuZS7_0158	218249541	>gi|218249541|ref|YP_002374686.1| hypothetical protein BbuZS7_0158 [Borrelia burgdorferi ZS7]	4	-	-	-	+	+	-	+	+	-	Borrelia burgdorferi ZS7
BbuZS7_0159	218249176	>gi|218249176|ref|YP_002374687.1| alanine racemase [Borrelia burgdorferi ZS7]	0	-	-	-	-	-	-	-	-	-	Borrelia burgdorferi ZS7
BbuZS7_0160	218249457	>gi|218249457|ref|YP_002374688.1| hypothetical protein BbuZS7_0160 [Borrelia burgdorferi ZS7]	4	-	-	-	+	+	+	-	-	+	Borrelia burgdorferi ZS7
BbuZS7_0161	218249483	>gi|218249483|ref|YP_002374689.1| hypothetical protein BbuZS7_0161 [Borrelia burgdorferi ZS7]	1	-	-	-	-	+	-	-	-	-	Borrelia burgdorferi ZS7
BbuZS7_0162	218249956	>gi|218249956|ref|YP_002374690.1| hypothetical protein BbuZS7_0162 [Borrelia burgdorferi ZS7]	0	-	-	-	-	-	-	-	-	-	Borrelia burgdorferi ZS7
BbuZS7_0163	218249799	>gi|218249799|ref|YP_002374691.1| K+-dependent Na+/Ca+ exchanger [Borrelia burgdorferi ZS7]	2	-	+	+	-	-	-	+	+	-	Borrelia burgdorferi ZS7
BbuZS7_0164	218249681	>gi|218249681|ref|YP_002374692.1| hypothetical protein BbuZS7_0164 [Borrelia burgdorferi ZS7]	3	-	-	-	+	+	-	-	+	-	Borrelia burgdorferi ZS7
BbuZS7_0165	218249640	>gi|218249640|ref|YP_002374693.1| 4-alpha-glucanotransferase [Borrelia burgdorferi ZS7]	2	-	-	-	+	-	-	-	+	-	Borrelia burgdorferi ZS7
BbuZS7_0166	218249525	>gi|218249525|ref|YP_002374694.1| hypothetical protein BbuZS7_0166 [Borrelia burgdorferi ZS7]	1	-	-	-	-	-	-	-	-	+	Borrelia burgdorferi ZS7
BbuZS7_0167	218249386	>gi|218249386|ref|YP_002374695.1| DnaK suppressor [Borrelia burgdorferi ZS7]	0	-	-	-	-	-	-	-	-	-	Borrelia burgdorferi ZS7
BbuZS7_0168	218249257	>gi|218249257|ref|YP_002374696.1| translation initiation factor IF-1 [Borrelia burgdorferi ZS7]	0	-	-	-	-	-	-	-	-	-	Borrelia burgdorferi ZS7
BbuZS7_0169	218249898	>gi|218249898|ref|YP_002374697.1| hypothetical protein BbuZS7_0169 [Borrelia burgdorferi ZS7]	3	-	+	+	+	-	-	+	+	-	Borrelia burgdorferi ZS7
BbuZS7_0171	218249554	>gi|218249554|ref|YP_002374700.1| hypothetical protein BbuZS7_0171 [Borrelia burgdorferi ZS7]	3	-	-	-	-	+	-	+	+	-	Borrelia burgdorferi ZS7
BbuZS7_0172	218249605	>gi|218249605|ref|YP_002374699.1| von Willebrand factor A [Borrelia burgdorferi ZS7]	2	-	+	+	+	-	-	-	+	-	Borrelia burgdorferi ZS7
BbuZS7_0173	218249312	>gi|218249312|ref|YP_002374701.1| von Willebrand factor A [Borrelia burgdorferi ZS7]	3	-	+	+	+	-	-	+	+	-	Borrelia burgdorferi ZS7
BbuZS7_0174	218249325	>gi|218249325|ref|YP_002374702.1| hypothetical protein BbuZS7_0174 [Borrelia burgdorferi ZS7]	4	-	+	+	+	+	-	+	+	-	Borrelia burgdorferi ZS7
BbuZS7_0175	218249496	>gi|218249496|ref|YP_002374703.1| hypothetical protein BbuZS7_0175 [Borrelia burgdorferi ZS7]	2	-	-	-	+	-	-	-	+	-	Borrelia burgdorferi ZS7
BbuZS7_0176	218249367	>gi|218249367|ref|YP_002374704.1| ATPase AAA [Borrelia burgdorferi ZS7]	1	-	-	-	-	-	-	+	-	-	Borrelia burgdorferi ZS7
BbuZS7_0177	218249711	>gi|218249711|ref|YP_002374705.1| 16S rRNA methyltransferase GidB [Borrelia burgdorferi ZS7]	1	-	-	-	-	-	-	-	+	-	Borrelia burgdorferi ZS7
BbuZS7_0178	218249586	>gi|218249586|ref|YP_002374706.1| tRNA uridine 5-carboxymethylaminomethyl modification enzyme GidA [Borrelia burgdorferi ZS7]	0	-	-	-	-	-	-	-	-	-	Borrelia burgdorferi ZS7
BbuZS7_0179	218249887	>gi|218249887|ref|YP_002374707.1| tRNA modification GTPase TrmE [Borrelia burgdorferi ZS7]	2	-	-	-	+	-	-	+	-	-	Borrelia burgdorferi ZS7
BbuZS7_0180	218249855	>gi|218249855|ref|YP_002374708.1| FlbF protein [Borrelia burgdorferi ZS7]	0	-	-	-	-	-	-	-	-	-	Borrelia burgdorferi ZS7
BbuZS7_0181	218249283	>gi|218249283|ref|YP_002374709.1| flagellar hook-associated protein FlgK [Borrelia burgdorferi ZS7]	1	-	-	-	+	-	-	-	-	-	Borrelia burgdorferi ZS7
BbuZS7_0182	218249249	>gi|218249249|ref|YP_002374710.1| flagellar hook-associated protein 3 [Borrelia burgdorferi ZS7]	3	-	-	-	+	-	-	+	+	-	Borrelia burgdorferi ZS7
BbuZS7_0183	218249222	>gi|218249222|ref|YP_002374711.1| hypothetical protein BbuZS7_0183 [Borrelia burgdorferi ZS7]	1	-	-	-	-	+	-	-	-	-	Borrelia burgdorferi ZS7
BbuZS7_0184	218249503	>gi|218249503|ref|YP_002374712.1| carbon storage regulator [Borrelia burgdorferi ZS7]	1	-	-	-	-	+	-	-	-	-	Borrelia burgdorferi ZS7
BbuZS7_0185	218249591	>gi|218249591|ref|YP_002374713.1| glycoprotease [Borrelia burgdorferi ZS7]	3	-	-	-	+	+	-	-	+	-	Borrelia burgdorferi ZS7
BbuZS7_0186	218249343	>gi|218249343|ref|YP_002374714.1| hypothetical protein BbuZS7_0186 [Borrelia burgdorferi ZS7]	0	-	-	-	-	-	-	-	-	-	Borrelia burgdorferi ZS7
BbuZS7_0187	218249334	>gi|218249334|ref|YP_002374715.1| hypothetical protein BbuZS7_0187 [Borrelia burgdorferi ZS7]	0	-	-	-	-	-	-	-	-	-	Borrelia burgdorferi ZS7
BbuZS7_0188	218249501	>gi|218249501|ref|YP_002374716.1| ribosomal protein L20 [Borrelia burgdorferi ZS7]	0	-	-	-	-	-	-	-	-	-	Borrelia burgdorferi ZS7
BbuZS7_0189	218249393	>gi|218249393|ref|YP_002374717.1| ribosomal protein L35 [Borrelia burgdorferi ZS7]	2	-	-	-	-	+	-	-	+	-	Borrelia burgdorferi ZS7
BbuZS7_0190	218249678	>gi|218249678|ref|YP_002374718.1| translation initiation factor IF-3 [Borrelia burgdorferi ZS7]	0	-	-	-	-	-	-	-	-	-	Borrelia burgdorferi ZS7
BbuZS7_0191	218249632	>gi|218249632|ref|YP_002374719.1| hypothetical protein BbuZS7_0191 [Borrelia burgdorferi ZS7]	2	-	-	-	-	+	-	+	-	-	Borrelia burgdorferi ZS7
BbuZS7_0192	218249973	>gi|218249973|ref|YP_002374720.1| hypothetical protein BbuZS7_0192 [Borrelia burgdorferi ZS7]	1	-	+	+	-	-	-	+	-	-	Borrelia burgdorferi ZS7
BbuZS7_0194	218249768	>gi|218249768|ref|YP_002374722.1| hydrolase TatD [Borrelia burgdorferi ZS7]	0	-	-	-	-	-	-	-	-	-	Borrelia burgdorferi ZS7
BbuZS7_0195	218249485	>gi|218249485|ref|YP_002374723.1| hypothetical protein BbuZS7_0195 [Borrelia burgdorferi ZS7]	0	-	-	-	-	-	-	-	-	-	Borrelia burgdorferi ZS7
BbuZS7_0196	218249543	>gi|218249543|ref|YP_002374724.1| peptide chain release factor 1 [Borrelia burgdorferi ZS7]	0	-	-	-	-	-	-	-	-	-	Borrelia burgdorferi ZS7
BbuZS7_0199	218249436	>gi|218249436|ref|YP_002374725.1| guanosine-3',5'-bis(diphosphate) 3'-pyrophosphohydrolase ((ppGpp)ase) [Borrelia burgdorferi ZS7]	0	-	-	-	-	-	-	-	-	-	Borrelia burgdorferi ZS7
BbuZS7_0200	218249835	>gi|218249835|ref|YP_002374726.1| hypothetical protein BbuZS7_0200 [Borrelia burgdorferi ZS7]	0	-	+	+	-	-	-	-	-	-	Borrelia burgdorferi ZS7
BbuZS7_0201	218249946	>gi|218249946|ref|YP_002374727.1| D-alanine--D-alanine ligase (D-alanylalanine synthetase) [Borrelia burgdorferi ZS7]	0	-	-	-	-	-	-	-	-	-	Borrelia burgdorferi ZS7
BbuZS7_0202	218249248	>gi|218249248|ref|YP_002374728.1| UDP-N-acetylmuramoylalanyl-D-glutamate--2,6-diaminopimelate ligase [Borrelia burgdorferi ZS7]	0	-	-	-	-	-	-	-	-	-	Borrelia burgdorferi ZS7
BbuZS7_0204	218249425	>gi|218249425|ref|YP_002374729.1| hemolysin [Borrelia burgdorferi ZS7]	0	-	+	+	-	-	-	-	-	-	Borrelia burgdorferi ZS7
BbuZS7_0205	218249732	>gi|218249732|ref|YP_002374730.1| HflK protein [Borrelia burgdorferi ZS7]	0	-	-	-	-	-	-	-	-	-	Borrelia burgdorferi ZS7
BbuZS7_0206	218249631	>gi|218249631|ref|YP_002374731.1| HflC protein [Borrelia burgdorferi ZS7]	0	-	-	-	-	-	-	-	-	-	Borrelia burgdorferi ZS7
BbuZS7_0210	218249271	>gi|218249271|ref|YP_002374733.1| UDP-glucose pyrophosphorylase [Borrelia burgdorferi ZS7]	0	-	-	-	-	-	-	-	-	-	Borrelia burgdorferi ZS7
BbuZS7_0211	218249780	>gi|218249780|ref|YP_002374732.1| methyltransferase [Borrelia burgdorferi ZS7]	2	-	-	-	-	+	-	-	+	-	Borrelia burgdorferi ZS7
BbuZS7_0213	218249498	>gi|218249498|ref|YP_002374734.1| hypothetical protein BbuZS7_0213 [Borrelia burgdorferi ZS7]	2	-	-	-	+	-	-	-	+	-	Borrelia burgdorferi ZS7
BbuZS7_0214	218249734	>gi|218249734|ref|YP_002374735.1| hypothetical protein BbuZS7_0214 [Borrelia burgdorferi ZS7]	3	-	-	-	+	+	-	-	+	-	Borrelia burgdorferi ZS7
BbuZS7_0215	218249649	>gi|218249649|ref|YP_002374736.1| DNA mismatch repair protein MutL [Borrelia burgdorferi ZS7]	0	-	-	-	-	-	-	-	-	-	Borrelia burgdorferi ZS7
BbuZS7_0216	218249318	>gi|218249318|ref|YP_002374737.1| borrelia ORF-A superfamily protein [Borrelia burgdorferi ZS7]	0	-	-	-	-	-	-	-	-	-	Borrelia burgdorferi ZS7
BbuZS7_0219	218249231	>gi|218249231|ref|YP_002374739.1| translation elongation factor P [Borrelia burgdorferi ZS7]	1	-	-	-	-	-	-	+	-	-	Borrelia burgdorferi ZS7
BbuZS7_0221	218249655	>gi|218249655|ref|YP_002374741.1| phosphate ABC transporter permease [Borrelia burgdorferi ZS7]	2	-	+	+	-	-	-	+	+	-	Borrelia burgdorferi ZS7
BbuZS7_0222	218249881	>gi|218249881|ref|YP_002374742.1| phosphate ABC transporter permease [Borrelia burgdorferi ZS7]	2	-	+	+	-	-	-	+	+	-	Borrelia burgdorferi ZS7
BbuZS7_0223	218249777	>gi|218249777|ref|YP_002374743.1| phosphate ABC transporter ATP-binding protein [Borrelia burgdorferi ZS7]	0	-	-	-	-	-	-	-	-	-	Borrelia burgdorferi ZS7
BbuZS7_0224	218249275	>gi|218249275|ref|YP_002374744.1| zinc ABC transporter permease [Borrelia burgdorferi ZS7]	1	-	+	+	-	-	-	+	-	-	Borrelia burgdorferi ZS7
BbuZS7_0225	218249169	>gi|218249169|ref|YP_002374745.1| alanyl-tRNA synthetase [Borrelia burgdorferi ZS7]	0	-	-	-	-	-	-	-	-	-	Borrelia burgdorferi ZS7
BbuZS7_0226	218249280	>gi|218249280|ref|YP_002374746.1| flagellar motor switch protein [Borrelia burgdorferi ZS7]	0	-	-	-	-	-	-	-	-	-	Borrelia burgdorferi ZS7
BbuZS7_0227	218249473	>gi|218249473|ref|YP_002374747.1| 6-phosphogluconolactonase [Borrelia burgdorferi ZS7]	2	-	-	-	+	+	-	-	-	-	Borrelia burgdorferi ZS7
BbuZS7_0230	218249426	>gi|218249426|ref|YP_002374748.1| tRNA-dihydrouridine synthase A [Borrelia burgdorferi ZS7]	0	-	-	-	-	-	-	-	-	-	Borrelia burgdorferi ZS7
BbuZS7_0231	218249339	>gi|218249339|ref|YP_002374749.1| seryl-tRNA synthetase [Borrelia burgdorferi ZS7]	0	-	-	-	-	-	-	-	-	-	Borrelia burgdorferi ZS7
BbuZS7_0233	218249617	>gi|218249617|ref|YP_002374751.1| peptidase M16 [Borrelia burgdorferi ZS7]	1	-	-	-	-	-	+	-	-	-	Borrelia burgdorferi ZS7
BbuZS7_0234	218249589	>gi|218249589|ref|YP_002374752.1| ribosomal protein L31 [Borrelia burgdorferi ZS7]	1	-	-	-	-	-	-	-	+	-	Borrelia burgdorferi ZS7
BbuZS7_0235	218249760	>gi|218249760|ref|YP_002374753.1| transcription termination factor Rho [Borrelia burgdorferi ZS7]	0	-	-	-	-	-	-	-	-	-	Borrelia burgdorferi ZS7
BbuZS7_0236	218249860	>gi|218249860|ref|YP_002374754.1| hypothetical protein BbuZS7_0236 [Borrelia burgdorferi ZS7]	2	-	-	-	-	+	-	-	+	-	Borrelia burgdorferi ZS7
BbuZS7_0237	218249932	>gi|218249932|ref|YP_002374755.1| small DNA-binding protein Hbb [Borrelia burgdorferi ZS7]	0	-	-	-	-	-	-	-	-	-	Borrelia burgdorferi ZS7
BbuZS7_0238	218249167	>gi|218249167|ref|YP_002374756.1| ribosomal protein S20 [Borrelia burgdorferi ZS7]	0	-	-	-	-	-	-	-	-	-	Borrelia burgdorferi ZS7
BbuZS7_0239	218249958	>gi|218249958|ref|YP_002374757.1| hypothetical protein BbuZS7_0239 [Borrelia burgdorferi ZS7]	0	-	+	+	-	-	-	-	-	-	Borrelia burgdorferi ZS7
BbuZS7_0240	218249513	>gi|218249513|ref|YP_002374758.1| GTP-binding protein YchF [Borrelia burgdorferi ZS7]	0	-	-	-	-	-	-	-	-	-	Borrelia burgdorferi ZS7
BbuZS7_0241	218249288	>gi|218249288|ref|YP_002374759.1| hypothetical protein BbuZS7_0241 [Borrelia burgdorferi ZS7]	5	-	-	-	+	+	+	+	+	-	Borrelia burgdorferi ZS7
BbuZS7_0242	218249518	>gi|218249518|ref|YP_002374760.1| hypothetical protein BbuZS7_0242 [Borrelia burgdorferi ZS7]	1	-	-	-	-	-	-	-	+	-	Borrelia burgdorferi ZS7
BbuZS7_0243	218249381	>gi|218249381|ref|YP_002374761.1| hypothetical protein BbuZS7_0243 [Borrelia burgdorferi ZS7]	1	-	-	-	-	-	-	-	+	-	Borrelia burgdorferi ZS7
BbuZS7_0244	218249730	>gi|218249730|ref|YP_002374762.1| deoxyguanosine/deoxyadenosine kinase [Borrelia burgdorferi ZS7]	0	-	-	-	-	-	-	-	-	-	Borrelia burgdorferi ZS7
BbuZS7_0245	218249667	>gi|218249667|ref|YP_002374763.1| glycerol uptake facilitator [Borrelia burgdorferi ZS7]	1	-	+	+	-	-	-	+	-	-	Borrelia burgdorferi ZS7
BbuZS7_0246	218249961	>gi|218249961|ref|YP_002374764.1| glycerol kinase [Borrelia burgdorferi ZS7]	0	-	-	-	-	-	-	-	-	-	Borrelia burgdorferi ZS7
BbuZS7_0247	218249664	>gi|218249664|ref|YP_002374765.1| hypothetical protein BbuZS7_0247 [Borrelia burgdorferi ZS7]	1	-	-	-	-	+	-	-	-	-	Borrelia burgdorferi ZS7
BbuZS7_0248	218249917	>gi|218249917|ref|YP_002374766.1| glycerol-3-phosphate dehydrogenase [Borrelia burgdorferi ZS7]	0	-	-	-	-	-	-	-	-	-	Borrelia burgdorferi ZS7
BbuZS7_0249	218249584	>gi|218249584|ref|YP_002374767.1| hypothetical protein BbuZS7_0249 [Borrelia burgdorferi ZS7]	0	-	-	-	-	-	-	-	-	-	Borrelia burgdorferi ZS7
BbuZS7_0250	218249242	>gi|218249242|ref|YP_002374768.1| hypothetical protein BbuZS7_0250 [Borrelia burgdorferi ZS7]	0	-	-	-	-	-	-	-	-	-	Borrelia burgdorferi ZS7
BbuZS7_0251	218249345	>gi|218249345|ref|YP_002374769.1| peptidase M23 [Borrelia burgdorferi ZS7]	4	-	+	+	+	+	-	+	+	-	Borrelia burgdorferi ZS7
BbuZS7_0252	218249462	>gi|218249462|ref|YP_002374770.1| non-canonical purine NTP pyrophosphatase, RdgB/HAM1 family protein [Borrelia burgdorferi ZS7]	1	-	-	-	+	-	-	-	-	-	Borrelia burgdorferi ZS7
BbuZS7_0253	218249492	>gi|218249492|ref|YP_002374771.1| oligoendopeptidase F [Borrelia burgdorferi ZS7]	0	-	-	-	-	-	-	-	-	-	Borrelia burgdorferi ZS7
BbuZS7_0254	218249719	>gi|218249719|ref|YP_002374772.1| phosphatidyltransferase [Borrelia burgdorferi ZS7]	0	-	+	+	-	-	-	-	-	-	Borrelia burgdorferi ZS7
BbuZS7_0255	218249396	>gi|218249396|ref|YP_002374773.1| DedA protein [Borrelia burgdorferi ZS7]	2	-	+	+	-	-	-	+	+	-	Borrelia burgdorferi ZS7
BbuZS7_0257	218249906	>gi|218249906|ref|YP_002374774.1| leucyl-tRNA synthetase [Borrelia burgdorferi ZS7]	0	-	-	-	-	-	-	-	-	-	Borrelia burgdorferi ZS7
BbuZS7_0258	218249245	>gi|218249245|ref|YP_002374775.1| hypothetical protein BbuZS7_0258 [Borrelia burgdorferi ZS7]	1	-	+	+	-	-	-	-	+	-	Borrelia burgdorferi ZS7
BbuZS7_0259	218249286	>gi|218249286|ref|YP_002374776.1| ATP-dependent protease La [Borrelia burgdorferi ZS7]	0	-	-	-	-	-	-	-	-	-	Borrelia burgdorferi ZS7
BbuZS7_0260	218249182	>gi|218249182|ref|YP_002374777.1| single-stranded-DNA-specific exonuclease RecJ [Borrelia burgdorferi ZS7]	0	-	-	-	-	-	-	-	-	-	Borrelia burgdorferi ZS7
BbuZS7_0261	218249707	>gi|218249707|ref|YP_002374778.1| peptidase M23 [Borrelia burgdorferi ZS7]	1	-	-	-	-	+	-	-	-	-	Borrelia burgdorferi ZS7
BbuZS7_0262	218249567	>gi|218249567|ref|YP_002374779.1| ribosomal protein S21 [Borrelia burgdorferi ZS7]	1	-	-	-	-	+	-	-	-	-	Borrelia burgdorferi ZS7
BbuZS7_0263	218249620	>gi|218249620|ref|YP_002374780.1| DNA translocase FtsK [Borrelia burgdorferi ZS7]	1	-	+	+	-	-	-	+	-	-	Borrelia burgdorferi ZS7
BbuZS7_0264	218249679	>gi|218249679|ref|YP_002374781.1| undecaprenol kinase [Borrelia burgdorferi ZS7]	1	-	+	+	-	-	-	+	-	-	Borrelia burgdorferi ZS7
BbuZS7_0266	218249307	>gi|218249307|ref|YP_002374783.1| hypothetical protein BbuZS7_0266 [Borrelia burgdorferi ZS7]	3	-	+	+	+	-	-	+	+	-	Borrelia burgdorferi ZS7
BbuZS7_0267	218249477	>gi|218249477|ref|YP_002374784.1| hypothetical protein BbuZS7_0267 [Borrelia burgdorferi ZS7]	0	-	-	-	-	-	-	-	-	-	Borrelia burgdorferi ZS7
BbuZS7_0268	218249217	>gi|218249217|ref|YP_002374785.1| peptidase M23 [Borrelia burgdorferi ZS7]	3	-	+	+	+	+	-	-	+	-	Borrelia burgdorferi ZS7
BbuZS7_0269	218249779	>gi|218249779|ref|YP_002374786.1| signal peptidase I [Borrelia burgdorferi ZS7]	1	-	-	-	-	+	-	-	-	-	Borrelia burgdorferi ZS7
BbuZS7_0270	218249702	>gi|218249702|ref|YP_002374787.1| heat shock protein 70 [Borrelia burgdorferi ZS7]	1	-	-	-	+	-	-	-	-	-	Borrelia burgdorferi ZS7
BbuZS7_0271	218249749	>gi|218249749|ref|YP_002374788.1| hypothetical protein BbuZS7_0271 [Borrelia burgdorferi ZS7]	0	-	-	-	-	-	-	-	-	-	Borrelia burgdorferi ZS7
BbuZS7_0272	218249641	>gi|218249641|ref|YP_002374789.1| hypothetical protein BbuZS7_0272 [Borrelia burgdorferi ZS7]	1	-	-	-	-	+	-	-	-	-	Borrelia burgdorferi ZS7
BbuZS7_0273	218249573	>gi|218249573|ref|YP_002374790.1| hypothetical protein BbuZS7_0273 [Borrelia burgdorferi ZS7]	0	-	-	-	-	-	-	-	-	-	Borrelia burgdorferi ZS7
BbuZS7_0274	218249371	>gi|218249371|ref|YP_002374791.1| hypothetical protein BbuZS7_0274 [Borrelia burgdorferi ZS7]	0	-	+	+	-	-	-	-	-	-	Borrelia burgdorferi ZS7
BbuZS7_0275	218249263	>gi|218249263|ref|YP_002374792.1| ATP-binding protein [Borrelia burgdorferi ZS7]	3	-	-	-	+	-	-	+	+	-	Borrelia burgdorferi ZS7
BbuZS7_0276	218249313	>gi|218249313|ref|YP_002374793.1| flagellar biosynthesis protein FlhF (Flagella-associated GTP-binding protein) [Borrelia burgdorferi ZS7]	0	-	-	-	-	-	-	-	-	-	Borrelia burgdorferi ZS7
BbuZS7_0277	218249415	>gi|218249415|ref|YP_002374794.1| flagellar biosynthesis protein FlhA [Borrelia burgdorferi ZS7]	1	-	+	+	-	-	-	+	-	-	Borrelia burgdorferi ZS7
BbuZS7_0278	218249479	>gi|218249479|ref|YP_002374795.1| flagellar biosynthetic protein FlhB [Borrelia burgdorferi ZS7]	0	-	+	+	-	-	-	-	-	-	Borrelia burgdorferi ZS7
BbuZS7_0279	218249562	>gi|218249562|ref|YP_002374796.1| flagellar biosynthetic protein FliR [Borrelia burgdorferi ZS7]	2	-	+	+	-	-	-	+	+	-	Borrelia burgdorferi ZS7
BbuZS7_0280	218249705	>gi|218249705|ref|YP_002374797.1| flagellar biosynthetic protein FliQ [Borrelia burgdorferi ZS7]	2	-	+	+	-	-	-	+	+	-	Borrelia burgdorferi ZS7
BbuZS7_0281	218249847	>gi|218249847|ref|YP_002374798.1| flagellar biosynthetic protein FliP [Borrelia burgdorferi ZS7]	0	-	+	+	-	-	-	-	-	-	Borrelia burgdorferi ZS7
BbuZS7_0282	218249901	>gi|218249901|ref|YP_002374799.1| flagellar protein FliZ [Borrelia burgdorferi ZS7]	4	-	+	+	+	+	-	+	+	-	Borrelia burgdorferi ZS7
BbuZS7_0283	218249886	>gi|218249886|ref|YP_002374800.1| flagellar switch protein FliY [Borrelia burgdorferi ZS7]	1	-	-	-	-	-	-	+	-	-	Borrelia burgdorferi ZS7
BbuZS7_0284	218249869	>gi|218249869|ref|YP_002374801.1| flagellar motor switch protein FliM [Borrelia burgdorferi ZS7]	0	-	-	-	-	-	-	-	-	-	Borrelia burgdorferi ZS7
BbuZS7_0285	218249401	>gi|218249401|ref|YP_002374802.1| flagellar basal body-associated protein FliL [Borrelia burgdorferi ZS7]	1	-	-	-	-	+	-	-	-	-	Borrelia burgdorferi ZS7
BbuZS7_0286	218249216	>gi|218249216|ref|YP_002374803.1| flagellar motor apparatus [Borrelia burgdorferi ZS7]	1	-	-	-	+	-	-	-	-	-	Borrelia burgdorferi ZS7
BbuZS7_0287	218249470	>gi|218249470|ref|YP_002374804.1| chemotaxis protein MotA [Borrelia burgdorferi ZS7]	1	-	+	+	-	-	-	+	-	-	Borrelia burgdorferi ZS7
BbuZS7_0288	218249850	>gi|218249850|ref|YP_002374805.1| hypothetical protein BbuZS7_0288 [Borrelia burgdorferi ZS7]	1	-	-	-	-	+	-	-	-	-	Borrelia burgdorferi ZS7
BbuZS7_0289	218249383	>gi|218249383|ref|YP_002374806.1| flagellar hook protein FlgE [Borrelia burgdorferi ZS7]	3	-	-	-	+	-	-	+	+	-	Borrelia burgdorferi ZS7
BbuZS7_0290	218249522	>gi|218249522|ref|YP_002374807.1| flagellar hook capping protein [Borrelia burgdorferi ZS7]	0	-	-	-	-	-	-	-	-	-	Borrelia burgdorferi ZS7
BbuZS7_0291	218249321	>gi|218249321|ref|YP_002374808.1| flagellar protein [Borrelia burgdorferi ZS7]	3	-	-	-	+	-	-	+	+	-	Borrelia burgdorferi ZS7
BbuZS7_0292	218249394	>gi|218249394|ref|YP_002374809.1| flagellar protein [Borrelia burgdorferi ZS7]	0	-	-	-	-	-	-	-	-	-	Borrelia burgdorferi ZS7
BbuZS7_0293	218249532	>gi|218249532|ref|YP_002374810.1| flagellar protein [Borrelia burgdorferi ZS7]	0	-	-	-	-	-	-	-	-	-	Borrelia burgdorferi ZS7
BbuZS7_0294	218249447	>gi|218249447|ref|YP_002374811.1| flagellar protein export ATPase FliI [Borrelia burgdorferi ZS7]	2	-	-	-	+	-	-	-	+	-	Borrelia burgdorferi ZS7
BbuZS7_0295	218249656	>gi|218249656|ref|YP_002374812.1| flagellar assembly protein FliH [Borrelia burgdorferi ZS7]	0	-	-	-	-	-	-	-	-	-	Borrelia burgdorferi ZS7
BbuZS7_0296	218249728	>gi|218249728|ref|YP_002374813.1| flagellar motor switch protein FliG [Borrelia burgdorferi ZS7]	0	-	-	-	-	-	-	-	-	-	Borrelia burgdorferi ZS7
BbuZS7_0297	218249820	>gi|218249820|ref|YP_002374814.1| flagellar M-ring protein FliF [Borrelia burgdorferi ZS7]	1	-	+	+	+	-	-	-	-	-	Borrelia burgdorferi ZS7
BbuZS7_0298	218249375	>gi|218249375|ref|YP_002374815.1| flagellar hook-basal body complex protein (FliE) [Borrelia burgdorferi ZS7]	1	-	-	-	-	+	-	-	-	-	Borrelia burgdorferi ZS7
BbuZS7_0299	218249308	>gi|218249308|ref|YP_002374816.1| flagellar basal-body rod protein FlgC [Borrelia burgdorferi ZS7]	2	-	-	-	-	-	-	+	+	-	Borrelia burgdorferi ZS7
BbuZS7_0300	218249205	>gi|218249205|ref|YP_002374817.1| flagellar basal-body rod protein FlgB [Borrelia burgdorferi ZS7]	1	-	-	-	-	-	-	-	+	-	Borrelia burgdorferi ZS7
BbuZS7_0301	218249642	>gi|218249642|ref|YP_002374818.1| heat shock protein HslVU, ATPase subunit HslU [Borrelia burgdorferi ZS7]	0	-	-	-	-	-	-	-	-	-	Borrelia burgdorferi ZS7
BbuZS7_0302	218249363	>gi|218249363|ref|YP_002374819.1| ATP-dependent protease HslV [Borrelia burgdorferi ZS7]	1	-	-	-	-	-	-	+	-	-	Borrelia burgdorferi ZS7
BbuZS7_0303	218249856	>gi|218249856|ref|YP_002374820.1| protein smf [Borrelia burgdorferi ZS7]	0	-	-	-	-	-	-	-	-	-	Borrelia burgdorferi ZS7
BbuZS7_0305	218249250	>gi|218249250|ref|YP_002374822.1| cell division protein FtsZ [Borrelia burgdorferi ZS7]	1	-	-	-	-	-	-	+	-	-	Borrelia burgdorferi ZS7
BbuZS7_0306	218249807	>gi|218249807|ref|YP_002374823.1| cell division protein FtsA [Borrelia burgdorferi ZS7]	1	-	-	-	-	-	-	+	-	-	Borrelia burgdorferi ZS7
BbuZS7_0307	218249428	>gi|218249428|ref|YP_002374824.1| DivIB [Borrelia burgdorferi ZS7]	1	-	-	-	-	-	-	-	-	+	Borrelia burgdorferi ZS7
BbuZS7_0308	218249635	>gi|218249635|ref|YP_002374825.1| cell division protein FtsW [Borrelia burgdorferi ZS7]	2	-	+	+	-	-	-	+	+	-	Borrelia burgdorferi ZS7
BbuZS7_0309	218249637	>gi|218249637|ref|YP_002374826.1| phospho-N-acetylmuramoyl-pentapeptide-transferase [Borrelia burgdorferi ZS7]	1	-	+	+	-	-	-	+	-	-	Borrelia burgdorferi ZS7
BbuZS7_0310	218249487	>gi|218249487|ref|YP_002374827.1| UDP-N-acetylmuramoyl-tripeptide--D-alanyl-D-alanine ligase [Borrelia burgdorferi ZS7]	0	-	-	-	-	-	-	-	-	-	Borrelia burgdorferi ZS7
BbuZS7_0311	218249439	>gi|218249439|ref|YP_002374828.1| hypothetical protein BbuZS7_0311 [Borrelia burgdorferi ZS7]	0	-	-	-	-	-	-	-	-	-	Borrelia burgdorferi ZS7
BbuZS7_0312	218249331	>gi|218249331|ref|YP_002374829.1| S-adenosyl-methyltransferase MraW [Borrelia burgdorferi ZS7]	0	-	-	-	-	-	-	-	-	-	Borrelia burgdorferi ZS7
BbuZS7_0313	218249276	>gi|218249276|ref|YP_002374830.1| hypothetical protein BbuZS7_0313 [Borrelia burgdorferi ZS7]	1	-	-	-	-	-	-	+	-	-	Borrelia burgdorferi ZS7
BbuZS7_0314	218249927	>gi|218249927|ref|YP_002374831.1| hypothetical protein BbuZS7_0314 [Borrelia burgdorferi ZS7]	4	-	-	-	+	+	+	-	+	-	Borrelia burgdorferi ZS7
BbuZS7_0315	218249808	>gi|218249808|ref|YP_002374832.1| hypothetical protein BbuZS7_0315 [Borrelia burgdorferi ZS7]	1	-	-	-	-	-	-	-	+	-	Borrelia burgdorferi ZS7
BbuZS7_0316	218249708	>gi|218249708|ref|YP_002374833.1| inorganic polyphosphate/ATP-NAD kinase (Poly(P)/ATP NAD kinase) [Borrelia burgdorferi ZS7]	3	-	-	-	+	-	-	+	+	-	Borrelia burgdorferi ZS7
BbuZS7_0317	218249723	>gi|218249723|ref|YP_002374834.1| chemnotaxis protein CheW [Borrelia burgdorferi ZS7]	0	-	-	-	-	-	-	-	-	-	Borrelia burgdorferi ZS7
BbuZS7_0318	218249912	>gi|218249912|ref|YP_002374835.1| ribosomal RNA large subunit methyltransferase J [Borrelia burgdorferi ZS7]	2	-	-	-	-	-	-	+	+	-	Borrelia burgdorferi ZS7
BbuZS7_0319	218249896	>gi|218249896|ref|YP_002374836.1| octaprenyl-diphosphate synthase [Borrelia burgdorferi ZS7]	1	-	-	-	-	-	-	+	-	-	Borrelia burgdorferi ZS7
BbuZS7_0320	218249786	>gi|218249786|ref|YP_002374837.1| hypothetical protein BbuZS7_0320 [Borrelia burgdorferi ZS7]	1	-	-	-	-	+	-	-	-	-	Borrelia burgdorferi ZS7
BbuZS7_0321	218249226	>gi|218249226|ref|YP_002374838.1| ABC transporter permease [Borrelia burgdorferi ZS7]	2	-	+	+	-	-	-	+	+	-	Borrelia burgdorferi ZS7
BbuZS7_0322	218249546	>gi|218249546|ref|YP_002374839.1| hypothetical protein BbuZS7_0322 [Borrelia burgdorferi ZS7]	2	-	+	+	-	-	-	+	+	-	Borrelia burgdorferi ZS7
BbuZS7_0323	218249463	>gi|218249463|ref|YP_002374840.1| ABC transporter ATP-binding protein [Borrelia burgdorferi ZS7]	0	-	-	-	-	-	-	-	-	-	Borrelia burgdorferi ZS7
BbuZS7_0324	218249755	>gi|218249755|ref|YP_002374841.1| hypothetical protein BbuZS7_0324 [Borrelia burgdorferi ZS7]	4	-	-	-	+	+	+	-	+	-	Borrelia burgdorferi ZS7
BbuZS7_0325	218249879	>gi|218249879|ref|YP_002374842.1| hypothetical protein BbuZS7_0325 [Borrelia burgdorferi ZS7]	3	-	-	-	+	-	+	-	+	-	Borrelia burgdorferi ZS7
BbuZS7_0327	218249812	>gi|218249812|ref|YP_002374844.1| hypothetical protein BbuZS7_0327 [Borrelia burgdorferi ZS7]	0	-	-	-	-	-	-	-	-	-	Borrelia burgdorferi ZS7
BbuZS7_0329	218249583	>gi|218249583|ref|YP_002374846.1| hypothetical protein BbuZS7_0329 [Borrelia burgdorferi ZS7]	0	-	-	-	-	-	-	-	-	-	Borrelia burgdorferi ZS7
BbuZS7_0330	218249953	>gi|218249953|ref|YP_002374847.1| hypothetical protein [Borrelia burgdorferi ZS7]	3	-	+	+	+	-	-	+	+	-	Borrelia burgdorferi ZS7
BbuZS7_0331	218249515	>gi|218249515|ref|YP_002374848.1| glycerol-3-phosphate O-acyltransferase [Borrelia burgdorferi ZS7]	0	-	-	-	-	-	-	-	-	-	Borrelia burgdorferi ZS7
BbuZS7_0335	218249770	>gi|218249770|ref|YP_002374852.1| hypothetical protein BbuZS7_0335 [Borrelia burgdorferi ZS7]	1	-	-	+	-	+	-	-	-	-	Borrelia burgdorferi ZS7
BbuZS7_0336	218249905	>gi|218249905|ref|YP_002374853.1| ABC transporter permease [Borrelia burgdorferi ZS7]	1	-	+	+	-	-	-	+	-	-	Borrelia burgdorferi ZS7
BbuZS7_0337	218249781	>gi|218249781|ref|YP_002374854.1| peptide ABC transporter permease [Borrelia burgdorferi ZS7]	0	-	+	+	-	-	-	-	-	-	Borrelia burgdorferi ZS7
BbuZS7_0338	218249931	>gi|218249931|ref|YP_002374855.1| peptide ABC transporter ATP-binding protein [Borrelia burgdorferi ZS7]	0	-	-	-	-	-	-	-	-	-	Borrelia burgdorferi ZS7
BbuZS7_0340	218249683	>gi|218249683|ref|YP_002374856.1| P26 [Borrelia burgdorferi ZS7]	1	-	-	-	-	-	-	-	-	+	Borrelia burgdorferi ZS7
BbuZS7_0341	218249639	>gi|218249639|ref|YP_002374857.1| phosphopyruvate hydratase [Borrelia burgdorferi ZS7]	0	-	-	-	-	-	-	-	-	-	Borrelia burgdorferi ZS7
BbuZS7_0342	218249544	>gi|218249544|ref|YP_002374858.1| ribosomal protein S9 [Borrelia burgdorferi ZS7]	2	-	-	-	+	-	-	-	+	-	Borrelia burgdorferi ZS7
BbuZS7_0343	218249829	>gi|218249829|ref|YP_002374859.1| ribosomal protein L13 [Borrelia burgdorferi ZS7]	0	-	-	-	-	-	-	-	-	-	Borrelia burgdorferi ZS7
BbuZS7_0344	218249735	>gi|218249735|ref|YP_002374860.1| hypothetical protein BbuZS7_0344 [Borrelia burgdorferi ZS7]	0	-	-	-	-	-	-	-	-	-	Borrelia burgdorferi ZS7
BbuZS7_0345	218249291	>gi|218249291|ref|YP_002374861.1| glu-trnagln amidotransferase suBunit b [Borrelia burgdorferi ZS7]	0	-	-	-	-	-	-	-	-	-	Borrelia burgdorferi ZS7
BbuZS7_0346	218249200	>gi|218249200|ref|YP_002374862.1| glutamyl-tRNA(Gln) amidotransferase subunit A (Glu-ADTsubunit A) [Borrelia burgdorferi ZS7]	1	-	-	-	+	-	-	-	-	-	Borrelia burgdorferi ZS7
BbuZS7_0347	218249356	>gi|218249356|ref|YP_002374863.1| glutamyl-tRNA(Gln) amidotransferase, C subunit [Borrelia burgdorferi ZS7]	3	-	-	-	-	+	-	+	+	-	Borrelia burgdorferi ZS7
BbuZS7_0348	218249690	>gi|218249690|ref|YP_002374864.1| DNA helicase [Borrelia burgdorferi ZS7]	2	-	-	-	+	-	-	-	+	-	Borrelia burgdorferi ZS7
BbuZS7_0349	218249577	>gi|218249577|ref|YP_002374865.1| hypothetical protein BbuZS7_0349 [Borrelia burgdorferi ZS7]	3	-	+	+	+	+	-	-	+	-	Borrelia burgdorferi ZS7
BbuZS7_0350	218249967	>gi|218249967|ref|YP_002374866.1| export chaperone [Borrelia burgdorferi ZS7]	4	-	-	-	+	+	-	+	+	-	Borrelia burgdorferi ZS7
BbuZS7_0351	218249194	>gi|218249194|ref|YP_002374867.1| fibronectin/fibrinogen-binding protein [Borrelia burgdorferi ZS7]	0	-	-	-	-	-	-	-	-	-	Borrelia burgdorferi ZS7
BbuZS7_0352	218249282	>gi|218249282|ref|YP_002374868.1| pyruvate kinase [Borrelia burgdorferi ZS7]	0	-	-	-	-	-	-	-	-	-	Borrelia burgdorferi ZS7
BbuZS7_0353	218249480	>gi|218249480|ref|YP_002374869.1| hypothetical protein BbuZS7_0353 [Borrelia burgdorferi ZS7]	0	-	-	-	-	-	-	-	-	-	Borrelia burgdorferi ZS7
BbuZS7_0354	218249319	>gi|218249319|ref|YP_002374870.1| ribosomal protein L28 [Borrelia burgdorferi ZS7]	0	-	-	-	-	-	-	-	-	-	Borrelia burgdorferi ZS7
BbuZS7_0355	218249691	>gi|218249691|ref|YP_002374871.1| hypothetical protein BbuZS7_0355 [Borrelia burgdorferi ZS7]	1	-	-	-	-	-	-	-	+	-	Borrelia burgdorferi ZS7
BbuZS7_0356	218249882	>gi|218249882|ref|YP_002374872.1| hypothetical protein BbuZS7_0356 [Borrelia burgdorferi ZS7]	3	-	-	-	+	+	-	-	+	-	Borrelia burgdorferi ZS7
BbuZS7_0357	218249557	>gi|218249557|ref|YP_002374873.1| hypothetical protein BbuZS7_0357 [Borrelia burgdorferi ZS7]	1	-	+	+	-	-	-	-	+	-	Borrelia burgdorferi ZS7
BbuZS7_0358	218249552	>gi|218249552|ref|YP_002374874.1| hypothetical protein BbuZS7_0358 [Borrelia burgdorferi ZS7]	1	-	+	+	-	-	-	-	+	-	Borrelia burgdorferi ZS7
BbuZS7_0359	218249763	>gi|218249763|ref|YP_002374875.1| transcription factor [Borrelia burgdorferi ZS7]	0	-	-	-	-	-	-	-	-	-	Borrelia burgdorferi ZS7
BbuZS7_0360	218249599	>gi|218249599|ref|YP_002374876.1| hypothetical protein BbuZS7_0360 [Borrelia burgdorferi ZS7]	2	-	-	-	-	+	-	-	+	-	Borrelia burgdorferi ZS7
BbuZS7_0361	218249900	>gi|218249900|ref|YP_002374877.1| RNA methyltransferase, RsmE family protein [Borrelia burgdorferi ZS7]	0	-	-	-	-	-	-	-	-	-	Borrelia burgdorferi ZS7
BbuZS7_0362	218249805	>gi|218249805|ref|YP_002374878.1| carboxyl- protease [Borrelia burgdorferi ZS7]	1	-	-	-	+	-	-	-	-	-	Borrelia burgdorferi ZS7
BbuZS7_0363	218249941	>gi|218249941|ref|YP_002374879.1| ATP-binding protein [Borrelia burgdorferi ZS7]	0	-	-	-	-	-	-	-	-	-	Borrelia burgdorferi ZS7
BbuZS7_0364	218249853	>gi|218249853|ref|YP_002374880.1| prolipoprotein diacylglyceryl transferase [Borrelia burgdorferi ZS7]	0	-	+	+	-	-	-	-	-	-	Borrelia burgdorferi ZS7
BbuZS7_0365	218249350	>gi|218249350|ref|YP_002374881.1| hypothetical protein BbuZS7_0365 [Borrelia burgdorferi ZS7]	0	-	-	-	-	-	-	-	-	-	Borrelia burgdorferi ZS7
BbuZS7_0366	218249489	>gi|218249489|ref|YP_002374882.1| methylglyoxal synthase [Borrelia burgdorferi ZS7]	0	-	-	-	-	-	-	-	-	-	Borrelia burgdorferi ZS7
BbuZS7_0368	218249643	>gi|218249643|ref|YP_002374884.1| vacuolar aminopeptidase I [Borrelia burgdorferi ZS7]	0	-	-	-	-	-	-	-	-	-	Borrelia burgdorferi ZS7
BbuZS7_0370	218249253	>gi|218249253|ref|YP_002374885.1| glycerol-3-phosphate dehydrogenase [NAD(P)+] (NAD(P)H-dependent glycerol-3-phosphate dehydrogenase) [Borrelia burgdorferi ZS7]	3	-	-	-	+	-	-	+	+	-	Borrelia burgdorferi ZS7
BbuZS7_0371	218249724	>gi|218249724|ref|YP_002374886.1| ATP-dependent Clp protease subunit A [Borrelia burgdorferi ZS7]	0	-	-	-	-	-	-	-	-	-	Borrelia burgdorferi ZS7
BbuZS7_0372	218249813	>gi|218249813|ref|YP_002374887.1| tyrosyl-tRNA synthetase [Borrelia burgdorferi ZS7]	1	-	-	-	+	-	-	-	-	-	Borrelia burgdorferi ZS7
BbuZS7_0373	218249531	>gi|218249531|ref|YP_002374888.1| glycyl-tRNA synthetase [Borrelia burgdorferi ZS7]	0	-	-	-	-	-	-	-	-	-	Borrelia burgdorferi ZS7
BbuZS7_0374	218249627	>gi|218249627|ref|YP_002374889.1| glutamyl-tRNA synthetase [Borrelia burgdorferi ZS7]	0	-	-	-	-	-	-	-	-	-	Borrelia burgdorferi ZS7
BbuZS7_0375	218249337	>gi|218249337|ref|YP_002374890.1| P31-23 [Borrelia burgdorferi ZS7]	0	-	+	+	-	-	-	-	-	-	Borrelia burgdorferi ZS7
BbuZS7_0376	218249382	>gi|218249382|ref|YP_002374891.1| hypothetical protein BbuZS7_0376 [Borrelia burgdorferi ZS7]	0	-	-	-	-	-	-	-	-	-	Borrelia burgdorferi ZS7
BbuZS7_0377	218249937	>gi|218249937|ref|YP_002374892.1| nucleosidase, Pfs protein [Borrelia burgdorferi ZS7]	0	-	-	-	-	-	-	-	-	-	Borrelia burgdorferi ZS7
BbuZS7_0378	218249569	>gi|218249569|ref|YP_002374893.1| methionine adenosyltransferase [Borrelia burgdorferi ZS7]	0	-	-	-	-	-	-	-	-	-	Borrelia burgdorferi ZS7
BbuZS7_0379	218249592	>gi|218249592|ref|YP_002374894.1| S-ribosylhomocysteinase LuxS [Borrelia burgdorferi ZS7]	1	-	-	-	-	+	-	-	-	-	Borrelia burgdorferi ZS7
BbuZS7_0380	218249476	>gi|218249476|ref|YP_002374895.1| hypothetical protein BbuZS7_0380 [Borrelia burgdorferi ZS7]	2	-	+	+	-	-	-	+	+	-	Borrelia burgdorferi ZS7
BbuZS7_0381	218249844	>gi|218249844|ref|YP_002374896.1| protein kinase C1 inhibitor [Borrelia burgdorferi ZS7]	0	-	-	-	-	-	-	-	-	-	Borrelia burgdorferi ZS7
BbuZS7_0382	218249709	>gi|218249709|ref|YP_002374897.1| magnesium transporter [Borrelia burgdorferi ZS7]	1	-	+	+	-	-	-	+	-	-	Borrelia burgdorferi ZS7
BbuZS7_0383	218249239	>gi|218249239|ref|YP_002374898.1| trehalase [Borrelia burgdorferi ZS7]	2	-	+	-	+	+	-	-	-	-	Borrelia burgdorferi ZS7
BbuZS7_0385	218249180	>gi|218249180|ref|YP_002374900.1| hypothetical protein BbuZS7_0385 [Borrelia burgdorferi ZS7]	3	-	-	-	-	+	-	+	+	-	Borrelia burgdorferi ZS7
BbuZS7_0388	218249195	>gi|218249195|ref|YP_002374903.1| ribosomal protein S7 [Borrelia burgdorferi ZS7]	1	-	-	-	-	-	-	-	+	-	Borrelia burgdorferi ZS7
BbuZS7_0389	218249247	>gi|218249247|ref|YP_002374904.1| ribosomal protein S12 [Borrelia burgdorferi ZS7]	0	-	-	-	-	-	-	-	-	-	Borrelia burgdorferi ZS7
BbuZS7_0390	218249575	>gi|218249575|ref|YP_002374905.1| DNA-directed RNA polymerase, beta subunit [Borrelia burgdorferi ZS7]	0	-	-	-	-	-	-	-	-	-	Borrelia burgdorferi ZS7
BbuZS7_0391	218249452	>gi|218249452|ref|YP_002374906.1| DNA-directed RNA polymerase, beta subunit [Borrelia burgdorferi ZS7]	0	-	-	-	-	-	-	-	-	-	Borrelia burgdorferi ZS7
BbuZS7_0392	218249764	>gi|218249764|ref|YP_002374907.1| ribosomal protein L7/L12 [Borrelia burgdorferi ZS7]	1	-	-	-	-	-	-	+	-	-	Borrelia burgdorferi ZS7
BbuZS7_0393	218249751	>gi|218249751|ref|YP_002374908.1| ribosomal protein L10 [Borrelia burgdorferi ZS7]	0	-	-	-	-	-	-	-	-	-	Borrelia burgdorferi ZS7
BbuZS7_0394	218249653	>gi|218249653|ref|YP_002374909.1| ribosomal protein L1 [Borrelia burgdorferi ZS7]	0	-	-	-	-	-	-	-	-	-	Borrelia burgdorferi ZS7
BbuZS7_0395	218249360	>gi|218249360|ref|YP_002374910.1| ribosomal protein L11 [Borrelia burgdorferi ZS7]	0	-	-	-	-	-	-	-	-	-	Borrelia burgdorferi ZS7
BbuZS7_0396	218249824	>gi|218249824|ref|YP_002374911.1| transcription termination/antitermination factor NusG [Borrelia burgdorferi ZS7]	0	-	-	-	-	-	-	-	-	-	Borrelia burgdorferi ZS7
BbuZS7_0398	218249230	>gi|218249230|ref|YP_002374912.1| ribosomal protein L33 [Borrelia burgdorferi ZS7]	0	-	-	-	-	-	-	-	-	-	Borrelia burgdorferi ZS7
BbuZS7_0400	218249789	>gi|218249789|ref|YP_002374913.1| hypothetical protein BbuZS7_0400 [Borrelia burgdorferi ZS7]	2	-	-	-	+	-	-	-	+	-	Borrelia burgdorferi ZS7
BbuZS7_0402	218249607	>gi|218249607|ref|YP_002374915.1| ankyrin [Borrelia burgdorferi ZS7]	2	-	-	-	-	+	-	+	-	-	Borrelia burgdorferi ZS7
BbuZS7_0404	218249368	>gi|218249368|ref|YP_002374916.1| glutamate transporter [Borrelia burgdorferi ZS7]	1	-	+	+	-	-	-	-	+	-	Borrelia burgdorferi ZS7
BbuZS7_0405	218249438	>gi|218249438|ref|YP_002374917.1| prolyl-tRNA synthetase [Borrelia burgdorferi ZS7]	0	-	-	-	-	-	-	-	-	-	Borrelia burgdorferi ZS7
BbuZS7_0406	218249742	>gi|218249742|ref|YP_002374918.1| hypothetical protein BbuZS7_0406 [Borrelia burgdorferi ZS7]	2	-	-	-	+	-	+	-	-	-	Borrelia burgdorferi ZS7
BbuZS7_0407	218249624	>gi|218249624|ref|YP_002374919.1| hypothetical protein BbuZS7_0407 [Borrelia burgdorferi ZS7]	1	-	-	-	-	+	-	-	-	-	Borrelia burgdorferi ZS7
BbuZS7_0408	218249933	>gi|218249933|ref|YP_002374920.1| hypothetical protein BbuZS7_0408 [Borrelia burgdorferi ZS7]	3	-	-	-	-	+	-	+	-	+	Borrelia burgdorferi ZS7
BbuZS7_0409	218249942	>gi|218249942|ref|YP_002374921.1| hypothetical protein BbuZS7_0409 [Borrelia burgdorferi ZS7]	3	-	-	-	+	+	-	-	-	+	Borrelia burgdorferi ZS7
BbuZS7_0410	218249894	>gi|218249894|ref|YP_002374922.1| mannose-6-phosphate isomerase, class I [Borrelia burgdorferi ZS7]	0	-	-	-	-	-	-	-	-	-	Borrelia burgdorferi ZS7
BbuZS7_0411	218249424	>gi|218249424|ref|YP_002374923.1| PTS system subunit IIABC [Borrelia burgdorferi ZS7]	1	-	+	+	-	-	-	+	-	-	Borrelia burgdorferi ZS7
BbuZS7_0412	218249304	>gi|218249304|ref|YP_002374924.1| hypothetical protein BbuZS7_0412 [Borrelia burgdorferi ZS7]	1	-	-	-	-	-	-	+	-	-	Borrelia burgdorferi ZS7
BbuZS7_0413	218249618	>gi|218249618|ref|YP_002374925.1| DNA/RNA non-specific endonuclease [Borrelia burgdorferi ZS7]	1	-	-	-	-	-	-	-	+	-	Borrelia burgdorferi ZS7
BbuZS7_0414	218249392	>gi|218249392|ref|YP_002374926.1| hypothetical protein BbuZS7_0414 [Borrelia burgdorferi ZS7]	1	-	+	+	-	-	-	-	+	-	Borrelia burgdorferi ZS7
BbuZS7_0415	218249738	>gi|218249738|ref|YP_002374927.1| hypothetical protein BbuZS7_0415 [Borrelia burgdorferi ZS7]	1	-	+	+	-	-	-	-	+	-	Borrelia burgdorferi ZS7
BbuZS7_0416	218249621	>gi|218249621|ref|YP_002374928.1| chemotaxis protein methyltransferase [Borrelia burgdorferi ZS7]	1	-	-	-	+	-	-	-	-	-	Borrelia burgdorferi ZS7
BbuZS7_0417	218249821	>gi|218249821|ref|YP_002374929.1| protein-glutamate methylesterase [Borrelia burgdorferi ZS7]	0	-	-	-	-	-	-	-	-	-	Borrelia burgdorferi ZS7
BbuZS7_0418	218249773	>gi|218249773|ref|YP_002374930.1| pheromone shutdown protein [Borrelia burgdorferi ZS7]	0	-	+	+	-	-	-	-	-	-	Borrelia burgdorferi ZS7
BbuZS7_0419	218249221	>gi|218249221|ref|YP_002374931.1| adenylate kinase (ATP-AMP transphosphorylase) [Borrelia burgdorferi ZS7]	0	-	-	-	-	-	-	-	-	-	Borrelia burgdorferi ZS7
BbuZS7_0420	218249465	>gi|218249465|ref|YP_002374932.1| hypothetical protein BbuZS7_0420 [Borrelia burgdorferi ZS7]	5	-	-	-	+	+	-	+	+	+	Borrelia burgdorferi ZS7
BbuZS7_0421	218249909	>gi|218249909|ref|YP_002374933.1| response regulatory protein [Borrelia burgdorferi ZS7]	0	-	-	-	-	-	-	-	-	-	Borrelia burgdorferi ZS7
BbuZS7_0422	218249593	>gi|218249593|ref|YP_002374934.1| sensory transduction histidine kinase [Borrelia burgdorferi ZS7]	2	-	+	+	+	-	-	-	+	-	Borrelia burgdorferi ZS7
BbuZS7_0427	218249395	>gi|218249395|ref|YP_002374935.1| haloacid dehalogenase [Borrelia burgdorferi ZS7]	1	-	-	-	-	-	+	-	-	-	Borrelia burgdorferi ZS7
BbuZS7_0428	218249493	>gi|218249493|ref|YP_002374936.1| DNA-3-methyladenine glycosylase [Borrelia burgdorferi ZS7]	1	-	-	-	-	+	-	-	-	-	Borrelia burgdorferi ZS7
BbuZS7_0430	218249923	>gi|218249923|ref|YP_002374937.1| hypothetical protein BbuZS7_0430 [Borrelia burgdorferi ZS7]	1	-	-	-	-	+	-	-	-	-	Borrelia burgdorferi ZS7
BbuZS7_0433	218249830	>gi|218249830|ref|YP_002374938.1| nucleoside 2-deoxyribosyltransferase [Borrelia burgdorferi ZS7]	0	-	-	-	-	-	-	-	-	-	Borrelia burgdorferi ZS7
BbuZS7_0434	218249384	>gi|218249384|ref|YP_002374939.1| hypothetical protein BbuZS7_0434 [Borrelia burgdorferi ZS7]	1	-	-	-	-	-	-	+	-	-	Borrelia burgdorferi ZS7
BbuZS7_0435	218249647	>gi|218249647|ref|YP_002374940.1| hypothetical protein BbuZS7_0435 [Borrelia burgdorferi ZS7]	0	-	+	+	-	-	-	-	-	-	Borrelia burgdorferi ZS7
BbuZS7_0436	218249537	>gi|218249537|ref|YP_002374941.1| hypothetical protein BbuZS7_0436 [Borrelia burgdorferi ZS7]	0	-	-	-	-	-	-	-	-	-	Borrelia burgdorferi ZS7
BbuZS7_0437	218249433	>gi|218249433|ref|YP_002374942.1| hypothetical protein BbuZS7_0437 [Borrelia burgdorferi ZS7]	1	-	-	-	-	-	-	+	-	-	Borrelia burgdorferi ZS7
BbuZS7_0438	218249317	>gi|218249317|ref|YP_002374943.1| chromosome segregation protein ParA [Borrelia burgdorferi ZS7]	2	-	-	-	-	+	-	-	+	-	Borrelia burgdorferi ZS7
BbuZS7_0439	218249814	>gi|218249814|ref|YP_002374944.1| hypothetical protein BbuZS7_0439 [Borrelia burgdorferi ZS7]	0	-	-	-	-	-	-	-	-	-	Borrelia burgdorferi ZS7
BbuZS7_0440	218249938	>gi|218249938|ref|YP_002374945.1| stage 0 sporulation protein J [Borrelia burgdorferi ZS7]	0	-	-	-	-	-	-	-	-	-	Borrelia burgdorferi ZS7
BbuZS7_0441	218249915	>gi|218249915|ref|YP_002374946.1| DNA gyrase subunit A [Borrelia burgdorferi ZS7]	0	-	-	-	-	-	-	-	-	-	Borrelia burgdorferi ZS7
BbuZS7_0442	218249329	>gi|218249329|ref|YP_002374947.1| DNA gyrase subunit B [Borrelia burgdorferi ZS7]	0	-	-	-	-	-	-	-	-	-	Borrelia burgdorferi ZS7
BbuZS7_0443	218249778	>gi|218249778|ref|YP_002374948.1| chromosomal replication initiator protein DnaA [Borrelia burgdorferi ZS7]	0	-	-	-	-	-	-	-	-	-	Borrelia burgdorferi ZS7
BbuZS7_0444	218249720	>gi|218249720|ref|YP_002374949.1| DNA polymerase III subunit beta [Borrelia burgdorferi ZS7]	0	-	-	-	-	-	-	-	-	-	Borrelia burgdorferi ZS7
BbuZS7_0445	218249587	>gi|218249587|ref|YP_002374950.1| hypothetical protein BbuZS7_0445 [Borrelia burgdorferi ZS7]	2	-	-	-	-	+	-	-	+	-	Borrelia burgdorferi ZS7
BbuZS7_0446	218249694	>gi|218249694|ref|YP_002374951.1| ribosomal protein L34 [Borrelia burgdorferi ZS7]	0	-	-	-	-	-	-	-	-	-	Borrelia burgdorferi ZS7
BbuZS7_0447	218249336	>gi|218249336|ref|YP_002374952.1| ribonuclease P [Borrelia burgdorferi ZS7]	1	-	+	-	-	+	-	-	-	-	Borrelia burgdorferi ZS7
BbuZS7_0448	218249421	>gi|218249421|ref|YP_002374953.1| inner membrane protein OxaA [Borrelia burgdorferi ZS7]	2	-	+	+	+	-	-	-	+	-	Borrelia burgdorferi ZS7
BbuZS7_0449	218249883	>gi|218249883|ref|YP_002374954.1| spoiiij-associtated protein [Borrelia burgdorferi ZS7]	0	-	-	-	-	-	-	-	-	-	Borrelia burgdorferi ZS7
BbuZS7_0450	218249175	>gi|218249175|ref|YP_002374955.1| WbnF [Borrelia burgdorferi ZS7]	0	-	-	-	-	-	-	-	-	-	Borrelia burgdorferi ZS7
BbuZS7_0451	218249891	>gi|218249891|ref|YP_002374956.1| fructose-bisphosphate aldolase, class II [Borrelia burgdorferi ZS7]	0	-	-	-	-	-	-	-	-	-	Borrelia burgdorferi ZS7
BbuZS7_0452	218249748	>gi|218249748|ref|YP_002374957.1| hypothetical protein BbuZS7_0452 [Borrelia burgdorferi ZS7]	2	-	-	-	-	+	-	-	+	-	Borrelia burgdorferi ZS7
BbuZS7_0453	218249506	>gi|218249506|ref|YP_002374958.1| aspartyl-tRNA synthetase [Borrelia burgdorferi ZS7]	0	-	-	-	-	-	-	-	-	-	Borrelia burgdorferi ZS7
BbuZS7_0454	218249614	>gi|218249614|ref|YP_002374959.1| Na+/H+ antiporter [Borrelia burgdorferi ZS7]	2	-	+	+	-	-	-	+	+	-	Borrelia burgdorferi ZS7
BbuZS7_0455	218249571	>gi|218249571|ref|YP_002374960.1| phosphocarrier protein HPr [Borrelia burgdorferi ZS7]	2	-	-	-	-	+	-	+	-	-	Borrelia burgdorferi ZS7
BbuZS7_0456	218249236	>gi|218249236|ref|YP_002374961.1| hypothetical protein BbuZS7_0456 [Borrelia burgdorferi ZS7]	1	-	-	-	-	+	-	-	-	-	Borrelia burgdorferi ZS7
BbuZS7_0457	218249267	>gi|218249267|ref|YP_002374962.1| RNA polymerase sigma-54 factor [Borrelia burgdorferi ZS7]	0	-	-	-	-	-	-	-	-	-	Borrelia burgdorferi ZS7
BbuZS7_0458	218249819	>gi|218249819|ref|YP_002374963.1| chromate transport protein [Borrelia burgdorferi ZS7]	2	-	+	+	-	-	-	+	+	-	Borrelia burgdorferi ZS7
BbuZS7_0459	218249935	>gi|218249935|ref|YP_002374964.1| chromate transporter [Borrelia burgdorferi ZS7]	0	-	+	+	-	-	-	-	-	-	Borrelia burgdorferi ZS7
BbuZS7_0460	218249486	>gi|218249486|ref|YP_002374965.1| small conductance mechanosensitive ion channel protein [Borrelia burgdorferi ZS7]	0	-	+	+	-	-	-	-	-	-	Borrelia burgdorferi ZS7
BbuZS7_0461	218249646	>gi|218249646|ref|YP_002374966.1| lipopolysaccharide biosynthesis protein [Borrelia burgdorferi ZS7]	0	-	-	-	-	-	-	-	-	-	Borrelia burgdorferi ZS7
BbuZS7_0462	218249385	>gi|218249385|ref|YP_002374967.1| DNA polymerase III subunit delta [Borrelia burgdorferi ZS7]	2	-	-	-	+	-	-	-	+	-	Borrelia burgdorferi ZS7
BbuZS7_0464	218249718	>gi|218249718|ref|YP_002374968.1| excinuclease ABC, C subunit [Borrelia burgdorferi ZS7]	0	-	-	-	-	-	-	-	-	-	Borrelia burgdorferi ZS7
BbuZS7_0465	218249423	>gi|218249423|ref|YP_002374969.1| fibronectin type III [Borrelia burgdorferi ZS7]	3	-	-	-	+	+	-	-	+	-	Borrelia burgdorferi ZS7
BbuZS7_0466	218249314	>gi|218249314|ref|YP_002374970.1| hypothetical protein [Borrelia burgdorferi ZS7]	1	-	-	-	-	-	+	-	-	-	Borrelia burgdorferi ZS7
BbuZS7_0473	218249810	>gi|218249810|ref|YP_002374972.1| DNA polymerase III, subunits gamma/tau [Borrelia burgdorferi ZS7]	0	-	-	-	-	-	-	-	-	-	Borrelia burgdorferi ZS7
BbuZS7_0474	218249845	>gi|218249845|ref|YP_002374973.1| DNA-binding protein, ebfC protein [Borrelia burgdorferi ZS7]	1	-	-	-	-	+	-	-	-	-	Borrelia burgdorferi ZS7
BbuZS7_0475	218249750	>gi|218249750|ref|YP_002374974.1| nucleoside diphosphate kinase (NDK) [Borrelia burgdorferi ZS7]	0	-	-	-	-	-	-	-	-	-	Borrelia burgdorferi ZS7
BbuZS7_0476	218249657	>gi|218249657|ref|YP_002374975.1| hypothetical protein BbuZS7_0476 [Borrelia burgdorferi ZS7]	4	-	-	-	+	+	+	-	+	-	Borrelia burgdorferi ZS7
BbuZS7_0477	218249547	>gi|218249547|ref|YP_002374976.1| hypothetical protein BbuZS7_0477 [Borrelia burgdorferi ZS7]	4	-	-	-	+	+	-	+	-	+	Borrelia burgdorferi ZS7
BbuZS7_0478	218249333	>gi|218249333|ref|YP_002374977.1| ABC transporter ATP-binding protein [Borrelia burgdorferi ZS7]	1	-	-	-	-	-	-	+	-	-	Borrelia burgdorferi ZS7
BbuZS7_0479	218249398	>gi|218249398|ref|YP_002374978.1| hypothetical protein BbuZS7_0479 [Borrelia burgdorferi ZS7]	1	-	-	-	-	-	-	-	+	-	Borrelia burgdorferi ZS7
BbuZS7_0480	218249441	>gi|218249441|ref|YP_002374979.1| hypothetical protein BbuZS7_0480 [Borrelia burgdorferi ZS7]	0	-	-	-	-	-	-	-	-	-	Borrelia burgdorferi ZS7
BbuZS7_0481	218249706	>gi|218249706|ref|YP_002374980.1| signal peptidase II [Borrelia burgdorferi ZS7]	1	-	+	+	-	-	-	-	+	-	Borrelia burgdorferi ZS7
BbuZS7_0482	218249266	>gi|218249266|ref|YP_002374981.1| hypothetical protein BbuZS7_0482 [Borrelia burgdorferi ZS7]	0	-	+	-	-	-	-	-	-	-	Borrelia burgdorferi ZS7
BbuZS7_0483	218249551	>gi|218249551|ref|YP_002374982.1| hypothetical protein BbuZS7_0483 [Borrelia burgdorferi ZS7]	2	-	-	-	+	-	-	-	+	-	Borrelia burgdorferi ZS7
BbuZS7_0484	218249841	>gi|218249841|ref|YP_002374983.1| UDP-N-acetylglucosamine 1-carboxyvinyltransferase [Borrelia burgdorferi ZS7]	1	-	-	-	-	-	-	+	-	-	Borrelia burgdorferi ZS7
BbuZS7_0485	218249349	>gi|218249349|ref|YP_002374984.1| hypothetical protein BbuZS7_0485 [Borrelia burgdorferi ZS7]	2	-	+	+	-	-	-	+	+	-	Borrelia burgdorferi ZS7
BbuZS7_0487	218249944	>gi|218249944|ref|YP_002374986.1| translation elongation factor Tu [Borrelia burgdorferi ZS7]	0	-	-	-	-	-	-	-	-	-	Borrelia burgdorferi ZS7
BbuZS7_0488	218249238	>gi|218249238|ref|YP_002374987.1| ribosomal protein S10 [Borrelia burgdorferi ZS7]	0	-	-	-	-	-	-	-	-	-	Borrelia burgdorferi ZS7
BbuZS7_0489	218249534	>gi|218249534|ref|YP_002374988.1| ribosomal protein L3 [Borrelia burgdorferi ZS7]	0	-	-	-	-	-	-	-	-	-	Borrelia burgdorferi ZS7
BbuZS7_0490	218249414	>gi|218249414|ref|YP_002374989.1| ribosomal protein L4/L1 family protein [Borrelia burgdorferi ZS7]	2	-	-	-	-	-	-	+	+	-	Borrelia burgdorferi ZS7
BbuZS7_0491	218249565	>gi|218249565|ref|YP_002374990.1| ribosomal protein L23 [Borrelia burgdorferi ZS7]	0	-	-	-	-	-	-	-	-	-	Borrelia burgdorferi ZS7
BbuZS7_0492	218249440	>gi|218249440|ref|YP_002374991.1| ribosomal protein L2 [Borrelia burgdorferi ZS7]	2	-	-	-	+	-	-	-	+	-	Borrelia burgdorferi ZS7
BbuZS7_0493	218249188	>gi|218249188|ref|YP_002374992.1| ribosomal protein S19 [Borrelia burgdorferi ZS7]	0	-	-	-	-	-	-	-	-	-	Borrelia burgdorferi ZS7
BbuZS7_0494	218249187	>gi|218249187|ref|YP_002374993.1| ribosomal protein L22 [Borrelia burgdorferi ZS7]	0	-	-	-	-	-	-	-	-	-	Borrelia burgdorferi ZS7
BbuZS7_0495	218249924	>gi|218249924|ref|YP_002374994.1| ribosomal protein S3 [Borrelia burgdorferi ZS7]	0	-	-	-	-	-	-	-	-	-	Borrelia burgdorferi ZS7
BbuZS7_0496	218249918	>gi|218249918|ref|YP_002374995.1| ribosomal protein L16 [Borrelia burgdorferi ZS7]	0	-	-	-	-	-	-	-	-	-	Borrelia burgdorferi ZS7
BbuZS7_0497	218249581	>gi|218249581|ref|YP_002374996.1| ribosomal protein L29 [Borrelia burgdorferi ZS7]	0	-	-	-	-	-	-	-	-	-	Borrelia burgdorferi ZS7
BbuZS7_0498	218249875	>gi|218249875|ref|YP_002374997.1| ribosomal protein S17 [Borrelia burgdorferi ZS7]	0	-	-	-	-	-	-	-	-	-	Borrelia burgdorferi ZS7
BbuZS7_0499	218249273	>gi|218249273|ref|YP_002374998.1| ribosomal protein L14 [Borrelia burgdorferi ZS7]	0	-	-	-	-	-	-	-	-	-	Borrelia burgdorferi ZS7
BbuZS7_0500	218249178	>gi|218249178|ref|YP_002374999.1| ribosomal protein L24 [Borrelia burgdorferi ZS7]	0	-	-	-	-	-	-	-	-	-	Borrelia burgdorferi ZS7
BbuZS7_0501	218249897	>gi|218249897|ref|YP_002375000.1| ribosomal L5P family protein [Borrelia burgdorferi ZS7]	1	-	-	-	-	-	-	+	-	-	Borrelia burgdorferi ZS7
BbuZS7_0502	218249611	>gi|218249611|ref|YP_002375001.1| ribosomal protein S14p/S29e [Borrelia burgdorferi ZS7]	0	-	-	-	-	-	-	-	-	-	Borrelia burgdorferi ZS7
BbuZS7_0503	218249727	>gi|218249727|ref|YP_002375002.1| ribosomal protein S8 [Borrelia burgdorferi ZS7]	1	-	-	-	-	-	-	-	+	-	Borrelia burgdorferi ZS7
BbuZS7_0504	218249420	>gi|218249420|ref|YP_002375003.1| ribosomal protein L6 [Borrelia burgdorferi ZS7]	2	-	-	-	-	-	-	+	+	-	Borrelia burgdorferi ZS7
BbuZS7_0505	218249495	>gi|218249495|ref|YP_002375004.1| ribosomal protein L18 [Borrelia burgdorferi ZS7]	0	-	-	-	-	-	-	-	-	-	Borrelia burgdorferi ZS7
BbuZS7_0506	218249215	>gi|218249215|ref|YP_002375005.1| ribosomal protein S5 [Borrelia burgdorferi ZS7]	0	-	-	-	-	-	-	-	-	-	Borrelia burgdorferi ZS7
BbuZS7_0507	218249179	>gi|218249179|ref|YP_002375006.1| ribosomal protein L30 [Borrelia burgdorferi ZS7]	1	-	-	-	-	+	-	-	-	-	Borrelia burgdorferi ZS7
BbuZS7_0508	218249516	>gi|218249516|ref|YP_002375007.1| ribosomal protein L15 [Borrelia burgdorferi ZS7]	1	-	-	-	-	-	-	-	+	-	Borrelia burgdorferi ZS7
BbuZS7_0509	218249430	>gi|218249430|ref|YP_002375008.1| preprotein translocase, SecY subunit [Borrelia burgdorferi ZS7]	2	-	+	+	-	-	-	+	+	-	Borrelia burgdorferi ZS7
BbuZS7_0510	218249540	>gi|218249540|ref|YP_002375009.1| ribosomal protein L36 [Borrelia burgdorferi ZS7]	0	-	-	-	-	-	-	-	-	-	Borrelia burgdorferi ZS7
BbuZS7_0511	218249265	>gi|218249265|ref|YP_002375010.1| ribosomal protein S13p/S18e [Borrelia burgdorferi ZS7]	1	-	-	-	-	-	-	-	+	-	Borrelia burgdorferi ZS7
BbuZS7_0512	218249323	>gi|218249323|ref|YP_002375011.1| ribosomal protein S11 [Borrelia burgdorferi ZS7]	2	-	-	-	+	-	-	-	+	-	Borrelia burgdorferi ZS7
BbuZS7_0513	218249615	>gi|218249615|ref|YP_002375012.1| DNA-directed RNA polymerase, alpha subunit [Borrelia burgdorferi ZS7]	2	-	-	-	+	-	-	+	-	-	Borrelia burgdorferi ZS7
BbuZS7_0514	218249963	>gi|218249963|ref|YP_002375013.1| ribosomal protein L17 [Borrelia burgdorferi ZS7]	0	-	-	-	-	-	-	-	-	-	Borrelia burgdorferi ZS7
BbuZS7_0515	218249378	>gi|218249378|ref|YP_002375014.1| hypothetical protein BbuZS7_0515 [Borrelia burgdorferi ZS7]	0	-	-	-	-	-	-	-	-	-	Borrelia burgdorferi ZS7
BbuZS7_0516	218249754	>gi|218249754|ref|YP_002375015.1| hypothetical protein BbuZS7_0516 [Borrelia burgdorferi ZS7]	1	-	-	-	+	-	-	-	-	-	Borrelia burgdorferi ZS7
BbuZS7_0517	218249674	>gi|218249674|ref|YP_002375016.1| ribosomal RNA large subunit methyltransferase J [Borrelia burgdorferi ZS7]	0	-	-	-	-	-	-	-	-	-	Borrelia burgdorferi ZS7
BbuZS7_0518	218249530	>gi|218249530|ref|YP_002375017.1| hypothetical protein BbuZS7_0518 [Borrelia burgdorferi ZS7]	0	-	-	-	-	-	-	-	-	-	Borrelia burgdorferi ZS7
BbuZS7_0519	218249913	>gi|218249913|ref|YP_002375018.1| ribosome-associated GTPase EngA [Borrelia burgdorferi ZS7]	0	-	-	-	-	-	-	-	-	-	Borrelia burgdorferi ZS7
BbuZS7_0520	218249509	>gi|218249509|ref|YP_002375019.1| hypothetical protein BbuZS7_0520 [Borrelia burgdorferi ZS7]	2	-	-	-	+	-	-	-	+	-	Borrelia burgdorferi ZS7
BbuZS7_0521	218249207	>gi|218249207|ref|YP_002375020.1| hypothetical protein BbuZS7_0521 [Borrelia burgdorferi ZS7]	0	-	-	-	-	-	-	-	-	-	Borrelia burgdorferi ZS7
BbuZS7_0522	218249660	>gi|218249660|ref|YP_002375021.1| hypothetical protein BbuZS7_0522 [Borrelia burgdorferi ZS7]	2	-	-	-	+	-	-	-	+	-	Borrelia burgdorferi ZS7
BbuZS7_0523	218249756	>gi|218249756|ref|YP_002375022.1| phenylalanyl-tRNA synthetase alpha chain (Phenylalanine--tRNA ligase alpha chain) [Borrelia burgdorferi ZS7]	0	-	-	-	-	-	-	-	-	-	Borrelia burgdorferi ZS7
BbuZS7_0524	218249842	>gi|218249842|ref|YP_002375023.1| phenylalanyl-tRNA synthetase, beta subunit [Borrelia burgdorferi ZS7]	0	-	-	-	-	-	-	-	-	-	Borrelia burgdorferi ZS7
BbuZS7_0525	218249914	>gi|218249914|ref|YP_002375024.1| thioredoxin-disulfide reductase [Borrelia burgdorferi ZS7]	0	-	-	-	-	-	-	-	-	-	Borrelia burgdorferi ZS7
BbuZS7_0526	218249262	>gi|218249262|ref|YP_002375025.1| RNA methyltransferase, TrmH family, group 3 [Borrelia burgdorferi ZS7]	0	-	-	-	-	-	-	-	-	-	Borrelia burgdorferi ZS7
BbuZS7_0527	218249344	>gi|218249344|ref|YP_002375026.1| chaperone protein DnaJ [Borrelia burgdorferi ZS7]	0	-	-	-	-	-	-	-	-	-	Borrelia burgdorferi ZS7
BbuZS7_0528	218249788	>gi|218249788|ref|YP_002375027.1| chaperone protein DnaK [Borrelia burgdorferi ZS7]	1	-	-	-	-	-	-	+	-	-	Borrelia burgdorferi ZS7
BbuZS7_0529	218249232	>gi|218249232|ref|YP_002375028.1| molecular chaperone GrpE [Borrelia burgdorferi ZS7]	0	-	-	-	-	-	-	-	-	-	Borrelia burgdorferi ZS7
BbuZS7_0530	218249369	>gi|218249369|ref|YP_002375029.1| hypothetical protein BbuZS7_0530 [Borrelia burgdorferi ZS7]	0	-	-	-	-	-	-	-	-	-	Borrelia burgdorferi ZS7
BbuZS7_0531	218249235	>gi|218249235|ref|YP_002375030.1| NAD+ synthetase [Borrelia burgdorferi ZS7]	2	-	-	-	+	-	-	-	+	-	Borrelia burgdorferi ZS7
BbuZS7_0532	218249612	>gi|218249612|ref|YP_002375031.1| inositol monophosphatase [Borrelia burgdorferi ZS7]	1	-	-	-	-	-	-	-	+	-	Borrelia burgdorferi ZS7
BbuZS7_0533	218249413	>gi|218249413|ref|YP_002375032.1| hypothetical protein BbuZS7_0533 [Borrelia burgdorferi ZS7]	1	-	-	-	-	+	-	-	-	-	Borrelia burgdorferi ZS7
BbuZS7_0534	218249721	>gi|218249721|ref|YP_002375033.1| hypothetical protein BbuZS7_0534 [Borrelia burgdorferi ZS7]	3	-	-	-	+	+	-	-	+	-	Borrelia burgdorferi ZS7
BbuZS7_0535	218249663	>gi|218249663|ref|YP_002375034.1| transcriptional activator, Baf family protein [Borrelia burgdorferi ZS7]	4	-	-	-	+	+	+	-	+	-	Borrelia burgdorferi ZS7
BbuZS7_0536	218249930	>gi|218249930|ref|YP_002375035.1| aldose reductase [Borrelia burgdorferi ZS7]	0	-	-	-	-	-	-	-	-	-	Borrelia burgdorferi ZS7
BbuZS7_0537	218249867	>gi|218249867|ref|YP_002375036.1| hypothetical protein BbuZS7_0537 [Borrelia burgdorferi ZS7]	0	-	-	-	-	-	-	-	-	-	Borrelia burgdorferi ZS7
BbuZS7_0538	218249743	>gi|218249743|ref|YP_002375037.1| hypothetical protein BbuZS7_0538 [Borrelia burgdorferi ZS7]	0	-	-	-	-	-	-	-	-	-	Borrelia burgdorferi ZS7
BbuZS7_0539	218249854	>gi|218249854|ref|YP_002375038.1| hypothetical protein BbuZS7_0539 [Borrelia burgdorferi ZS7]	2	-	+	+	+	-	-	-	+	-	Borrelia burgdorferi ZS7
BbuZS7_0540	218249936	>gi|218249936|ref|YP_002375039.1| PhnP protein [Borrelia burgdorferi ZS7]	0	-	-	-	-	-	-	-	-	-	Borrelia burgdorferi ZS7
BbuZS7_0541	218249629	>gi|218249629|ref|YP_002375040.1| exodeoxyribonuclease III [Borrelia burgdorferi ZS7]	0	-	-	-	-	-	-	-	-	-	Borrelia burgdorferi ZS7
BbuZS7_0542	218249769	>gi|218249769|ref|YP_002375041.1| hypothetical protein BbuZS7_0542 [Borrelia burgdorferi ZS7]	0	-	-	-	-	-	-	-	-	-	Borrelia burgdorferi ZS7
BbuZS7_0547	218249524	>gi|218249524|ref|YP_002375043.1| hypothetical protein [Borrelia burgdorferi ZS7]	2	-	-	-	-	+	-	+	-	-	Borrelia burgdorferi ZS7
BbuZS7_0548	218249327	>gi|218249327|ref|YP_002375044.1| hypothetical protein BbuZS7_0548 [Borrelia burgdorferi ZS7]	0	-	-	-	-	-	-	-	-	-	Borrelia burgdorferi ZS7
BbuZS7_0549	218249285	>gi|218249285|ref|YP_002375045.1| hypothetical protein BbuZS7_0549 [Borrelia burgdorferi ZS7]	2	-	+	+	-	-	-	+	+	-	Borrelia burgdorferi ZS7
BbuZS7_0550	218249939	>gi|218249939|ref|YP_002375046.1| translation elongation factor G [Borrelia burgdorferi ZS7]	0	-	-	-	-	-	-	-	-	-	Borrelia burgdorferi ZS7
BbuZS7_0551	218249219	>gi|218249219|ref|YP_002375047.1| hypothetical protein BbuZS7_0551 [Borrelia burgdorferi ZS7]	1	-	-	-	-	+	-	-	-	-	Borrelia burgdorferi ZS7
BbuZS7_0553	218249209	>gi|218249209|ref|YP_002375049.1| hypothetical protein BbuZS7_0553 [Borrelia burgdorferi ZS7]	4	-	-	-	-	+	-	+	+	+	Borrelia burgdorferi ZS7
BbuZS7_0554	218249888	>gi|218249888|ref|YP_002375050.1| phosphoribosyl pyrophosphate synthetase [Borrelia burgdorferi ZS7]	0	-	-	-	-	-	-	-	-	-	Borrelia burgdorferi ZS7
BbuZS7_0555	218249616	>gi|218249616|ref|YP_002375051.1| xylulokinase [Borrelia burgdorferi ZS7]	2	-	+	-	+	-	-	-	+	-	Borrelia burgdorferi ZS7
BbuZS7_0556	218249784	>gi|218249784|ref|YP_002375052.1| hypothetical protein BbuZS7_0556 [Borrelia burgdorferi ZS7]	2	-	-	-	+	+	-	-	-	-	Borrelia burgdorferi ZS7
BbuZS7_0557	218249484	>gi|218249484|ref|YP_002375053.1| dephospho-CoA kinase [Borrelia burgdorferi ZS7]	0	-	-	-	-	-	-	-	-	-	Borrelia burgdorferi ZS7
BbuZS7_0558	218249427	>gi|218249427|ref|YP_002375054.1| DNA polymerase I [Borrelia burgdorferi ZS7]	0	-	-	-	-	-	-	-	-	-	Borrelia burgdorferi ZS7
BbuZS7_0559	218249362	>gi|218249362|ref|YP_002375055.1| hypothetical protein BbuZS7_0559 [Borrelia burgdorferi ZS7]	1	-	-	-	-	+	-	-	-	-	Borrelia burgdorferi ZS7
BbuZS7_0560	218249202	>gi|218249202|ref|YP_002375056.1| flagellar protein FliS [Borrelia burgdorferi ZS7]	1	-	-	-	-	+	-	-	-	-	Borrelia burgdorferi ZS7
BbuZS7_0561	218249633	>gi|218249633|ref|YP_002375057.1| chemotaxis protein CheY [Borrelia burgdorferi ZS7]	0	-	-	-	-	-	-	-	-	-	Borrelia burgdorferi ZS7
BbuZS7_0562	218249478	>gi|218249478|ref|YP_002375058.1| DNA ligase, NAD-dependent [Borrelia burgdorferi ZS7]	0	-	-	-	-	-	-	-	-	-	Borrelia burgdorferi ZS7
BbuZS7_0564	218249301	>gi|218249301|ref|YP_002375060.1| hypothetical protein BbuZS7_0564 [Borrelia burgdorferi ZS7]	4	-	-	-	+	+	+	-	+	-	Borrelia burgdorferi ZS7
BbuZS7_0565	218249372	>gi|218249372|ref|YP_002375061.1| hypothetical protein BbuZS7_0565 [Borrelia burgdorferi ZS7]	1	-	-	-	-	+	-	-	-	-	Borrelia burgdorferi ZS7
BbuZS7_0566	218249469	>gi|218249469|ref|YP_002375062.1| hypothetical protein BbuZS7_0566 [Borrelia burgdorferi ZS7]	1	-	-	-	-	-	+	-	-	-	Borrelia burgdorferi ZS7
BbuZS7_0567	218249669	>gi|218249669|ref|YP_002375063.1| phosphocarrier protein HPr [Borrelia burgdorferi ZS7]	0	-	-	-	-	-	-	-	-	-	Borrelia burgdorferi ZS7
BbuZS7_0568	218249902	>gi|218249902|ref|YP_002375064.1| phosphoenolpyruvate-protein phosphotransferase [Borrelia burgdorferi ZS7]	0	-	-	-	-	-	-	-	-	-	Borrelia burgdorferi ZS7
BbuZS7_0569	218249804	>gi|218249804|ref|YP_002375065.1| PTS system, glucose-specific IIA component [Borrelia burgdorferi ZS7]	1	-	-	-	-	-	-	+	-	-	Borrelia burgdorferi ZS7
BbuZS7_0570	218249290	>gi|218249290|ref|YP_002375066.1| chaperone protein HtpG [Borrelia burgdorferi ZS7]	1	-	-	-	-	-	-	-	+	-	Borrelia burgdorferi ZS7
BbuZS7_0571	218249177	>gi|218249177|ref|YP_002375067.1| 6-phosphogluconate dehydrogenase, decarboxylating [Borrelia burgdorferi ZS7]	1	-	-	-	-	+	-	-	-	-	Borrelia burgdorferi ZS7
BbuZS7_0572	218249220	>gi|218249220|ref|YP_002375069.1| hypothetical protein BbuZS7_0572 [Borrelia burgdorferi ZS7]	1	-	-	-	-	+	-	-	-	-	Borrelia burgdorferi ZS7
BbuZS7_0573	218249166	>gi|218249166|ref|YP_002375068.1| hypothetical protein BbuZS7_0573 [Borrelia burgdorferi ZS7]	5	-	+	-	+	+	-	+	+	+	Borrelia burgdorferi ZS7
BbuZS7_0574	218249269	>gi|218249269|ref|YP_002375070.1| hypothetical protein BbuZS7_0574 [Borrelia burgdorferi ZS7]	3	-	-	+	-	-	-	+	+	+	Borrelia burgdorferi ZS7
BbuZS7_0575	218249794	>gi|218249794|ref|YP_002375071.1| hypothetical protein BbuZS7_0575 [Borrelia burgdorferi ZS7]	4	-	-	-	-	+	-	+	+	+	Borrelia burgdorferi ZS7
BbuZS7_0576	218249893	>gi|218249893|ref|YP_002375072.1| purine-binding chemotaxis protein [Borrelia burgdorferi ZS7]	1	-	-	-	-	-	-	+	-	-	Borrelia burgdorferi ZS7
BbuZS7_0577	218249726	>gi|218249726|ref|YP_002375073.1| hypothetical protein BbuZS7_0577 [Borrelia burgdorferi ZS7]	2	-	-	-	-	+	-	+	-	-	Borrelia burgdorferi ZS7
BbuZS7_0578	218249564	>gi|218249564|ref|YP_002375074.1| chemotaxis histidine kinase [Borrelia burgdorferi ZS7]	1	-	-	-	+	-	-	-	-	-	Borrelia burgdorferi ZS7
BbuZS7_0579	218249798	>gi|218249798|ref|YP_002375075.1| chemotaxis response regulator protein-glutamate methylesterase [Borrelia burgdorferi ZS7]	2	-	-	-	-	-	-	+	+	-	Borrelia burgdorferi ZS7
BbuZS7_0580	218249715	>gi|218249715|ref|YP_002375076.1| hypothetical protein BbuZS7_0580 [Borrelia burgdorferi ZS7]	0	-	-	-	-	-	-	-	-	-	Borrelia burgdorferi ZS7
BbuZS7_0581	218249324	>gi|218249324|ref|YP_002375077.1| chemotaxis response regulator [Borrelia burgdorferi ZS7]	0	-	-	-	-	-	-	-	-	-	Borrelia burgdorferi ZS7
BbuZS7_0583	218249659	>gi|218249659|ref|YP_002375078.1| uridylate kinase [Borrelia burgdorferi ZS7]	1	-	-	-	-	+	-	-	-	-	Borrelia burgdorferi ZS7
BbuZS7_0584	218249255	>gi|218249255|ref|YP_002375079.1| hypothetical protein BbuZS7_0584 [Borrelia burgdorferi ZS7]	1	-	-	-	-	+	-	-	-	-	Borrelia burgdorferi ZS7
BbuZS7_0585	218249361	>gi|218249361|ref|YP_002375080.1| glycosyl transferase [Borrelia burgdorferi ZS7]	1	-	-	-	+	-	-	-	-	-	Borrelia burgdorferi ZS7
BbuZS7_0586	218249410	>gi|218249410|ref|YP_002375081.1| ABC transporter ATP-binding protein [Borrelia burgdorferi ZS7]	3	-	-	-	+	-	-	+	+	-	Borrelia burgdorferi ZS7
BbuZS7_0587	218249511	>gi|218249511|ref|YP_002375082.1| hypothetical protein BbuZS7_0587 [Borrelia burgdorferi ZS7]	0	-	+	+	-	-	-	-	-	-	Borrelia burgdorferi ZS7
BbuZS7_0588	218249497	>gi|218249497|ref|YP_002375083.1| CTP synthase [Borrelia burgdorferi ZS7]	0	-	-	-	-	-	-	-	-	-	Borrelia burgdorferi ZS7
BbuZS7_0589	218249604	>gi|218249604|ref|YP_002375084.1| hypothetical protein BbuZS7_0589 [Borrelia burgdorferi ZS7]	2	-	+	+	-	-	-	+	+	-	Borrelia burgdorferi ZS7
BbuZS7_0590	218249774	>gi|218249774|ref|YP_002375085.1| hypothetical protein BbuZS7_0590 [Borrelia burgdorferi ZS7]	0	-	-	-	-	-	-	-	-	-	Borrelia burgdorferi ZS7
BbuZS7_0591	218249772	>gi|218249772|ref|YP_002375086.1| methyl-accepting chemotaxis protein [Borrelia burgdorferi ZS7]	1	-	-	-	-	+	-	-	-	-	Borrelia burgdorferi ZS7
BbuZS7_0592	218249957	>gi|218249957|ref|YP_002375087.1| DNA polymerase III subunit alpha [Borrelia burgdorferi ZS7]	0	-	+	-	-	-	-	-	-	-	Borrelia burgdorferi ZS7
BbuZS7_0593	218249698	>gi|218249698|ref|YP_002375088.1| hypothetical protein BbuZS7_0593 [Borrelia burgdorferi ZS7]	0	-	+	+	-	-	-	-	-	-	Borrelia burgdorferi ZS7
BbuZS7_0594	218249676	>gi|218249676|ref|YP_002375089.1| ATP-dependent DNA helicase RecG [Borrelia burgdorferi ZS7]	0	-	-	-	-	-	-	-	-	-	Borrelia burgdorferi ZS7
BbuZS7_0595	218249366	>gi|218249366|ref|YP_002375090.1| carboxypeptidase [Borrelia burgdorferi ZS7]	0	-	-	-	-	-	-	-	-	-	Borrelia burgdorferi ZS7
BbuZS7_0596	218249759	>gi|218249759|ref|YP_002375091.1| hypothetical protein BbuZS7_0596 [Borrelia burgdorferi ZS7]	1	-	+	+	-	-	-	-	+	-	Borrelia burgdorferi ZS7
BbuZS7_0597	218249863	>gi|218249863|ref|YP_002375092.1| hypothetical protein BbuZS7_0597 [Borrelia burgdorferi ZS7]	1	-	+	+	-	-	-	-	+	-	Borrelia burgdorferi ZS7
BbuZS7_0598	218249929	>gi|218249929|ref|YP_002375093.1| UDP-N-acetylmuramoylalanine--D-glutamate ligase [Borrelia burgdorferi ZS7]	2	-	-	-	+	-	-	-	+	-	Borrelia burgdorferi ZS7
BbuZS7_0599	218249866	>gi|218249866|ref|YP_002375094.1| FemA protein [Borrelia burgdorferi ZS7]	0	-	+	+	-	-	-	-	-	-	Borrelia burgdorferi ZS7
BbuZS7_0600	218249303	>gi|218249303|ref|YP_002375095.1| methionyl-tRNA synthetase [Borrelia burgdorferi ZS7]	0	-	-	-	-	-	-	-	-	-	Borrelia burgdorferi ZS7
BbuZS7_0601	218249400	>gi|218249400|ref|YP_002375096.1| MTA/SAH nucleosidase [Borrelia burgdorferi ZS7]	2	-	-	-	-	+	-	-	+	-	Borrelia burgdorferi ZS7
BbuZS7_0602	218249608	>gi|218249608|ref|YP_002375097.1| phosphate acetyltransferase [Borrelia burgdorferi ZS7]	1	-	-	-	+	-	-	-	-	-	Borrelia burgdorferi ZS7
BbuZS7_0603	218249411	>gi|218249411|ref|YP_002375098.1| dimethyladenosine transferase [Borrelia burgdorferi ZS7]	0	-	-	-	-	-	-	-	-	-	Borrelia burgdorferi ZS7
BbuZS7_0604	218249189	>gi|218249189|ref|YP_002375099.1| competence locus E [Borrelia burgdorferi ZS7]	1	-	+	+	-	-	-	-	+	-	Borrelia burgdorferi ZS7
BbuZS7_0605	218249330	>gi|218249330|ref|YP_002375100.1| CAAX amino protease [Borrelia burgdorferi ZS7]	0	-	+	+	-	-	-	-	-	-	Borrelia burgdorferi ZS7
BbuZS7_0606	218249826	>gi|218249826|ref|YP_002375101.1| long-chain-fatty-acid CoA ligase [Borrelia burgdorferi ZS7]	1	-	+	+	+	-	-	-	-	-	Borrelia burgdorferi ZS7
BbuZS7_0607	218249954	>gi|218249954|ref|YP_002375102.1| arginyl-tRNA synthetase [Borrelia burgdorferi ZS7]	0	-	-	-	-	-	-	-	-	-	Borrelia burgdorferi ZS7
BbuZS7_0608	218249960	>gi|218249960|ref|YP_002375103.1| hypothetical protein BbuZS7_0608 [Borrelia burgdorferi ZS7]	1	-	+	+	-	-	-	-	+	-	Borrelia burgdorferi ZS7
BbuZS7_0611	218249500	>gi|218249500|ref|YP_002375104.1| methyl-accepting chemotaxis protein [Borrelia burgdorferi ZS7]	2	-	+	+	+	-	-	-	+	-	Borrelia burgdorferi ZS7
BbuZS7_0612	218249837	>gi|218249837|ref|YP_002375105.1| UDP-N-acetylenolpyruvoylglucosamine reductase [Borrelia burgdorferi ZS7]	0	-	-	-	-	-	-	-	-	-	Borrelia burgdorferi ZS7
BbuZS7_0613	218249402	>gi|218249402|ref|YP_002375106.1| cysteinyl-tRNA synthetase [Borrelia burgdorferi ZS7]	0	-	-	-	-	-	-	-	-	-	Borrelia burgdorferi ZS7
BbuZS7_0614	218249251	>gi|218249251|ref|YP_002375107.1| IPT/TIG domain protein [Borrelia burgdorferi ZS7]	4	-	+	+	+	+	+	-	+	-	Borrelia burgdorferi ZS7
BbuZS7_0615	218249296	>gi|218249296|ref|YP_002375108.1| serine hydroxymethyltransferase [Borrelia burgdorferi ZS7]	0	-	-	-	-	-	-	-	-	-	Borrelia burgdorferi ZS7
BbuZS7_0616	218249459	>gi|218249459|ref|YP_002375109.1| chaperonin [Borrelia burgdorferi ZS7]	2	-	+	+	-	-	-	+	+	-	Borrelia burgdorferi ZS7
BbuZS7_0617	218249563	>gi|218249563|ref|YP_002375110.1| integral outer membrane protein P66 [Borrelia burgdorferi ZS7]	6	-	-	-	+	+	+	+	+	+	Borrelia burgdorferi ZS7
BbuZS7_0618	218249609	>gi|218249609|ref|YP_002375111.1| L-lactate permease [Borrelia burgdorferi ZS7]	2	-	+	+	-	-	-	+	+	-	Borrelia burgdorferi ZS7
BbuZS7_0619	218249458	>gi|218249458|ref|YP_002375112.1| serine-type D-Ala-D-Ala carboxypeptidase [Borrelia burgdorferi ZS7]	2	-	-	-	+	-	-	-	+	-	Borrelia burgdorferi ZS7
BbuZS7_0620	218249800	>gi|218249800|ref|YP_002375113.1| CheD family protein [Borrelia burgdorferi ZS7]	1	-	-	-	-	+	-	-	-	-	Borrelia burgdorferi ZS7
BbuZS7_0621	218249903	>gi|218249903|ref|YP_002375114.1| ATP-dependent DNA helicase PcrA [Borrelia burgdorferi ZS7]	1	-	-	-	-	-	-	-	+	-	Borrelia burgdorferi ZS7
BbuZS7_0622	218249787	>gi|218249787|ref|YP_002375115.1| aminoacyl-histidine dipeptidase [Borrelia burgdorferi ZS7]	0	-	-	-	-	-	-	-	-	-	Borrelia burgdorferi ZS7
BbuZS7_0628	218249848	>gi|218249848|ref|YP_002375116.1| ATP-dependent Clp protease, proteolytic subunit ClpP [Borrelia burgdorferi ZS7]	2	-	-	-	-	-	-	+	+	-	Borrelia burgdorferi ZS7
BbuZS7_0629	218249658	>gi|218249658|ref|YP_002375117.1| ATP-dependent Clp protease, ATP-binding subunit ClpX [Borrelia burgdorferi ZS7]	0	-	-	-	-	-	-	-	-	-	Borrelia burgdorferi ZS7
BbuZS7_0630	218249521	>gi|218249521|ref|YP_002375118.1| ATP-dependent protease La [Borrelia burgdorferi ZS7]	2	-	-	-	+	-	-	-	+	-	Borrelia burgdorferi ZS7
BbuZS7_0631	218249733	>gi|218249733|ref|YP_002375119.1| hypothetical protein BbuZS7_0631 [Borrelia burgdorferi ZS7]	4	-	-	-	+	+	-	+	+	-	Borrelia burgdorferi ZS7
BbuZS7_0632	218249862	>gi|218249862|ref|YP_002375120.1| ribosomal protein S4 [Borrelia burgdorferi ZS7]	0	-	-	-	-	-	-	-	-	-	Borrelia burgdorferi ZS7
BbuZS7_0634	218249278	>gi|218249278|ref|YP_002375121.1| cation diffusion facilitator family transporter [Borrelia burgdorferi ZS7]	0	-	+	+	-	-	-	-	-	-	Borrelia burgdorferi ZS7
BbuZS7_0637	218249305	>gi|218249305|ref|YP_002375122.1| DHH family protein [Borrelia burgdorferi ZS7]	0	-	-	-	-	-	-	-	-	-	Borrelia burgdorferi ZS7
BbuZS7_0638	218249408	>gi|218249408|ref|YP_002375123.1| beta-glucosidase [Borrelia burgdorferi ZS7]	1	-	-	-	+	-	-	-	-	-	Borrelia burgdorferi ZS7
BbuZS7_0640	218249181	>gi|218249181|ref|YP_002375124.1| 4-methyl-5(b-hydroxyethyl)-thiazole monophosphate biosynthesis protein [Borrelia burgdorferi ZS7]	0	-	-	-	-	-	-	-	-	-	Borrelia burgdorferi ZS7
BbuZS7_0641	218249268	>gi|218249268|ref|YP_002375125.1| acetate kinase [Borrelia burgdorferi ZS7]	0	-	-	-	-	-	-	-	-	-	Borrelia burgdorferi ZS7
BbuZS7_0642	218249390	>gi|218249390|ref|YP_002375126.1| transcription-repair coupling factor [Borrelia burgdorferi ZS7]	0	-	-	-	-	-	-	-	-	-	Borrelia burgdorferi ZS7
BbuZS7_0643	218249549	>gi|218249549|ref|YP_002375127.1| hypothetical protein BbuZS7_0643 [Borrelia burgdorferi ZS7]	4	-	-	-	+	+	-	+	+	-	Borrelia burgdorferi ZS7
BbuZS7_0644	218249725	>gi|218249725|ref|YP_002375128.1| N-acetylmuramoyl-L-alanine amidase [Borrelia burgdorferi ZS7]	3	-	-	-	+	+	-	-	+	-	Borrelia burgdorferi ZS7
BbuZS7_0647	218249212	>gi|218249212|ref|YP_002375129.1| M18-family aminopeptidase 2 [Borrelia burgdorferi ZS7]	0	-	-	-	-	-	-	-	-	-	Borrelia burgdorferi ZS7
BbuZS7_0649	218249884	>gi|218249884|ref|YP_002375131.1| PTS system subunit IIABC [Borrelia burgdorferi ZS7]	1	-	+	+	-	-	-	+	-	-	Borrelia burgdorferi ZS7
BbuZS7_0650	218249782	>gi|218249782|ref|YP_002375132.1| 1-phosphofructokinase [Borrelia burgdorferi ZS7]	3	-	-	-	+	-	-	+	+	-	Borrelia burgdorferi ZS7
BbuZS7_0652	218249970	>gi|218249970|ref|YP_002375133.1| exodeoxyribonuclease V subunit alpha [Borrelia burgdorferi ZS7]	1	-	-	-	+	-	-	-	-	-	Borrelia burgdorferi ZS7
BbuZS7_0653	218249700	>gi|218249700|ref|YP_002375134.1| exodeoxyribonuclease V subunit beta [Borrelia burgdorferi ZS7]	0	-	-	-	-	-	-	-	-	-	Borrelia burgdorferi ZS7
BbuZS7_0654	218249613	>gi|218249613|ref|YP_002375135.1| exodeoxyribonuclease V subunit gamma [Borrelia burgdorferi ZS7]	0	-	-	-	-	-	-	-	-	-	Borrelia burgdorferi ZS7
BbuZS7_0655	218249472	>gi|218249472|ref|YP_002375136.1| nicotinate phosphoribosyltransferase [Borrelia burgdorferi ZS7]	0	-	-	-	-	-	-	-	-	-	Borrelia burgdorferi ZS7
BbuZS7_0656	218249214	>gi|218249214|ref|YP_002375137.1| glucose-6-phosphate 1-dehydrogenase [Borrelia burgdorferi ZS7]	2	-	-	-	+	-	-	-	+	-	Borrelia burgdorferi ZS7
BbuZS7_0657	218249342	>gi|218249342|ref|YP_002375138.1| Na+/H+ antiporter [Borrelia burgdorferi ZS7]	1	-	+	+	-	-	-	-	+	-	Borrelia burgdorferi ZS7
BbuZS7_0658	218249791	>gi|218249791|ref|YP_002375139.1| Na+/H+ antiporter [Borrelia burgdorferi ZS7]	0	-	+	+	-	-	-	-	-	-	Borrelia burgdorferi ZS7
BbuZS7_0659	218249972	>gi|218249972|ref|YP_002375140.1| spermidine/putrescine ABC transporter substrate-binding protein [Borrelia burgdorferi ZS7]	0	-	-	-	-	-	-	-	-	-	Borrelia burgdorferi ZS7
BbuZS7_0660	218249797	>gi|218249797|ref|YP_002375141.1| spermidine/putrescine ABC transporter permease [Borrelia burgdorferi ZS7]	2	-	+	+	-	-	-	+	+	-	Borrelia burgdorferi ZS7
BbuZS7_0661	218249714	>gi|218249714|ref|YP_002375142.1| putrescine ABC transporter permease [Borrelia burgdorferi ZS7]	1	-	+	+	-	-	-	+	-	-	Borrelia burgdorferi ZS7
BbuZS7_0662	218249244	>gi|218249244|ref|YP_002375143.1| spermidine/putrescine ABC transporter ATP-binding protein [Borrelia burgdorferi ZS7]	0	-	-	-	-	-	-	-	-	-	Borrelia burgdorferi ZS7
BbuZS7_0663	218249555	>gi|218249555|ref|YP_002375144.1| ribosome biogenesis GTP-binding protein YlqF [Borrelia burgdorferi ZS7]	0	-	-	-	-	-	-	-	-	-	Borrelia burgdorferi ZS7
BbuZS7_0664	218249490	>gi|218249490|ref|YP_002375145.1| N-acetylmannosamine-6-P epimerase [Borrelia burgdorferi ZS7]	0	-	-	-	-	-	-	-	-	-	Borrelia burgdorferi ZS7
BbuZS7_0665	218249208	>gi|218249208|ref|YP_002375146.1| PTS system subunit IIBC [Borrelia burgdorferi ZS7]	2	-	+	+	-	-	-	+	+	-	Borrelia burgdorferi ZS7
BbuZS7_0666	218249757	>gi|218249757|ref|YP_002375147.1| hypothetical protein BbuZS7_0666 [Borrelia burgdorferi ZS7]	0	-	-	-	-	-	-	-	-	-	Borrelia burgdorferi ZS7
BbuZS7_0667	218249450	>gi|218249450|ref|YP_002375148.1| borrelia oxidative stress regulator protein BosR [Borrelia burgdorferi ZS7]	0	-	-	-	-	-	-	-	-	-	Borrelia burgdorferi ZS7
BbuZS7_0668	218249582	>gi|218249582|ref|YP_002375149.1| serine/threonine kinase [Borrelia burgdorferi ZS7]	1	-	-	-	+	-	-	-	-	-	Borrelia burgdorferi ZS7
BbuZS7_0669	218249861	>gi|218249861|ref|YP_002375150.1| molecular chaperone GroEL [Borrelia burgdorferi ZS7]	1	-	-	-	-	-	-	+	-	-	Borrelia burgdorferi ZS7
BbuZS7_0670	218249907	>gi|218249907|ref|YP_002375151.1| hypothetical protein BbuZS7_0670 [Borrelia burgdorferi ZS7]	1	-	-	-	-	+	-	-	-	-	Borrelia burgdorferi ZS7
BbuZS7_0673	218249388	>gi|218249388|ref|YP_002375153.1| protein-export membrane protein SecF [Borrelia burgdorferi ZS7]	2	-	+	+	-	-	-	+	+	-	Borrelia burgdorferi ZS7
BbuZS7_0674	218249600	>gi|218249600|ref|YP_002375154.1| hypothetical protein BbuZS7_0674 [Borrelia burgdorferi ZS7]	0	-	-	-	-	-	-	-	-	-	Borrelia burgdorferi ZS7
BbuZS7_0675	218249801	>gi|218249801|ref|YP_002375155.1| heat shock protein [Borrelia burgdorferi ZS7]	0	-	-	-	-	-	-	-	-	-	Borrelia burgdorferi ZS7
BbuZS7_0676	218249876	>gi|218249876|ref|YP_002375156.1| oxygen-independent coproporphyrinogen III oxidase [Borrelia burgdorferi ZS7]	0	-	-	-	-	-	-	-	-	-	Borrelia burgdorferi ZS7
BbuZS7_0677	218249199	>gi|218249199|ref|YP_002375157.1| ribose 5-phosphate isomerase A [Borrelia burgdorferi ZS7]	0	-	-	-	-	-	-	-	-	-	Borrelia burgdorferi ZS7
BbuZS7_0678	218249529	>gi|218249529|ref|YP_002375158.1| phosphoglycerate mutase family protein [Borrelia burgdorferi ZS7]	0	-	-	-	-	-	-	-	-	-	Borrelia burgdorferi ZS7
BbuZS7_0679	218249445	>gi|218249445|ref|YP_002375159.1| lysyl-tRNA synthetase [Borrelia burgdorferi ZS7]	0	-	-	-	-	-	-	-	-	-	Borrelia burgdorferi ZS7
BbuZS7_0680	218249442	>gi|218249442|ref|YP_002375160.1| GTP-binding protein Era [Borrelia burgdorferi ZS7]	0	-	-	-	-	-	-	-	-	-	Borrelia burgdorferi ZS7
BbuZS7_0681	218249397	>gi|218249397|ref|YP_002375161.1| hypothetical protein BbuZS7_0681 [Borrelia burgdorferi ZS7]	1	-	+	+	-	+	-	-	-	-	Borrelia burgdorferi ZS7
BbuZS7_0682	218249306	>gi|218249306|ref|YP_002375162.1| hypothetical protein BbuZS7_0682 [Borrelia burgdorferi ZS7]	3	-	-	-	+	+	-	-	+	-	Borrelia burgdorferi ZS7
BbuZS7_0683	218249196	>gi|218249196|ref|YP_002375163.1| hypothetical protein BbuZS7_0683 [Borrelia burgdorferi ZS7]	1	-	-	-	-	+	-	-	-	-	Borrelia burgdorferi ZS7
BbuZS7_0685	218249843	>gi|218249843|ref|YP_002375165.1| hypothetical protein BbuZS7_0685 [Borrelia burgdorferi ZS7]	1	-	+	+	+	-	-	-	-	-	Borrelia burgdorferi ZS7
BbuZS7_0686	218249852	>gi|218249852|ref|YP_002375166.1| N-acetylmuramoyl-L-alanine amidase [Borrelia burgdorferi ZS7]	0	-	-	-	-	-	-	-	-	-	Borrelia burgdorferi ZS7
BbuZS7_0687	218249916	>gi|218249916|ref|YP_002375167.1| hypothetical protein BbuZS7_0687 [Borrelia burgdorferi ZS7]	5	-	-	-	+	+	+	+	+	-	Borrelia burgdorferi ZS7
BbuZS7_0688	218249588	>gi|218249588|ref|YP_002375168.1| flagellar filament outer layer protein [Borrelia burgdorferi ZS7]	2	-	-	-	+	-	-	+	-	-	Borrelia burgdorferi ZS7
BbuZS7_0689	218249722	>gi|218249722|ref|YP_002375169.1| chemotaxis protein CheA [Borrelia burgdorferi ZS7]	0	-	-	-	-	-	-	-	-	-	Borrelia burgdorferi ZS7
BbuZS7_0690	218249966	>gi|218249966|ref|YP_002375170.1| purine-binding chemotaxis protein [Borrelia burgdorferi ZS7]	1	-	-	-	+	-	-	-	-	-	Borrelia burgdorferi ZS7
BbuZS7_0691	218249264	>gi|218249264|ref|YP_002375171.1| chemotaxis protein CheC [Borrelia burgdorferi ZS7]	2	-	-	-	-	+	-	+	-	-	Borrelia burgdorferi ZS7
BbuZS7_0692	218249417	>gi|218249417|ref|YP_002375172.1| chemotaxis protein CheY [Borrelia burgdorferi ZS7]	0	-	-	-	-	-	-	-	-	-	Borrelia burgdorferi ZS7
BbuZS7_0693	218249316	>gi|218249316|ref|YP_002375173.1| hypothetical protein BbuZS7_0693 [Borrelia burgdorferi ZS7]	0	-	-	-	-	-	-	-	-	-	Borrelia burgdorferi ZS7
BbuZS7_0694	218249675	>gi|218249675|ref|YP_002375174.1| hypothetical protein BbuZS7_0694 [Borrelia burgdorferi ZS7]	0	-	+	+	-	-	-	-	-	-	Borrelia burgdorferi ZS7
BbuZS7_0695	218249695	>gi|218249695|ref|YP_002375175.1| hypothetical protein BbuZS7_0695 [Borrelia burgdorferi ZS7]	2	-	-	-	-	+	-	-	+	-	Borrelia burgdorferi ZS7
BbuZS7_0696	218249816	>gi|218249816|ref|YP_002375176.1| phosphoglycolate phosphatase [Borrelia burgdorferi ZS7]	0	-	-	-	-	-	-	-	-	-	Borrelia burgdorferi ZS7
BbuZS7_0697	218249688	>gi|218249688|ref|YP_002375177.1| sugar ABC transporter ATP-binding protein [Borrelia burgdorferi ZS7]	0	-	-	-	-	-	-	-	-	-	Borrelia burgdorferi ZS7
BbuZS7_0698	218249210	>gi|218249210|ref|YP_002375178.1| ribose/galactose ABC transporter permease [Borrelia burgdorferi ZS7]	2	-	+	+	-	-	-	+	+	-	Borrelia burgdorferi ZS7
BbuZS7_0699	218249926	>gi|218249926|ref|YP_002375179.1| ribose/galactose ABC transporter permease [Borrelia burgdorferi ZS7]	2	-	+	+	-	-	-	+	+	-	Borrelia burgdorferi ZS7
BbuZS7_0700	218249464	>gi|218249464|ref|YP_002375180.1| methyl-accepting chemotaxis protein [Borrelia burgdorferi ZS7]	2	-	+	+	+	-	-	+	-	-	Borrelia burgdorferi ZS7
BbuZS7_0701	218249542	>gi|218249542|ref|YP_002375181.1| methyl-accepting chemotaxis protein [Borrelia burgdorferi ZS7]	2	-	+	+	+	-	-	+	-	-	Borrelia burgdorferi ZS7
BbuZS7_0702	218249186	>gi|218249186|ref|YP_002375182.1| tRNA (5-methylaminomethyl-2-thiouridylate)-methyltransferase [Borrelia burgdorferi ZS7]	0	-	-	-	-	-	-	-	-	-	Borrelia burgdorferi ZS7
BbuZS7_0703	218249468	>gi|218249468|ref|YP_002375183.1| hydroxymethylglutaryl-CoA synthase [Borrelia burgdorferi ZS7]	1	-	-	-	+	-	-	-	-	-	Borrelia burgdorferi ZS7
BbuZS7_0704	218249943	>gi|218249943|ref|YP_002375184.1| isopentenyl-diphosphate delta-isomerase, type 2 [Borrelia burgdorferi ZS7]	0	-	-	-	-	-	-	-	-	-	Borrelia burgdorferi ZS7
BbuZS7_0705	218249289	>gi|218249289|ref|YP_002375185.1| hydroxymethylglutaryl-CoA reductase [Borrelia burgdorferi ZS7]	0	-	+	-	-	-	-	-	-	-	Borrelia burgdorferi ZS7
BbuZS7_0706	218249665	>gi|218249665|ref|YP_002375186.1| diphosphomevalonate decarboxylase [Borrelia burgdorferi ZS7]	3	-	-	-	+	+	-	-	+	-	Borrelia burgdorferi ZS7
BbuZS7_0707	218249964	>gi|218249964|ref|YP_002375187.1| phosphomevalonate kinase [Borrelia burgdorferi ZS7]	0	-	-	-	-	-	-	-	-	-	Borrelia burgdorferi ZS7
BbuZS7_0708	218249539	>gi|218249539|ref|YP_002375188.1| mevalonate kinase [Borrelia burgdorferi ZS7]	3	-	-	-	+	+	-	-	+	-	Borrelia burgdorferi ZS7
BbuZS7_0711	218249908	>gi|218249908|ref|YP_002375190.1| neutrophil activating protein A [Borrelia burgdorferi ZS7]	0	-	-	-	-	-	-	-	-	-	Borrelia burgdorferi ZS7
BbuZS7_0712	218249795	>gi|218249795|ref|YP_002375191.1| translation elongation factor G [Borrelia burgdorferi ZS7]	0	-	-	-	-	-	-	-	-	-	Borrelia burgdorferi ZS7
BbuZS7_0713	218249680	>gi|218249680|ref|YP_002375192.1| hypothetical protein BbuZS7_0713 [Borrelia burgdorferi ZS7]	1	-	-	-	-	+	-	-	-	-	Borrelia burgdorferi ZS7
BbuZS7_0714	218249374	>gi|218249374|ref|YP_002375193.1| xylose operon regulatory protein [Borrelia burgdorferi ZS7]	0	-	-	-	-	-	-	-	-	-	Borrelia burgdorferi ZS7
BbuZS7_0715	218249508	>gi|218249508|ref|YP_002375194.1| signal recognition particle protein [Borrelia burgdorferi ZS7]	1	-	-	-	+	-	-	-	-	-	Borrelia burgdorferi ZS7
BbuZS7_0716	218249191	>gi|218249191|ref|YP_002375195.1| ribosomal protein S16 [Borrelia burgdorferi ZS7]	0	-	-	-	-	-	-	-	-	-	Borrelia burgdorferi ZS7
BbuZS7_0717	218249352	>gi|218249352|ref|YP_002375196.1| hypothetical protein BbuZS7_0717 [Borrelia burgdorferi ZS7]	0	-	-	-	-	-	-	-	-	-	Borrelia burgdorferi ZS7
BbuZS7_0718	218249955	>gi|218249955|ref|YP_002375197.1| 16S rRNA processing protein RimM [Borrelia burgdorferi ZS7]	2	-	-	-	-	-	-	+	+	-	Borrelia burgdorferi ZS7
BbuZS7_0719	218249666	>gi|218249666|ref|YP_002375198.1| tRNA (guanine-N1)-methyltransferase [Borrelia burgdorferi ZS7]	0	-	-	-	-	-	-	-	-	-	Borrelia burgdorferi ZS7
BbuZS7_0720	218249739	>gi|218249739|ref|YP_002375199.1| ribosomal protein L19 [Borrelia burgdorferi ZS7]	0	-	-	-	-	-	-	-	-	-	Borrelia burgdorferi ZS7
BbuZS7_0721	218249857	>gi|218249857|ref|YP_002375200.1| hypothetical protein BbuZS7_0721 [Borrelia burgdorferi ZS7]	2	-	-	-	-	+	-	-	+	-	Borrelia burgdorferi ZS7
BbuZS7_0722	218249771	>gi|218249771|ref|YP_002375201.1| hypothetical protein BbuZS7_0722 [Borrelia burgdorferi ZS7]	0	-	-	-	-	-	-	-	-	-	Borrelia burgdorferi ZS7
BbuZS7_0723	218249671	>gi|218249671|ref|YP_002375202.1| pantetheine-phosphate adenylyltransferase [Borrelia burgdorferi ZS7]	1	-	-	-	-	-	-	-	+	-	Borrelia burgdorferi ZS7
BbuZS7_0724	218249767	>gi|218249767|ref|YP_002375203.1| ribosomal protein L32 [Borrelia burgdorferi ZS7]	2	-	-	-	-	+	-	-	+	-	Borrelia burgdorferi ZS7
BbuZS7_0725	218249404	>gi|218249404|ref|YP_002375204.1| acyl carrier protein [Borrelia burgdorferi ZS7]	0	-	-	-	-	-	-	-	-	-	Borrelia burgdorferi ZS7
BbuZS7_0726	218249229	>gi|218249229|ref|YP_002375205.1| ribonuclease III [Borrelia burgdorferi ZS7]	1	-	-	-	+	-	-	-	-	-	Borrelia burgdorferi ZS7
BbuZS7_0727	218249512	>gi|218249512|ref|YP_002375206.1| polynucleotide adenylyltransferase [Borrelia burgdorferi ZS7]	0	-	-	-	-	-	-	-	-	-	Borrelia burgdorferi ZS7
BbuZS7_0728	218249951	>gi|218249951|ref|YP_002375207.1| hypothetical protein BbuZS7_0728 [Borrelia burgdorferi ZS7]	1	-	-	-	+	-	-	-	-	-	Borrelia burgdorferi ZS7
BbuZS7_0729	218249687	>gi|218249687|ref|YP_002375208.1| hypothetical protein BbuZS7_0729 [Borrelia burgdorferi ZS7]	2	-	+	+	-	-	-	+	+	-	Borrelia burgdorferi ZS7
BbuZS7_0732	218249576	>gi|218249576|ref|YP_002375209.1| hypothetical protein BbuZS7_0732 [Borrelia burgdorferi ZS7]	2	-	-	-	+	-	-	-	+	-	Borrelia burgdorferi ZS7
BbuZS7_0733	218249623	>gi|218249623|ref|YP_002375210.1| hypothetical protein BbuZS7_0733 [Borrelia burgdorferi ZS7]	1	-	-	-	-	-	-	-	+	-	Borrelia burgdorferi ZS7
BbuZS7_0734	218249968	>gi|218249968|ref|YP_002375211.1| RNA polymerase sigma factor RpoD (Sigma-70) [Borrelia burgdorferi ZS7]	0	-	-	-	-	-	-	-	-	-	Borrelia burgdorferi ZS7
BbuZS7_0735	218249823	>gi|218249823|ref|YP_002375212.1| hypothetical protein BbuZS7_0735 [Borrelia burgdorferi ZS7]	0	-	-	-	-	-	-	-	-	-	Borrelia burgdorferi ZS7
BbuZS7_0739	218249505	>gi|218249505|ref|YP_002375213.1| cell division protein FtsA [Borrelia burgdorferi ZS7]	1	-	-	-	-	-	-	+	-	-	Borrelia burgdorferi ZS7
BbuZS7_0740	218249737	>gi|218249737|ref|YP_002375214.1| rod shape-determining protein MreC [Borrelia burgdorferi ZS7]	3	-	-	-	+	+	-	-	+	-	Borrelia burgdorferi ZS7
BbuZS7_0741	218249677	>gi|218249677|ref|YP_002375215.1| hypothetical protein BbuZS7_0741 [Borrelia burgdorferi ZS7]	1	-	+	+	-	-	-	-	+	-	Borrelia burgdorferi ZS7
BbuZS7_0742	218249934	>gi|218249934|ref|YP_002375216.1| penicillin-binding protein [Borrelia burgdorferi ZS7]	1	-	-	-	+	-	-	-	-	-	Borrelia burgdorferi ZS7
BbuZS7_0743	218249832	>gi|218249832|ref|YP_002375217.1| rod shape-determining protein RodA [Borrelia burgdorferi ZS7]	2	-	+	+	-	-	-	+	+	-	Borrelia burgdorferi ZS7
BbuZS7_0744	218249246	>gi|218249246|ref|YP_002375218.1| threonyl-tRNA synthetase [Borrelia burgdorferi ZS7]	0	-	-	-	-	-	-	-	-	-	Borrelia burgdorferi ZS7
BbuZS7_0745	218249533	>gi|218249533|ref|YP_002375219.1| CDP-diacylglycerol--glycerol-3-phosphate 3-phosphatidyltransferase [Borrelia burgdorferi ZS7]	0	-	+	+	-	-	-	-	-	-	Borrelia burgdorferi ZS7
BbuZS7_0746	218249281	>gi|218249281|ref|YP_002375220.1| hypothetical protein BbuZS7_0746 [Borrelia burgdorferi ZS7]	3	-	-	-	+	+	-	-	+	-	Borrelia burgdorferi ZS7
BbuZS7_0747	218249568	>gi|218249568|ref|YP_002375221.1| adenylyl cyclase [Borrelia burgdorferi ZS7]	0	-	-	-	-	-	-	-	-	-	Borrelia burgdorferi ZS7
BbuZS7_0748	218249348	>gi|218249348|ref|YP_002375222.1| K+ transport protein [Borrelia burgdorferi ZS7]	2	-	+	+	-	-	-	+	+	-	Borrelia burgdorferi ZS7
BbuZS7_0749	218249874	>gi|218249874|ref|YP_002375223.1| lectin [Borrelia burgdorferi ZS7]	0	-	-	-	-	-	-	-	-	-	Borrelia burgdorferi ZS7
BbuZS7_0750	218249601	>gi|218249601|ref|YP_002375224.1| ATP-binding protein [Borrelia burgdorferi ZS7]	2	-	-	-	+	-	-	-	+	-	Borrelia burgdorferi ZS7
BbuZS7_0751	218249692	>gi|218249692|ref|YP_002375225.1| phosphofructokinase [Borrelia burgdorferi ZS7]	0	-	-	-	-	-	-	-	-	-	Borrelia burgdorferi ZS7
BbuZS7_0752	218249475	>gi|218249475|ref|YP_002375226.1| CoA-disulfide reductase [Borrelia burgdorferi ZS7]	0	-	-	-	-	-	-	-	-	-	Borrelia burgdorferi ZS7
BbuZS7_0753	218249510	>gi|218249510|ref|YP_002375228.1| hypothetical protein BbuZS7_0753 [Borrelia burgdorferi ZS7]	2	-	-	-	-	+	-	-	+	-	Borrelia burgdorferi ZS7
BbuZS7_0754	218249409	>gi|218249409|ref|YP_002375227.1| glutamate transporter [Borrelia burgdorferi ZS7]	1	-	+	+	-	-	-	+	-	-	Borrelia burgdorferi ZS7
BbuZS7_0755	218249295	>gi|218249295|ref|YP_002375229.1| glucose-6-phosphate isomerase [Borrelia burgdorferi ZS7]	1	-	-	-	-	-	+	-	-	-	Borrelia burgdorferi ZS7
BbuZS7_0756	218249969	>gi|218249969|ref|YP_002375230.1| hypothetical protein BbuZS7_0756 [Borrelia burgdorferi ZS7]	0	-	-	-	-	-	-	-	-	-	Borrelia burgdorferi ZS7
BbuZS7_0757	218249256	>gi|218249256|ref|YP_002375231.1| penicillin-binding protein [Borrelia burgdorferi ZS7]	1	-	-	-	+	-	-	-	-	-	Borrelia burgdorferi ZS7
BbuZS7_0758	218249488	>gi|218249488|ref|YP_002375232.1| hypothetical protein BbuZS7_0758 [Borrelia burgdorferi ZS7]	1	-	-	-	-	+	-	-	-	-	Borrelia burgdorferi ZS7
BbuZS7_0759	218249379	>gi|218249379|ref|YP_002375233.1| threonylcarbamoyladenosine modification protein [Borrelia burgdorferi ZS7]	1	-	-	-	+	-	-	-	-	-	Borrelia burgdorferi ZS7
BbuZS7_0760	218249747	>gi|218249747|ref|YP_002375234.1| rare lipoprotein A [Borrelia burgdorferi ZS7]	2	-	-	-	+	+	-	-	-	-	Borrelia burgdorferi ZS7
BbuZS7_0761	218249652	>gi|218249652|ref|YP_002375235.1| histidine phosphokinase/phophatase [Borrelia burgdorferi ZS7]	0	-	-	-	-	-	-	-	-	-	Borrelia burgdorferi ZS7
BbuZS7_0762	218249873	>gi|218249873|ref|YP_002375236.1| valyl-tRNA synthetase [Borrelia burgdorferi ZS7]	0	-	-	-	-	-	-	-	-	-	Borrelia burgdorferi ZS7
BbuZS7_0763	218249685	>gi|218249685|ref|YP_002375237.1| hypothetical protein BbuZS7_0763 [Borrelia burgdorferi ZS7]	3	-	-	-	-	+	-	+	+	-	Borrelia burgdorferi ZS7
BbuZS7_0764	218249407	>gi|218249407|ref|YP_002375238.1| hypothetical protein BbuZS7_0764 [Borrelia burgdorferi ZS7]	0	-	-	-	-	-	-	-	-	-	Borrelia burgdorferi ZS7
BbuZS7_0765	218249274	>gi|218249274|ref|YP_002375239.1| chaperonin GroS [Borrelia burgdorferi ZS7]	1	-	-	-	-	-	-	+	-	-	Borrelia burgdorferi ZS7
BbuZS7_0766	218249712	>gi|218249712|ref|YP_002375240.1| ABC transporter ATP-binding protein [Borrelia burgdorferi ZS7]	0	-	-	-	-	-	-	-	-	-	Borrelia burgdorferi ZS7
BbuZS7_0767	218249594	>gi|218249594|ref|YP_002375241.1| hypothetical protein BbuZS7_0767 [Borrelia burgdorferi ZS7]	4	-	-	-	+	+	+	-	+	-	Borrelia burgdorferi ZS7
BbuZS7_0768	218249455	>gi|218249455|ref|YP_002375242.1| hypothetical protein BbuZS7_0768 [Borrelia burgdorferi ZS7]	2	-	-	-	+	-	-	-	+	-	Borrelia burgdorferi ZS7
BbuZS7_0769	218249785	>gi|218249785|ref|YP_002375243.1| hypothetical protein BbuZS7_0769 [Borrelia burgdorferi ZS7]	1	-	-	-	-	+	-	-	-	-	Borrelia burgdorferi ZS7
BbuZS7_0772	218249183	>gi|218249183|ref|YP_002375244.1| endonuclease III [Borrelia burgdorferi ZS7]	0	-	-	-	-	-	-	-	-	-	Borrelia burgdorferi ZS7
BbuZS7_0773	218249340	>gi|218249340|ref|YP_002375245.1| peptide ABC transporter permease [Borrelia burgdorferi ZS7]	1	-	+	+	-	-	-	-	+	-	Borrelia burgdorferi ZS7
BbuZS7_0774	218249435	>gi|218249435|ref|YP_002375246.1| peptide ABC transporter permease [Borrelia burgdorferi ZS7]	0	-	+	+	-	-	-	-	-	-	Borrelia burgdorferi ZS7
BbuZS7_0775	218249526	>gi|218249526|ref|YP_002375247.1| septum formation initiator [Borrelia burgdorferi ZS7]	3	-	+	+	+	+	-	-	+	-	Borrelia burgdorferi ZS7
BbuZS7_0776	218249644	>gi|218249644|ref|YP_002375248.1| hypothetical protein BbuZS7_0776 [Borrelia burgdorferi ZS7]	0	-	-	-	-	-	-	-	-	-	Borrelia burgdorferi ZS7
BbuZS7_0777	218249806	>gi|218249806|ref|YP_002375249.1| hypothetical protein BbuZS7_0777 [Borrelia burgdorferi ZS7]	3	-	-	-	-	+	-	+	+	-	Borrelia burgdorferi ZS7
BbuZS7_0778	218249300	>gi|218249300|ref|YP_002375250.1| hypothetical protein BbuZS7_0778 [Borrelia burgdorferi ZS7]	2	-	-	-	+	-	-	+	-	-	Borrelia burgdorferi ZS7
BbuZS7_0779	218249213	>gi|218249213|ref|YP_002375251.1| hypothetical protein BbuZS7_0779 [Borrelia burgdorferi ZS7]	2	-	+	+	+	-	-	-	+	-	Borrelia burgdorferi ZS7
BbuZS7_0780	218249211	>gi|218249211|ref|YP_002375252.1| hypothetical protein BbuZS7_0780 [Borrelia burgdorferi ZS7]	2	-	+	+	-	-	-	+	+	-	Borrelia burgdorferi ZS7
BbuZS7_0781	218249299	>gi|218249299|ref|YP_002375253.1| ABC transporter ATP-binding protein [Borrelia burgdorferi ZS7]	0	-	-	-	-	-	-	-	-	-	Borrelia burgdorferi ZS7
BbuZS7_0782	218249811	>gi|218249811|ref|YP_002375254.1| ribonuclease Z [Borrelia burgdorferi ZS7]	0	-	-	-	-	-	-	-	-	-	Borrelia burgdorferi ZS7
BbuZS7_0783	218249945	>gi|218249945|ref|YP_002375255.1| FAD dependent oxidoreductase [Borrelia burgdorferi ZS7]	0	-	-	-	-	-	-	-	-	-	Borrelia burgdorferi ZS7
BbuZS7_0784	218249761	>gi|218249761|ref|YP_002375256.1| Clp protease [Borrelia burgdorferi ZS7]	0	-	+	+	-	-	-	-	-	-	Borrelia burgdorferi ZS7
BbuZS7_0787	218249561	>gi|218249561|ref|YP_002375258.1| hypothetical protein BbuZS7_0787 [Borrelia burgdorferi ZS7]	2	-	+	+	-	-	-	+	+	-	Borrelia burgdorferi ZS7
BbuZS7_0788	218249474	>gi|218249474|ref|YP_002375259.1| hypothetical protein BbuZS7_0788 [Borrelia burgdorferi ZS7]	0	-	-	-	-	-	-	-	-	-	Borrelia burgdorferi ZS7
BbuZS7_0789	218249556	>gi|218249556|ref|YP_002375260.1| NlpD [Borrelia burgdorferi ZS7]	4	-	-	-	+	+	+	-	+	-	Borrelia burgdorferi ZS7
BbuZS7_0790	218249241	>gi|218249241|ref|YP_002375261.1| hypothetical protein BbuZS7_0790 [Borrelia burgdorferi ZS7]	2	-	-	-	-	+	-	-	+	-	Borrelia burgdorferi ZS7
BbuZS7_0791	218249822	>gi|218249822|ref|YP_002375262.1| acetoacetate metabolism regulatory protein AtoC (Ornithine/argininedecarboxylase inhibitor) [Borrelia burgdorferi ZS7]	0	-	-	-	-	-	-	-	-	-	Borrelia burgdorferi ZS7
BbuZS7_0793	218249910	>gi|218249910|ref|YP_002375263.1| hypothetical protein BbuZS7_0793 [Borrelia burgdorferi ZS7]	0	-	-	-	-	-	-	-	-	-	Borrelia burgdorferi ZS7
BbuZS7_0794	218249840	>gi|218249840|ref|YP_002375264.1| CvpA family protein [Borrelia burgdorferi ZS7]	0	-	+	+	-	-	-	-	-	-	Borrelia burgdorferi ZS7
BbuZS7_0795	218249744	>gi|218249744|ref|YP_002375265.1| UDPdiphospho-muramoylpentapeptide beta-N-acetylglucosaminyltransferase [Borrelia burgdorferi ZS7]	0	-	+	-	-	-	-	-	-	-	Borrelia burgdorferi ZS7
BbuZS7_0796	218249630	>gi|218249630|ref|YP_002375266.1| pyridoxal kinase [Borrelia burgdorferi ZS7]	0	-	-	-	-	-	-	-	-	-	Borrelia burgdorferi ZS7
BbuZS7_0797	218249444	>gi|218249444|ref|YP_002375267.1| glycoprotease family protein [Borrelia burgdorferi ZS7]	0	-	-	-	-	-	-	-	-	-	Borrelia burgdorferi ZS7
BbuZS7_0798	218249494	>gi|218249494|ref|YP_002375268.1| polysaccharide deacetylase [Borrelia burgdorferi ZS7]	0	-	-	-	-	-	-	-	-	-	Borrelia burgdorferi ZS7
BbuZS7_0799	218249170	>gi|218249170|ref|YP_002375269.1| RNA polymerase sigma factor RpoS [Borrelia burgdorferi ZS7]	1	-	-	-	-	-	-	+	-	-	Borrelia burgdorferi ZS7
BbuZS7_0800	218249270	>gi|218249270|ref|YP_002375270.1| hypothetical protein BbuZS7_0800 [Borrelia burgdorferi ZS7]	1	-	-	-	-	+	-	-	-	-	Borrelia burgdorferi ZS7
BbuZS7_0801	218249590	>gi|218249590|ref|YP_002375271.1| flagellar P-ring protein (Basal body P-ring protein) [Borrelia burgdorferi ZS7]	3	-	-	-	+	-	-	+	+	-	Borrelia burgdorferi ZS7
BbuZS7_0802	218249626	>gi|218249626|ref|YP_002375272.1| hypothetical protein BbuZS7_0802 [Borrelia burgdorferi ZS7]	0	-	-	-	-	-	-	-	-	-	Borrelia burgdorferi ZS7
BbuZS7_0803	218249434	>gi|218249434|ref|YP_002375273.1| flagellar basal-body rod protein FlgG [Borrelia burgdorferi ZS7]	3	-	-	-	+	-	-	+	+	-	Borrelia burgdorferi ZS7
BbuZS7_0804	218249387	>gi|218249387|ref|YP_002375274.1| flagellar hook-basal body complex protein [Borrelia burgdorferi ZS7]	1	-	-	-	+	-	-	-	-	-	Borrelia burgdorferi ZS7
BbuZS7_0805	218249172	>gi|218249172|ref|YP_002375275.1| hypothetical protein BbuZS7_0805 [Borrelia burgdorferi ZS7]	2	-	-	-	-	+	-	-	+	-	Borrelia burgdorferi ZS7
BbuZS7_0806	218249429	>gi|218249429|ref|YP_002375276.1| adenine phosphoribosyltransferase [Borrelia burgdorferi ZS7]	0	-	-	-	-	-	-	-	-	-	Borrelia burgdorferi ZS7
BbuZS7_0807	218249752	>gi|218249752|ref|YP_002375277.1| ribosomal protein L21 [Borrelia burgdorferi ZS7]	0	-	-	-	-	-	-	-	-	-	Borrelia burgdorferi ZS7
BbuZS7_0808	218249504	>gi|218249504|ref|YP_002375278.1| hypothetical protein BbuZS7_0808 [Borrelia burgdorferi ZS7]	1	-	-	-	-	+	-	-	-	-	Borrelia burgdorferi ZS7
BbuZS7_0809	218249959	>gi|218249959|ref|YP_002375279.1| ribosomal protein L27 [Borrelia burgdorferi ZS7]	2	-	-	-	-	-	-	+	+	-	Borrelia burgdorferi ZS7
BbuZS7_0810	218249865	>gi|218249865|ref|YP_002375280.1| GTP-binding protein Obg/CgtA [Borrelia burgdorferi ZS7]	4	-	-	-	+	+	-	+	+	-	Borrelia burgdorferi ZS7
BbuZS7_0811	218249294	>gi|218249294|ref|YP_002375281.1| nicotinate (nicotinamide) nucleotide adenylyltransferase [Borrelia burgdorferi ZS7]	0	-	-	-	-	-	-	-	-	-	Borrelia burgdorferi ZS7
BbuZS7_0812	218249185	>gi|218249185|ref|YP_002375282.1| hypothetical protein BbuZS7_0812 [Borrelia burgdorferi ZS7]	1	-	-	-	+	-	-	-	-	-	Borrelia burgdorferi ZS7
BbuZS7_0813	218249335	>gi|218249335|ref|YP_002375283.1| hypothetical protein BbuZS7_0813 [Borrelia burgdorferi ZS7]	0	-	-	-	-	-	-	-	-	-	Borrelia burgdorferi ZS7
BbuZS7_0814	218249225	>gi|218249225|ref|YP_002375284.1| septation protein spoVG (Stage V sporulation protein G) [Borrelia burgdorferi ZS7]	1	-	-	-	-	+	-	-	-	-	Borrelia burgdorferi ZS7
BbuZS7_0816	218249528	>gi|218249528|ref|YP_002375285.1| 50S ribosomal protein L25 [Borrelia burgdorferi ZS7]	0	-	-	-	-	-	-	-	-	-	Borrelia burgdorferi ZS7
BbuZS7_0817	218249419	>gi|218249419|ref|YP_002375286.1| peptidyl-tRNA hydrolase [Borrelia burgdorferi ZS7]	2	-	-	-	+	-	-	-	+	-	Borrelia burgdorferi ZS7
BbuZS7_0818	218249437	>gi|218249437|ref|YP_002375287.1| tRNA(Ile)-lysidine synthetase [Borrelia burgdorferi ZS7]	0	-	-	-	-	-	-	-	-	-	Borrelia burgdorferi ZS7
BbuZS7_0819	218249315	>gi|218249315|ref|YP_002375288.1| cell division protein FtsH [Borrelia burgdorferi ZS7]	0	-	+	+	-	-	-	-	-	-	Borrelia burgdorferi ZS7
BbuZS7_0820	218249228	>gi|218249228|ref|YP_002375289.1| hypothetical protein BbuZS7_0820 [Borrelia burgdorferi ZS7]	3	-	-	-	+	-	+	-	+	-	Borrelia burgdorferi ZS7
BbuZS7_0821	218249831	>gi|218249831|ref|YP_002375290.1| thymidine kinase [Borrelia burgdorferi ZS7]	0	-	-	-	-	-	-	-	-	-	Borrelia burgdorferi ZS7
BbuZS7_0822	218249962	>gi|218249962|ref|YP_002375291.1| hypothetical protein BbuZS7_0822 [Borrelia burgdorferi ZS7]	1	-	-	-	-	+	-	-	-	-	Borrelia burgdorferi ZS7
BbuZS7_0823	218249745	>gi|218249745|ref|YP_002375292.1| thymidylate kinase [Borrelia burgdorferi ZS7]	0	-	-	-	-	-	-	-	-	-	Borrelia burgdorferi ZS7
BbuZS7_0824	218249499	>gi|218249499|ref|YP_002375293.1| hypothetical protein BbuZS7_0824 [Borrelia burgdorferi ZS7]	6	-	-	-	+	+	+	+	+	+	Borrelia burgdorferi ZS7
BbuZS7_0825	218249467	>gi|218249467|ref|YP_002375294.1| outer membrane protein [Borrelia burgdorferi ZS7]	6	-	-	-	+	+	+	+	+	+	Borrelia burgdorferi ZS7
BbuZS7_0826	218249353	>gi|218249353|ref|YP_002375295.1| hypothetical protein BbuZS7_0826 [Borrelia burgdorferi ZS7]	1	-	-	-	-	-	-	-	+	-	Borrelia burgdorferi ZS7
BbuZS7_0827	218249851	>gi|218249851|ref|YP_002375296.1| DNA mismatch repair protein MutS [Borrelia burgdorferi ZS7]	0	-	-	-	-	-	-	-	-	-	Borrelia burgdorferi ZS7
BbuZS7_0828	218249370	>gi|218249370|ref|YP_002375297.1| competence protein F [Borrelia burgdorferi ZS7]	2	-	-	-	-	+	-	-	+	-	Borrelia burgdorferi ZS7
BbuZS7_0829	218249670	>gi|218249670|ref|YP_002375298.1| hypothetical protein BbuZS7_0829 [Borrelia burgdorferi ZS7]	1	-	-	-	-	-	-	+	-	-	Borrelia burgdorferi ZS7
BbuZS7_0830	218249928	>gi|218249928|ref|YP_002375299.1| transcription elongation protein NusA [Borrelia burgdorferi ZS7]	0	-	-	-	-	-	-	-	-	-	Borrelia burgdorferi ZS7
BbuZS7_0831	218249792	>gi|218249792|ref|YP_002375300.1| translation initiation factor IF-2 [Borrelia burgdorferi ZS7]	2	-	-	-	+	-	-	-	+	-	Borrelia burgdorferi ZS7
BbuZS7_0832	218249355	>gi|218249355|ref|YP_002375301.1| ribosome-binding factor A [Borrelia burgdorferi ZS7]	1	-	-	-	-	-	-	-	+	-	Borrelia burgdorferi ZS7
BbuZS7_0833	218249252	>gi|218249252|ref|YP_002375302.1| tRNA pseudouridine synthase B [Borrelia burgdorferi ZS7]	2	-	-	-	+	-	-	-	+	-	Borrelia burgdorferi ZS7
BbuZS7_0834	218249482	>gi|218249482|ref|YP_002375303.1| ribosomal protein S15 [Borrelia burgdorferi ZS7]	1	-	-	-	-	-	-	-	+	-	Borrelia burgdorferi ZS7
BbuZS7_0835	218249358	>gi|218249358|ref|YP_002375304.1| polyribonucleotide nucleotidyltransferase (Polynucleotidephosphorylase) [Borrelia burgdorferi ZS7]	0	-	-	-	-	-	-	-	-	-	Borrelia burgdorferi ZS7
BbuZS7_0837	218249949	>gi|218249949|ref|YP_002375305.1| hypothetical protein BbuZS7_0837 [Borrelia burgdorferi ZS7]	1	-	+	+	-	-	-	-	+	-	Borrelia burgdorferi ZS7
BbuZS7_0838	218249833	>gi|218249833|ref|YP_002375306.1| permease, YjgP/YjgQ family protein [Borrelia burgdorferi ZS7]	1	-	+	+	-	-	-	-	+	-	Borrelia burgdorferi ZS7
BbuZS7_0839	218249651	>gi|218249651|ref|YP_002375307.1| queuine tRNA-ribosyltransferase [Borrelia burgdorferi ZS7]	0	-	-	-	-	-	-	-	-	-	Borrelia burgdorferi ZS7
BbuZS7_0840	218249201	>gi|218249201|ref|YP_002375308.1| integral membrane protein MviN [Borrelia burgdorferi ZS7]	1	-	+	+	-	-	-	-	+	-	Borrelia burgdorferi ZS7
BbuZS7_0841	218249825	>gi|218249825|ref|YP_002375309.1| hypothetical protein BbuZS7_0841 [Borrelia burgdorferi ZS7]	5	-	-	-	+	+	+	+	+	-	Borrelia burgdorferi ZS7
BbuZS7_0842	218249461	>gi|218249461|ref|YP_002375310.1| phosphopantothenoylcysteine decarboxylase/phosphopantothenate--cysteine ligase [Borrelia burgdorferi ZS7]	0	-	-	-	-	-	-	-	-	-	Borrelia burgdorferi ZS7
BbuZS7_0843	218249412	>gi|218249412|ref|YP_002375311.1| hypothetical protein BbuZS7_0843 [Borrelia burgdorferi ZS7]	1	-	+	+	+	-	-	-	-	-	Borrelia burgdorferi ZS7
BbuZS7_0844	218249650	>gi|218249650|ref|YP_002375312.1| sodium/pantothenate symporter [Borrelia burgdorferi ZS7]	1	-	+	+	-	-	-	-	+	-	Borrelia burgdorferi ZS7
BbuZS7_0845	218249746	>gi|218249746|ref|YP_002375313.1| RNA pseudouridine synthase family protein [Borrelia burgdorferi ZS7]	0	-	-	-	-	-	-	-	-	-	Borrelia burgdorferi ZS7
BbuZS7_0846	218249668	>gi|218249668|ref|YP_002375314.1| hypothetical protein BbuZS7_0846 [Borrelia burgdorferi ZS7]	0	-	-	-	-	-	-	-	-	-	Borrelia burgdorferi ZS7
BbuZS7_0847	218249332	>gi|218249332|ref|YP_002375315.1| UDP-N-acetylmuramate--alanine ligase [Borrelia burgdorferi ZS7]	1	-	-	-	+	-	-	-	-	-	Borrelia burgdorferi ZS7
BbuZS7_0848	218249828	>gi|218249828|ref|YP_002375316.1| hypothetical protein BbuZS7_0848 [Borrelia burgdorferi ZS7]	0	-	-	-	-	-	-	-	-	-	Borrelia burgdorferi ZS7
BbuZS7_0849	218249471	>gi|218249471|ref|YP_002375317.1| cytidylate kinase [Borrelia burgdorferi ZS7]	0	-	-	-	-	-	-	-	-	-	Borrelia burgdorferi ZS7
BbuZS7_0850	218249237	>gi|218249237|ref|YP_002375318.1| DNA-directed RNA polymerase subunit omega [Borrelia burgdorferi ZS7]	1	-	-	-	-	+	-	-	-	-	Borrelia burgdorferi ZS7
BbuZS7_0851	218249803	>gi|218249803|ref|YP_002375319.1| tRNA delta(2)-isopentenylpyrophosphate transferase [Borrelia burgdorferi ZS7]	0	-	-	-	-	-	-	-	-	-	Borrelia burgdorferi ZS7
BbuZS7_0853	218249634	>gi|218249634|ref|YP_002375321.1| hypothetical protein BbuZS7_0853 [Borrelia burgdorferi ZS7]	5	-	-	-	+	-	+	+	+	+	Borrelia burgdorferi ZS7
BbuZS7_0854	218249566	>gi|218249566|ref|YP_002375322.1| hypothetical protein BbuZS7_0854 [Borrelia burgdorferi ZS7]	1	-	-	-	-	+	-	-	-	-	Borrelia burgdorferi ZS7
BbuZS7_0855	218249322	>gi|218249322|ref|YP_002375323.1| hypothetical protein BbuZS7_0855 [Borrelia burgdorferi ZS7]	0	-	-	-	-	-	-	-	-	-	Borrelia burgdorferi ZS7
BbuZS7_0856	218249206	>gi|218249206|ref|YP_002375324.1| ATP-dependent helicase HrpA [Borrelia burgdorferi ZS7]	0	-	-	-	-	-	-	-	-	-	Borrelia burgdorferi ZS7
BbuZS7_0857	218249920	>gi|218249920|ref|YP_002375325.1| DNA topoisomerase I [Borrelia burgdorferi ZS7]	0	-	-	-	-	-	-	-	-	-	Borrelia burgdorferi ZS7
BbuZS7_0858	218249802	>gi|218249802|ref|YP_002375326.1| Exonuclease SbcD homolog [Borrelia burgdorferi ZS7]	0	-	-	-	-	-	-	-	-	-	Borrelia burgdorferi ZS7
BbuZS7_0859	218249699	>gi|218249699|ref|YP_002375327.1| exonuclease SbcC [Borrelia burgdorferi ZS7]	1	-	-	-	+	-	-	-	-	-	Borrelia burgdorferi ZS7
BbuZS7_0862	218249227	>gi|218249227|ref|YP_002375329.1| isoleucyl-tRNA synthetase [Borrelia burgdorferi ZS7]	0	-	-	-	-	-	-	-	-	-	Borrelia burgdorferi ZS7
BbuZS7_0863	218249284	>gi|218249284|ref|YP_002375330.1| ATP-dependent Clp protease, subunit C [Borrelia burgdorferi ZS7]	0	-	-	-	-	-	-	-	-	-	Borrelia burgdorferi ZS7
BbuZS7_0864	218249277	>gi|218249277|ref|YP_002375331.1| phosphomannomutase [Borrelia burgdorferi ZS7]	0	-	-	-	-	-	-	-	-	-	Borrelia burgdorferi ZS7
BbuZS7_0865	218249758	>gi|218249758|ref|YP_002375332.1| excinuclease ABC, B subunit [Borrelia burgdorferi ZS7]	0	-	-	-	-	-	-	-	-	-	Borrelia burgdorferi ZS7
BbuZS7_0866	218249648	>gi|218249648|ref|YP_002375333.1| excinuclease ABC, A subunit [Borrelia burgdorferi ZS7]	1	-	-	-	+	-	-	-	-	-	Borrelia burgdorferi ZS7
BbuZS7_0867	218249517	>gi|218249517|ref|YP_002375334.1| hypothetical protein BbuZS7_0867 [Borrelia burgdorferi ZS7]	6	-	-	-	+	+	+	+	+	+	Borrelia burgdorferi ZS7
BbuZS7_0869	218249240	>gi|218249240|ref|YP_002375336.1| hypothetical protein BbuZS7_0869 [Borrelia burgdorferi ZS7]	0	-	-	-	-	-	-	-	-	-	Borrelia burgdorferi ZS7
BbuZS7_0870	218249776	>gi|218249776|ref|YP_002375337.1| lipoprotein [Borrelia burgdorferi ZS7]	1	-	-	-	-	-	-	-	+	-	Borrelia burgdorferi ZS7
BbuZS7_0871	218249686	>gi|218249686|ref|YP_002375338.1| arginine deiminase [Borrelia burgdorferi ZS7]	0	-	-	-	-	-	-	-	-	-	Borrelia burgdorferi ZS7
BbuZS7_0872	218249753	>gi|218249753|ref|YP_002375339.1| ornithine carbamoyltransferase [Borrelia burgdorferi ZS7]	0	-	-	-	-	-	-	-	-	-	Borrelia burgdorferi ZS7
BbuZS7_0875	218249389	>gi|218249389|ref|YP_002375340.1| lipoprotein [Borrelia burgdorferi ZS7]	1	-	-	-	-	-	-	-	+	-	Borrelia burgdorferi ZS7
BbuZS7_0876	218249243	>gi|218249243|ref|YP_002375341.1| hypothetical protein BbuZS7_0876 [Borrelia burgdorferi ZS7]	0	-	-	-	-	-	-	-	-	-	Borrelia burgdorferi ZS7
BbuZS7_0879	218249872	>gi|218249872|ref|YP_002375342.1| type I restriction enzyme R [Borrelia burgdorferi ZS7]	0	-	-	-	-	-	-	-	-	-	Borrelia burgdorferi ZS7

## Sheet: Borrelia burgdorferi N40
locus_tag	gi	fasta	count	lipoprotein	phobius	tmhmm	cello	psortb	bomp	pred_tmbb	tmbetadisc_acc	hhomp	genome_name
BbuN40_0002	387826929	>gi|387826929|ref|YP_005806211.1| glycosyl transferase family protein [Borrelia burgdorferi N40]	0	-	-	-	-	-	-	-	-	-	Borrelia burgdorferi N40
BbuN40_0004	387826930	>gi|387826930|ref|YP_005806212.1| phosphoglucomutase [Borrelia burgdorferi N40]	0	-	-	-	-	-	-	-	-	-	Borrelia burgdorferi N40
BbuN40_0005	387826931	>gi|387826931|ref|YP_005806213.1| tryptophanyl-tRNA synthetase [Borrelia burgdorferi N40]	0	-	-	-	-	-	-	-	-	-	Borrelia burgdorferi N40
BbuN40_0006	387826932	>gi|387826932|ref|YP_005806214.1| membrane protein [Borrelia burgdorferi N40]	1	-	+	+	-	-	-	-	+	-	Borrelia burgdorferi N40
BbuN40_0007	387826933	>gi|387826933|ref|YP_005806215.1| hypothetical protein BbuN40_0007 [Borrelia burgdorferi N40]	0	-	-	-	-	-	-	-	-	-	Borrelia burgdorferi N40
BbuN40_0008	387826934	>gi|387826934|ref|YP_005806216.1| hypothetical protein BbuN40_0008 [Borrelia burgdorferi N40]	3	-	+	+	+	-	-	+	+	-	Borrelia burgdorferi N40
BbuN40_0009	387826935	>gi|387826935|ref|YP_005806217.1| hypothetical protein BbuN40_0009 [Borrelia burgdorferi N40]	0	-	-	-	-	-	-	-	-	-	Borrelia burgdorferi N40
BbuN40_0010	387826936	>gi|387826936|ref|YP_005806218.1| holo-[acyl-carrier-protein] synthase [Borrelia burgdorferi N40]	1	-	-	-	-	+	-	-	-	-	Borrelia burgdorferi N40
BbuN40_0011	387826937	>gi|387826937|ref|YP_005806219.1| hypothetical protein BbuN40_0011 [Borrelia burgdorferi N40]	2	-	-	-	+	+	-	-	-	-	Borrelia burgdorferi N40
BbuN40_0012	387826938	>gi|387826938|ref|YP_005806220.1| tRNA pseudouridine synthase A [Borrelia burgdorferi N40]	1	-	-	-	-	+	-	-	-	-	Borrelia burgdorferi N40
BbuN40_0013	387826939	>gi|387826939|ref|YP_005806221.1| hypothetical protein BbuN40_0013 [Borrelia burgdorferi N40]	0	-	-	-	-	-	-	-	-	-	Borrelia burgdorferi N40
BbuN40_0014	387826940	>gi|387826940|ref|YP_005806222.1| primosomal protein N' [Borrelia burgdorferi N40]	0	-	-	-	-	-	-	-	-	-	Borrelia burgdorferi N40
BbuN40_0015	387826941	>gi|387826941|ref|YP_005806223.1| uridine kinase [Borrelia burgdorferi N40]	0	-	-	-	-	-	-	-	-	-	Borrelia burgdorferi N40
BbuN40_0016	387826942	>gi|387826942|ref|YP_005806224.1| GlpE protein [Borrelia burgdorferi N40]	2	-	-	-	-	+	-	-	+	-	Borrelia burgdorferi N40
BbuN40_0017	387826943	>gi|387826943|ref|YP_005806225.1| hypothetical protein BbuN40_0017 [Borrelia burgdorferi N40]	2	-	+	+	-	-	-	+	+	-	Borrelia burgdorferi N40
BbuN40_0018	387826944	>gi|387826944|ref|YP_005806226.1| ribosomal large subunit pseudouridine synthase D [Borrelia burgdorferi N40]	0	-	-	-	-	-	-	-	-	-	Borrelia burgdorferi N40
BbuN40_0019	387826945	>gi|387826945|ref|YP_005806227.1| hypothetical protein BbuN40_0019 [Borrelia burgdorferi N40]	4	-	+	+	+	-	+	+	+	-	Borrelia burgdorferi N40
BbuN40_0020	387826946	>gi|387826946|ref|YP_005806228.1| diphosphate--fructose-6-phosphate 1-phosphotransferase [Borrelia burgdorferi N40]	0	-	-	-	-	-	-	-	-	-	Borrelia burgdorferi N40
BbuN40_0022	387826947	>gi|387826947|ref|YP_005806229.1| Holliday junction ATP-dependent DNA helicase RuvB [Borrelia burgdorferi N40]	1	-	-	-	-	-	-	+	-	-	Borrelia burgdorferi N40
BbuN40_0023	387826948	>gi|387826948|ref|YP_005806230.1| Holliday junction ATP-dependent DNA helicase RuvA [Borrelia burgdorferi N40]	0	-	-	-	-	-	-	-	-	-	Borrelia burgdorferi N40
BbuN40_0024	387826949	>gi|387826949|ref|YP_005806231.1| hypothetical protein BbuN40_0024 [Borrelia burgdorferi N40]	1	-	-	-	+	-	-	-	-	-	Borrelia burgdorferi N40
BbuN40_0025	387826950	>gi|387826950|ref|YP_005806232.1| hypothetical protein BbuN40_0025 [Borrelia burgdorferi N40]	1	-	-	-	-	-	-	+	-	-	Borrelia burgdorferi N40
BbuN40_0026	387826951	>gi|387826951|ref|YP_005806233.1| methylenetetrahydrofolate dehydrogenase [Borrelia burgdorferi N40]	1	-	-	-	-	-	-	+	-	-	Borrelia burgdorferi N40
BbuN40_0027	387826952	>gi|387826952|ref|YP_005806234.1| hypothetical protein BbuN40_0027 [Borrelia burgdorferi N40]	4	-	-	-	+	-	-	+	+	+	Borrelia burgdorferi N40
BbuN40_0028	387826953	>gi|387826953|ref|YP_005806235.1| lipoprotein [Borrelia burgdorferi N40]	3	+	-	-	+	+	-	-	+	-	Borrelia burgdorferi N40
BbuN40_0029	387826954	>gi|387826954|ref|YP_005806236.1| YaiI/YqxD family protein [Borrelia burgdorferi N40]	2	-	-	-	-	+	-	-	+	-	Borrelia burgdorferi N40
BbuN40_0030	387826955	>gi|387826955|ref|YP_005806237.1| signal peptidase I [Borrelia burgdorferi N40]	0	-	+	-	-	-	-	-	-	-	Borrelia burgdorferi N40
BbuN40_0031	387826956	>gi|387826956|ref|YP_005806238.1| signal peptidase I [Borrelia burgdorferi N40]	0	-	-	-	-	-	-	-	-	-	Borrelia burgdorferi N40
BbuN40_0032	387826957	>gi|387826957|ref|YP_005806239.1| hypothetical protein BbuN40_0032 [Borrelia burgdorferi N40]	1	-	-	-	+	-	-	-	-	-	Borrelia burgdorferi N40
BbuN40_0033	387826958	>gi|387826958|ref|YP_005806240.1| SsrA-binding protein [Borrelia burgdorferi N40]	0	-	-	-	-	-	-	-	-	-	Borrelia burgdorferi N40
BbuN40_0034	387826959	>gi|387826959|ref|YP_005806241.1| outer membrane protein P13 [Borrelia burgdorferi N40]	2	-	+	+	-	-	-	+	+	-	Borrelia burgdorferi N40
BbuN40_0035	387826960	>gi|387826960|ref|YP_005806242.1| DNA gyrase/topoisomerase IV, A subunit domain protein [Borrelia burgdorferi N40]	1	-	-	-	-	-	-	-	+	-	Borrelia burgdorferi N40
BbuN40_0036	387826961	>gi|387826961|ref|YP_005806243.1| DNA topoisomerase II (N- region) domain protein [Borrelia burgdorferi N40]	1	-	-	-	+	-	-	-	-	-	Borrelia burgdorferi N40
BbuN40_0037	387826962	>gi|387826962|ref|YP_005806244.1| 1-acyl-sn-glycerol-3-phosphate acyltransferase [Borrelia burgdorferi N40]	0	-	+	+	-	-	-	-	-	-	Borrelia burgdorferi N40
BbuN40_0038	387826963	>gi|387826963|ref|YP_005806245.1| hypothetical protein BbuN40_0038 [Borrelia burgdorferi N40]	2	-	-	-	+	-	-	-	+	-	Borrelia burgdorferi N40
BbuN40_0039	387826964	>gi|387826964|ref|YP_005806246.1| hypothetical protein BbuN40_0039 [Borrelia burgdorferi N40]	3	-	-	-	+	-	+	-	+	-	Borrelia burgdorferi N40
BbuN40_0040	387826965	>gi|387826965|ref|YP_005806247.1| chemotaxis protein CheR [Borrelia burgdorferi N40]	0	-	-	-	-	-	-	-	-	-	Borrelia burgdorferi N40
BbuN40_0042	387826966	>gi|387826966|ref|YP_005806248.1| phosphate transport system regulatory protein PhoU [Borrelia burgdorferi N40]	0	-	-	-	-	-	-	-	-	-	Borrelia burgdorferi N40
BbuN40_0043	387826967	>gi|387826967|ref|YP_005806249.1| hypothetical protein BbuN40_0043 [Borrelia burgdorferi N40]	3	-	-	-	+	-	-	+	+	-	Borrelia burgdorferi N40
BbuN40_0044	387826968	>gi|387826968|ref|YP_005806250.1| hypothetical protein BbuN40_0044 [Borrelia burgdorferi N40]	0	-	-	-	-	-	-	-	-	-	Borrelia burgdorferi N40
BbuN40_0045	387826969	>gi|387826969|ref|YP_005806251.1| P115 protein [Borrelia burgdorferi N40]	2	-	-	-	+	-	-	-	+	-	Borrelia burgdorferi N40
BbuN40_0046	387826970	>gi|387826970|ref|YP_005806252.1| ribonuclease HII [Borrelia burgdorferi N40]	0	-	-	-	-	-	-	-	-	-	Borrelia burgdorferi N40
BbuN40_0047	387826971	>gi|387826971|ref|YP_005806253.1| hypothetical protein BbuN40_0047 [Borrelia burgdorferi N40]	2	-	-	-	-	+	-	-	+	-	Borrelia burgdorferi N40
BbuN40_0048	387826972	>gi|387826972|ref|YP_005806254.1| hypothetical protein BbuN40_0048 [Borrelia burgdorferi N40]	2	-	-	-	-	+	-	-	+	-	Borrelia burgdorferi N40
BbuN40_0050	387826973	>gi|387826973|ref|YP_005806255.1| transporter [Borrelia burgdorferi N40]	1	-	+	+	-	-	-	-	+	-	Borrelia burgdorferi N40
BbuN40_0051	387826974	>gi|387826974|ref|YP_005806256.1| hypothetical protein BbuN40_0051 [Borrelia burgdorferi N40]	2	-	+	+	-	-	-	+	+	-	Borrelia burgdorferi N40
BbuN40_0052	387826975	>gi|387826975|ref|YP_005806257.1| putative tRNA/rRNA methyltransferase [Borrelia burgdorferi N40]	4	-	+	-	+	+	-	+	+	-	Borrelia burgdorferi N40
BbuN40_0053	387826976	>gi|387826976|ref|YP_005806258.1| uracil-DNA glycosylase [Borrelia burgdorferi N40]	0	-	-	-	-	-	-	-	-	-	Borrelia burgdorferi N40
BbuN40_0054	387826977	>gi|387826977|ref|YP_005806259.1| protein-export membrane protein SecG [Borrelia burgdorferi N40]	2	-	+	+	-	-	-	+	+	-	Borrelia burgdorferi N40
BbuN40_0055	387826978	>gi|387826978|ref|YP_005806260.1| triose-phosphate isomerase [Borrelia burgdorferi N40]	1	-	-	-	-	-	-	+	-	-	Borrelia burgdorferi N40
BbuN40_0056	387826979	>gi|387826979|ref|YP_005806261.1| phosphoglycerate kinase [Borrelia burgdorferi N40]	1	-	-	-	-	-	-	+	-	-	Borrelia burgdorferi N40
BbuN40_0057	387826980	>gi|387826980|ref|YP_005806262.1| glyceraldehyde-3-phosphate dehydrogenase, type I [Borrelia burgdorferi N40]	1	-	-	-	-	-	-	+	-	-	Borrelia burgdorferi N40
BbuN40_0058	387826981	>gi|387826981|ref|YP_005806263.1| hypothetical protein BbuN40_0058 [Borrelia burgdorferi N40]	3	-	-	-	+	-	+	-	+	-	Borrelia burgdorferi N40
BbuN40_0059	387826982	>gi|387826982|ref|YP_005806264.1| hypothetical protein BbuN40_0059 [Borrelia burgdorferi N40]	0	-	-	-	-	-	-	-	-	-	Borrelia burgdorferi N40
BbuN40_0060	387826983	>gi|387826983|ref|YP_005806265.1| hypothetical protein BbuN40_0060 [Borrelia burgdorferi N40]	0	-	-	-	-	-	-	-	-	-	Borrelia burgdorferi N40
BbuN40_0061	387826984	>gi|387826984|ref|YP_005806266.1| thioredoxin [Borrelia burgdorferi N40]	0	-	-	-	-	-	-	-	-	-	Borrelia burgdorferi N40
BbuN40_0062	387826985	>gi|387826985|ref|YP_005806267.1| hypothetical protein BbuN40_0062 [Borrelia burgdorferi N40]	0	-	-	-	-	-	-	-	-	-	Borrelia burgdorferi N40
BbuN40_0063	387826986	>gi|387826986|ref|YP_005806268.1| pasta domain protein [Borrelia burgdorferi N40]	1	-	-	-	-	-	-	-	+	-	Borrelia burgdorferi N40
BbuN40_0064	387826987	>gi|387826987|ref|YP_005806269.1| methionyl-tRNA formyltransferase [Borrelia burgdorferi N40]	1	-	-	-	+	-	-	-	-	-	Borrelia burgdorferi N40
BbuN40_0065	387826988	>gi|387826988|ref|YP_005806270.1| peptide deformylase [Borrelia burgdorferi N40]	0	-	-	-	-	-	-	-	-	-	Borrelia burgdorferi N40
BbuN40_0066	387826989	>gi|387826989|ref|YP_005806271.1| hypothetical protein BbuN40_0066 [Borrelia burgdorferi N40]	2	-	-	-	+	-	-	-	+	-	Borrelia burgdorferi N40
BbuN40_0067	387826990	>gi|387826990|ref|YP_005806272.1| peptidase [Borrelia burgdorferi N40]	0	-	-	-	-	-	-	-	-	-	Borrelia burgdorferi N40
BbuN40_0068	387826991	>gi|387826991|ref|YP_005806273.1| haloacid dehalogenase-like hydrolase [Borrelia burgdorferi N40]	0	-	-	-	-	-	-	-	-	-	Borrelia burgdorferi N40
BbuN40_0069	387826992	>gi|387826992|ref|YP_005806274.1| aminopeptidase II [Borrelia burgdorferi N40]	0	-	-	-	-	-	-	-	-	-	Borrelia burgdorferi N40
BbuN40_0070	387826993	>gi|387826993|ref|YP_005806275.1| hypothetical protein BbuN40_0070 [Borrelia burgdorferi N40]	1	-	-	-	-	+	-	-	-	-	Borrelia burgdorferi N40
BbuN40_0072	387826994	>gi|387826994|ref|YP_005806276.1| membrane protein [Borrelia burgdorferi N40]	0	-	+	+	-	-	-	-	-	-	Borrelia burgdorferi N40
BbuN40_0073	387826995	>gi|387826995|ref|YP_005806277.1| hypothetical protein BbuN40_0073 [Borrelia burgdorferi N40]	0	-	+	+	-	-	-	-	-	-	Borrelia burgdorferi N40
BbuN40_0074	387826996	>gi|387826996|ref|YP_005806278.1| peptide chain release factor 2 [Borrelia burgdorferi N40]	0	-	-	-	-	-	-	-	-	-	Borrelia burgdorferi N40
BbuN40_0075	387826997	>gi|387826997|ref|YP_005806279.1| hypothetical protein BbuN40_0075 [Borrelia burgdorferi N40]	0	-	+	+	-	-	-	-	-	-	Borrelia burgdorferi N40
BbuN40_0076	387826998	>gi|387826998|ref|YP_005806280.1| signal recognition particle-docking protein FtsY [Borrelia burgdorferi N40]	0	-	-	-	-	-	-	-	-	-	Borrelia burgdorferi N40
BbuN40_0077	387826999	>gi|387826999|ref|YP_005806281.1| hypothetical protein BbuN40_0077 [Borrelia burgdorferi N40]	1	-	-	-	+	-	-	-	-	-	Borrelia burgdorferi N40
BbuN40_0078	387827000	>gi|387827000|ref|YP_005806282.1| lipoprotein releasing factor [Borrelia burgdorferi N40]	0	-	+	+	-	-	-	-	-	-	Borrelia burgdorferi N40
BbuN40_0080	387827001	>gi|387827001|ref|YP_005806283.1| ABC transporter ATP-binding protein [Borrelia burgdorferi N40]	0	-	-	-	-	-	-	-	-	-	Borrelia burgdorferi N40
BbuN40_0081	387827002	>gi|387827002|ref|YP_005806284.1| efflux ABC transporter permease [Borrelia burgdorferi N40]	2	-	+	+	-	-	-	+	+	-	Borrelia burgdorferi N40
BbuN40_0082	387827003	>gi|387827003|ref|YP_005806285.1| hypothetical protein BbuN40_0082 [Borrelia burgdorferi N40]	1	-	+	+	-	-	-	-	+	-	Borrelia burgdorferi N40
BbuN40_0083	387827004	>gi|387827004|ref|YP_005806286.1| hypothetical protein BbuN40_0083 [Borrelia burgdorferi N40]	1	-	-	-	-	+	-	-	-	-	Borrelia burgdorferi N40
BbuN40_0084	387827005	>gi|387827005|ref|YP_005806287.1| class V aminotransferase [Borrelia burgdorferi N40]	0	-	-	-	-	-	-	-	-	-	Borrelia burgdorferi N40
BbuN40_0085	387827006	>gi|387827006|ref|YP_005806288.1| hypothetical protein BbuN40_0085 [Borrelia burgdorferi N40]	0	-	-	-	-	-	-	-	-	-	Borrelia burgdorferi N40
BbuN40_0086	387827007	>gi|387827007|ref|YP_005806289.1| putative Mg chelatase-like protein [Borrelia burgdorferi N40]	0	-	-	-	-	-	-	-	-	-	Borrelia burgdorferi N40
BbuN40_0087	387827008	>gi|387827008|ref|YP_005806290.1| L-lactate dehydrogenase [Borrelia burgdorferi N40]	0	-	-	-	-	-	-	-	-	-	Borrelia burgdorferi N40
BbuN40_0088	387827009	>gi|387827009|ref|YP_005806291.1| GTP-binding protein LepA [Borrelia burgdorferi N40]	0	-	-	-	-	-	-	-	-	-	Borrelia burgdorferi N40
BbuN40_0089	387827010	>gi|387827010|ref|YP_005806292.1| hypothetical protein BbuN40_0089 [Borrelia burgdorferi N40]	4	-	-	-	+	+	+	-	+	-	Borrelia burgdorferi N40
BbuN40_0090	387827011	>gi|387827011|ref|YP_005806293.1| V-type ATPase subunit K [Borrelia burgdorferi N40]	1	-	+	+	-	-	-	+	-	-	Borrelia burgdorferi N40
BbuN40_0091	387827012	>gi|387827012|ref|YP_005806294.1| V-type ATP synthase subunit I (V-type ATPase subunit I) [Borrelia burgdorferi N40]	1	-	+	+	-	-	-	-	+	-	Borrelia burgdorferi N40
BbuN40_0092	387827013	>gi|387827013|ref|YP_005806295.1| V-type ATPase subunit D [Borrelia burgdorferi N40]	0	-	-	-	-	-	-	-	-	-	Borrelia burgdorferi N40
BbuN40_0093	387827014	>gi|387827014|ref|YP_005806296.1| V-type ATP synthase beta chain (V-type ATPase subunitB) [Borrelia burgdorferi N40]	1	-	-	-	+	-	-	-	-	-	Borrelia burgdorferi N40
BbuN40_0094	387827015	>gi|387827015|ref|YP_005806297.1| V-type ATP synthase alpha chain (V-type ATPase subunitA) [Borrelia burgdorferi N40]	0	-	-	-	-	-	-	-	-	-	Borrelia burgdorferi N40
BbuN40_0095	387827016	>gi|387827016|ref|YP_005806298.1| hypothetical protein BbuN40_0095 [Borrelia burgdorferi N40]	3	-	-	-	-	-	+	+	+	-	Borrelia burgdorferi N40
BbuN40_0096	387827017	>gi|387827017|ref|YP_005806299.1| V-type ATP synthase subunit E (V-type ATPase subunit E) [Borrelia burgdorferi N40]	0	-	-	-	-	-	-	-	-	-	Borrelia burgdorferi N40
BbuN40_0097	387827018	>gi|387827018|ref|YP_005806300.1| hypothetical protein BbuN40_0097 [Borrelia burgdorferi N40]	1	-	-	-	-	+	-	-	-	-	Borrelia burgdorferi N40
BbuN40_0098	387827019	>gi|387827019|ref|YP_005806301.1| MutS2 protein [Borrelia burgdorferi N40]	1	-	-	-	-	-	-	-	+	-	Borrelia burgdorferi N40
BbuN40_0099	387827020	>gi|387827020|ref|YP_005806302.1| ribosome small subunit-dependent GTPase A [Borrelia burgdorferi N40]	1	-	-	-	+	-	-	-	-	-	Borrelia burgdorferi N40
BbuN40_0100	387827021	>gi|387827021|ref|YP_005806303.1| glutamate racemase [Borrelia burgdorferi N40]	0	-	-	-	-	-	-	-	-	-	Borrelia burgdorferi N40
BbuN40_0101	387827022	>gi|387827022|ref|YP_005806304.1| asparaginyl-tRNA synthetase [Borrelia burgdorferi N40]	0	-	-	-	-	-	-	-	-	-	Borrelia burgdorferi N40
BbuN40_0102	387827023	>gi|387827023|ref|YP_005806305.1| hypothetical protein BbuN40_0102 [Borrelia burgdorferi N40]	3	-	-	-	+	+	-	-	+	-	Borrelia burgdorferi N40
BbuN40_0103	387827024	>gi|387827024|ref|YP_005806306.1| phosphoribosyl transferase domain protein [Borrelia burgdorferi N40]	0	-	-	-	-	-	-	-	-	-	Borrelia burgdorferi N40
BbuN40_0104	387827025	>gi|387827025|ref|YP_005806307.1| periplasmic serine protease DO [Borrelia burgdorferi N40]	2	-	-	-	+	-	-	-	+	-	Borrelia burgdorferi N40
BbuN40_0105	387827026	>gi|387827026|ref|YP_005806308.1| methionine aminopeptidase [Borrelia burgdorferi N40]	0	-	-	-	-	-	-	-	-	-	Borrelia burgdorferi N40
BbuN40_0106	387827027	>gi|387827027|ref|YP_005806309.1| hypothetical protein BbuN40_0106 [Borrelia burgdorferi N40]	3	-	-	-	+	-	+	+	-	-	Borrelia burgdorferi N40
BbuN40_0107	387827028	>gi|387827028|ref|YP_005806310.1| transcription antitermination factor NusB [Borrelia burgdorferi N40]	0	-	-	-	-	-	-	-	-	-	Borrelia burgdorferi N40
BbuN40_0108	387827029	>gi|387827029|ref|YP_005806311.1| basic membrane protein [Borrelia burgdorferi N40]	2	-	-	-	+	-	-	-	+	-	Borrelia burgdorferi N40
BbuN40_0109	387827030	>gi|387827030|ref|YP_005806312.1| acetyl-CoA acetyltransferases subfamily [Borrelia burgdorferi N40]	3	-	-	-	+	-	-	+	+	-	Borrelia burgdorferi N40
BbuN40_0110	387827031	>gi|387827031|ref|YP_005806313.1| hypothetical protein BbuN40_0110 [Borrelia burgdorferi N40]	5	-	-	-	+	+	-	+	+	+	Borrelia burgdorferi N40
BbuN40_0111	387827032	>gi|387827032|ref|YP_005806314.1| replicative DNA helicase [Borrelia burgdorferi N40]	0	-	-	-	-	-	-	-	-	-	Borrelia burgdorferi N40
BbuN40_0112	387827033	>gi|387827033|ref|YP_005806315.1| 50S ribosomal protein L9 [Borrelia burgdorferi N40]	0	-	-	-	-	-	-	-	-	-	Borrelia burgdorferi N40
BbuN40_0113	387827034	>gi|387827034|ref|YP_005806316.1| 30S ribosomal protein S18 [Borrelia burgdorferi N40]	0	-	-	-	-	-	-	-	-	-	Borrelia burgdorferi N40
BbuN40_0114	387827035	>gi|387827035|ref|YP_005806317.1| ssDNA-binding protein [Borrelia burgdorferi N40]	2	-	-	-	+	-	-	-	+	-	Borrelia burgdorferi N40
BbuN40_0115	387827036	>gi|387827036|ref|YP_005806318.1| 30S ribosomal protein S6 [Borrelia burgdorferi N40]	0	-	-	-	-	-	-	-	-	-	Borrelia burgdorferi N40
BbuN40_0116	387827037	>gi|387827037|ref|YP_005806319.1| pts system, maltose and glucose-specific iiabc component [Borrelia burgdorferi N40]	2	-	+	+	-	-	-	+	+	-	Borrelia burgdorferi N40
BbuN40_0117	387827038	>gi|387827038|ref|YP_005806320.1| membrane protein [Borrelia burgdorferi N40]	0	-	+	+	-	-	-	-	-	-	Borrelia burgdorferi N40
BbuN40_0118	387827039	>gi|387827039|ref|YP_005806321.1| RIP metalloprotease RseP [Borrelia burgdorferi N40]	2	-	+	+	+	-	-	-	+	-	Borrelia burgdorferi N40
BbuN40_0119	387827040	>gi|387827040|ref|YP_005806322.1| phosphatidate cytidylyltransferase [Borrelia burgdorferi N40]	2	-	+	+	-	-	-	+	+	-	Borrelia burgdorferi N40
BbuN40_0120	387827041	>gi|387827041|ref|YP_005806323.1| di-trans,poly-cis-decaprenylcistransferase [Borrelia burgdorferi N40]	2	-	-	-	-	-	-	+	+	-	Borrelia burgdorferi N40
BbuN40_0121	387827042	>gi|387827042|ref|YP_005806324.1| ribosome recycling factor [Borrelia burgdorferi N40]	1	-	-	-	-	-	-	-	+	-	Borrelia burgdorferi N40
BbuN40_0122	387827043	>gi|387827043|ref|YP_005806325.1| translation elongation factor Ts [Borrelia burgdorferi N40]	0	-	-	-	-	-	-	-	-	-	Borrelia burgdorferi N40
BbuN40_0123	387827044	>gi|387827044|ref|YP_005806326.1| 30S ribosomal protein S2 [Borrelia burgdorferi N40]	0	-	-	-	-	-	-	-	-	-	Borrelia burgdorferi N40
BbuN40_0124	387827045	>gi|387827045|ref|YP_005806327.1| hypothetical protein BbuN40_0124 [Borrelia burgdorferi N40]	1	-	+	+	-	-	-	-	+	-	Borrelia burgdorferi N40
BbuN40_0125	387827046	>gi|387827046|ref|YP_005806328.1| hypothetical protein BbuN40_0125 [Borrelia burgdorferi N40]	3	-	-	-	+	+	-	-	+	-	Borrelia burgdorferi N40
BbuN40_0126	387827047	>gi|387827047|ref|YP_005806329.1| hypothetical protein BbuN40_0126 [Borrelia burgdorferi N40]	0	-	-	-	-	-	-	-	-	-	Borrelia burgdorferi N40
BbuN40_0127	387827048	>gi|387827048|ref|YP_005806330.1| 30S ribosomal protein S1 [Borrelia burgdorferi N40]	0	-	-	-	-	-	-	-	-	-	Borrelia burgdorferi N40
BbuN40_0128	387827049	>gi|387827049|ref|YP_005806331.1| cytidylate kinase [Borrelia burgdorferi N40]	3	-	-	-	+	-	-	+	+	-	Borrelia burgdorferi N40
BbuN40_0129	387827050	>gi|387827050|ref|YP_005806332.1| hypothetical RNA pseudouridine synthase [Borrelia burgdorferi N40]	0	-	-	-	-	-	-	-	-	-	Borrelia burgdorferi N40
BbuN40_0130	387827051	>gi|387827051|ref|YP_005806333.1| hypothetical protein BbuN40_0130 [Borrelia burgdorferi N40]	0	-	-	-	-	-	-	-	-	-	Borrelia burgdorferi N40
BbuN40_0131	387827052	>gi|387827052|ref|YP_005806334.1| protein RecA [Borrelia burgdorferi N40]	1	-	-	-	-	-	-	+	-	-	Borrelia burgdorferi N40
BbuN40_0132	387827053	>gi|387827053|ref|YP_005806335.1| transcription elongation factor GreA (Transcript cleavage factorgreA) [Borrelia burgdorferi N40]	0	-	-	-	-	-	-	-	-	-	Borrelia burgdorferi N40
BbuN40_0133	387827054	>gi|387827054|ref|YP_005806336.1| hypothetical protein BbuN40_0133 [Borrelia burgdorferi N40]	0	-	-	-	-	-	-	-	-	-	Borrelia burgdorferi N40
BbuN40_0134	387827055	>gi|387827055|ref|YP_005806337.1| hypothetical protein BbuN40_0134 [Borrelia burgdorferi N40]	2	-	+	+	-	+	-	+	-	-	Borrelia burgdorferi N40
BbuN40_0135	387827056	>gi|387827056|ref|YP_005806338.1| histidyl-tRNA synthetase [Borrelia burgdorferi N40]	0	-	-	-	-	-	-	-	-	-	Borrelia burgdorferi N40
BbuN40_0136	387827057	>gi|387827057|ref|YP_005806339.1| penicillin-binding protein [Borrelia burgdorferi N40]	2	-	-	-	+	-	-	-	+	-	Borrelia burgdorferi N40
BbuN40_0137	387827058	>gi|387827058|ref|YP_005806340.1| long-chain-fatty-acid CoA ligase [Borrelia burgdorferi N40]	0	-	+	+	-	-	-	-	-	-	Borrelia burgdorferi N40
BbuN40_0139	387827059	>gi|387827059|ref|YP_005806341.1| hypothetical protein BbuN40_0139 [Borrelia burgdorferi N40]	0	-	-	-	-	-	-	-	-	-	Borrelia burgdorferi N40
BbuN40_0140	387827060	>gi|387827060|ref|YP_005806342.1| acriflavine resistance protein [Borrelia burgdorferi N40]	2	-	+	+	+	-	-	+	-	-	Borrelia burgdorferi N40
BbuN40_0141	387827061	>gi|387827061|ref|YP_005806343.1| membrane fusion protein [Borrelia burgdorferi N40]	3	+	-	-	+	-	-	+	+	-	Borrelia burgdorferi N40
BbuN40_0142	387827062	>gi|387827062|ref|YP_005806344.1| outer membrane efflux protein [Borrelia burgdorferi N40]	4	-	-	-	+	+	-	-	+	+	Borrelia burgdorferi N40
BbuN40_0143	387827063	>gi|387827063|ref|YP_005806345.1| hypothetical protein BbuN40_0143 [Borrelia burgdorferi N40]	1	-	-	-	-	+	-	-	-	-	Borrelia burgdorferi N40
BbuN40_0144	387827064	>gi|387827064|ref|YP_005806346.1| glycine betaine, L-proline ABC transporter, glycine/betaine/L-proline-binding protein [Borrelia burgdorferi N40]	1	+	-	-	+	-	-	-	-	-	Borrelia burgdorferi N40
BbuN40_0145	387827065	>gi|387827065|ref|YP_005806347.1| glycine betaine, L-proline ABC transporter, permease protein [Borrelia burgdorferi N40]	1	-	+	+	-	-	-	+	-	-	Borrelia burgdorferi N40
BbuN40_0146	387827066	>gi|387827066|ref|YP_005806348.1| glycine betaine, L-proline ABC transporter, ATP-binding protein [Borrelia burgdorferi N40]	0	-	-	-	-	-	-	-	-	-	Borrelia burgdorferi N40
BbuN40_0147	387827067	>gi|387827067|ref|YP_005806349.1| Flagellin protein [Borrelia burgdorferi N40]	3	-	-	-	+	-	-	+	+	-	Borrelia burgdorferi N40
BbuN40_0151	387827068	>gi|387827068|ref|YP_005806350.1| N-acetylglucosamine-6-phosphate deacetylase [Borrelia burgdorferi N40]	0	-	-	-	-	-	-	-	-	-	Borrelia burgdorferi N40
BbuN40_0152	387827069	>gi|387827069|ref|YP_005806351.1| glucosamine-6-phosphate isomerase [Borrelia burgdorferi N40]	0	-	-	-	-	-	-	-	-	-	Borrelia burgdorferi N40
BbuN40_0153	387827070	>gi|387827070|ref|YP_005806352.1| superoxide dismutase (Mn) [Borrelia burgdorferi N40]	0	-	-	-	-	-	-	-	-	-	Borrelia burgdorferi N40
BbuN40_0154	387827071	>gi|387827071|ref|YP_005806353.1| Preprotein translocase subunit SecA [Borrelia burgdorferi N40]	1	-	-	-	+	-	-	-	-	-	Borrelia burgdorferi N40
BbuN40_0155	387827072	>gi|387827072|ref|YP_005806354.1| lipoprotein [Borrelia burgdorferi N40]	3	+	-	-	+	+	-	-	-	+	Borrelia burgdorferi N40
BbuN40_0156	387827073	>gi|387827073|ref|YP_005806355.1| hypothetical protein BbuN40_0156 [Borrelia burgdorferi N40]	4	-	-	-	+	+	-	+	+	-	Borrelia burgdorferi N40
BbuN40_0157	387827074	>gi|387827074|ref|YP_005806356.1| hypothetical protein BbuN40_0157 [Borrelia burgdorferi N40]	1	-	+	+	-	-	-	+	-	-	Borrelia burgdorferi N40
BbuN40_0158	387827075	>gi|387827075|ref|YP_005806357.1| S2 lipoprotein [Borrelia burgdorferi N40]	0	+	-	-	-	-	-	-	-	-	Borrelia burgdorferi N40
BbuN40_0159	387827076	>gi|387827076|ref|YP_005806358.1| hypothetical protein BbuN40_0159 [Borrelia burgdorferi N40]	3	-	-	-	+	+	-	-	+	-	Borrelia burgdorferi N40
BbuN40_0160	387827077	>gi|387827077|ref|YP_005806359.1| alanine racemase [Borrelia burgdorferi N40]	0	-	-	-	-	-	-	-	-	-	Borrelia burgdorferi N40
BbuN40_0161	387827078	>gi|387827078|ref|YP_005806360.1| hypothetical protein BbuN40_0161 [Borrelia burgdorferi N40]	4	-	-	-	+	+	+	-	-	+	Borrelia burgdorferi N40
BbuN40_0162	387827079	>gi|387827079|ref|YP_005806361.1| hypothetical protein BbuN40_0162 [Borrelia burgdorferi N40]	1	-	-	-	-	+	-	-	-	-	Borrelia burgdorferi N40
BbuN40_0163	387827080	>gi|387827080|ref|YP_005806362.1| hypothetical protein BbuN40_0163 [Borrelia burgdorferi N40]	0	-	-	-	-	-	-	-	-	-	Borrelia burgdorferi N40
BbuN40_0164	387827081	>gi|387827081|ref|YP_005806363.1| putative K+-dependent Na+/Ca+ exchanger-like protein [Borrelia burgdorferi N40]	2	-	+	+	-	-	-	+	+	-	Borrelia burgdorferi N40
BbuN40_0165	387827082	>gi|387827082|ref|YP_005806364.1| hypothetical protein BbuN40_0165 [Borrelia burgdorferi N40]	3	-	-	-	+	+	-	-	+	-	Borrelia burgdorferi N40
BbuN40_0166	387827083	>gi|387827083|ref|YP_005806365.1| 4-alpha-glucanotransferase [Borrelia burgdorferi N40]	2	-	-	-	+	-	-	-	+	-	Borrelia burgdorferi N40
BbuN40_0167	387827084	>gi|387827084|ref|YP_005806366.1| outer membrane protein [Borrelia burgdorferi N40]	2	-	-	-	+	-	-	-	-	+	Borrelia burgdorferi N40
BbuN40_0168	387827085	>gi|387827085|ref|YP_005806367.1| DnaK suppressor, putative [Borrelia burgdorferi N40]	0	-	-	-	-	-	-	-	-	-	Borrelia burgdorferi N40
BbuN40_0169	387827086	>gi|387827086|ref|YP_005806368.1| translation initiation factor IF-1 [Borrelia burgdorferi N40]	0	-	-	-	-	-	-	-	-	-	Borrelia burgdorferi N40
BbuN40_0170	387827087	>gi|387827087|ref|YP_005806369.1| hypothetical protein BbuN40_0170 [Borrelia burgdorferi N40]	3	-	+	+	+	-	-	+	+	-	Borrelia burgdorferi N40
BbuN40_0171	387827088	>gi|387827088|ref|YP_005806370.1| hypothetical protein BbuN40_0171 [Borrelia burgdorferi N40]	3	+	-	-	+	+	+	-	-	-	Borrelia burgdorferi N40
BbuN40_0172	387827089	>gi|387827089|ref|YP_005806371.1| von Willebrand factor type A domain-containing protein [Borrelia burgdorferi N40]	2	-	+	+	+	-	-	-	+	-	Borrelia burgdorferi N40
BbuN40_0173	387827090	>gi|387827090|ref|YP_005806372.1| von Willebrand factor type A domain-containing protein [Borrelia burgdorferi N40]	3	-	+	+	+	-	-	+	+	-	Borrelia burgdorferi N40
BbuN40_0174	387827091	>gi|387827091|ref|YP_005806373.1| hypothetical protein BbuN40_0174 [Borrelia burgdorferi N40]	4	-	+	+	+	+	-	+	+	-	Borrelia burgdorferi N40
BbuN40_0175	387827092	>gi|387827092|ref|YP_005806374.1| hypothetical protein BbuN40_0175 [Borrelia burgdorferi N40]	2	-	-	-	+	-	-	-	+	-	Borrelia burgdorferi N40
BbuN40_0176	387827093	>gi|387827093|ref|YP_005806375.1| ATPase family associated with various cellular activities (AAA), putative [Borrelia burgdorferi N40]	0	-	-	-	-	-	-	-	-	-	Borrelia burgdorferi N40
BbuN40_0177	387827094	>gi|387827094|ref|YP_005806376.1| methyltransferase GidB [Borrelia burgdorferi N40]	1	-	-	-	-	-	-	-	+	-	Borrelia burgdorferi N40
BbuN40_0178	387827095	>gi|387827095|ref|YP_005806377.1| tRNA uridine 5-carboxymethylaminomethyl modification protein GidA [Borrelia burgdorferi N40]	0	-	-	-	-	-	-	-	-	-	Borrelia burgdorferi N40
BbuN40_0179	387827096	>gi|387827096|ref|YP_005806378.1| tRNA modification GTPase TrmE [Borrelia burgdorferi N40]	2	-	-	-	+	-	-	+	-	-	Borrelia burgdorferi N40
BbuN40_0180	387827097	>gi|387827097|ref|YP_005806379.1| FlbF protein [Borrelia burgdorferi N40]	0	-	-	-	-	-	-	-	-	-	Borrelia burgdorferi N40
BbuN40_0181	387827098	>gi|387827098|ref|YP_005806380.1| flagellar hook-associated protein FlgK [Borrelia burgdorferi N40]	1	-	-	-	+	-	-	-	-	-	Borrelia burgdorferi N40
BbuN40_0182	387827099	>gi|387827099|ref|YP_005806381.1| flagellar hook-associated protein 3 [Borrelia burgdorferi N40]	3	-	-	-	+	-	-	+	+	-	Borrelia burgdorferi N40
BbuN40_0183	387827100	>gi|387827100|ref|YP_005806382.1| hypothetical protein BbuN40_0183 [Borrelia burgdorferi N40]	1	-	-	-	-	+	-	-	-	-	Borrelia burgdorferi N40
BbuN40_0184	387827101	>gi|387827101|ref|YP_005806383.1| carbon storage regulator [Borrelia burgdorferi N40]	1	-	-	-	-	+	-	-	-	-	Borrelia burgdorferi N40
BbuN40_0185	387827102	>gi|387827102|ref|YP_005806384.1| glycoprotease family [Borrelia burgdorferi N40]	3	-	-	-	+	+	-	-	+	-	Borrelia burgdorferi N40
BbuN40_0186	387827103	>gi|387827103|ref|YP_005806385.1| hypothetical protein BbuN40_0186 [Borrelia burgdorferi N40]	0	-	-	-	-	-	-	-	-	-	Borrelia burgdorferi N40
BbuN40_0187	387827104	>gi|387827104|ref|YP_005806386.1| hypothetical protein BbuN40_0187 [Borrelia burgdorferi N40]	0	-	-	-	-	-	-	-	-	-	Borrelia burgdorferi N40
BbuN40_0188	387827105	>gi|387827105|ref|YP_005806387.1| 50S ribosomal protein L20 [Borrelia burgdorferi N40]	0	-	-	-	-	-	-	-	-	-	Borrelia burgdorferi N40
BbuN40_0189	387827106	>gi|387827106|ref|YP_005806388.1| 50S ribosomal protein L35 [Borrelia burgdorferi N40]	2	-	-	-	-	+	-	-	+	-	Borrelia burgdorferi N40
BbuN40_0190	387827107	>gi|387827107|ref|YP_005806389.1| translation initiation factor IF-3 [Borrelia burgdorferi N40]	0	-	-	-	-	-	-	-	-	-	Borrelia burgdorferi N40
BbuN40_0192	387827108	>gi|387827108|ref|YP_005806390.1| hypothetical protein BbuN40_0192 [Borrelia burgdorferi N40]	1	-	+	+	-	-	-	+	-	-	Borrelia burgdorferi N40
BbuN40_0193	387827109	>gi|387827109|ref|YP_005806391.1| lipoprotein [Borrelia burgdorferi N40]	2	+	-	-	-	+	-	+	-	-	Borrelia burgdorferi N40
BbuN40_0194	387827110	>gi|387827110|ref|YP_005806392.1| TatD family hydrolase [Borrelia burgdorferi N40]	0	-	-	-	-	-	-	-	-	-	Borrelia burgdorferi N40
BbuN40_0195	387827111	>gi|387827111|ref|YP_005806393.1| TPR domain-containing protein [Borrelia burgdorferi N40]	0	-	-	-	-	-	-	-	-	-	Borrelia burgdorferi N40
BbuN40_0196	387827112	>gi|387827112|ref|YP_005806394.1| peptide chain release factor 1 [Borrelia burgdorferi N40]	0	-	-	-	-	-	-	-	-	-	Borrelia burgdorferi N40
BbuN40_0197	387827113	>gi|387827113|ref|YP_005806395.1| protoporphyrinogen oxidase, putative [Borrelia burgdorferi N40]	0	-	-	-	-	-	-	-	-	-	Borrelia burgdorferi N40
BbuN40_0198	387827114	>gi|387827114|ref|YP_005806396.1| guanosine-3',5'-bis(diphosphate) 3'-pyrophosphohydrolase [Borrelia burgdorferi N40]	0	-	-	-	-	-	-	-	-	-	Borrelia burgdorferi N40
BbuN40_0199	387827115	>gi|387827115|ref|YP_005806397.1| membrane protein [Borrelia burgdorferi N40]	0	-	+	+	-	-	-	-	-	-	Borrelia burgdorferi N40
BbuN40_0200	387827116	>gi|387827116|ref|YP_005806398.1| D-alanine--D-alanine ligase [Borrelia burgdorferi N40]	0	-	-	-	-	-	-	-	-	-	Borrelia burgdorferi N40
BbuN40_0201	387827117	>gi|387827117|ref|YP_005806399.1| UDP-N-acetylmuramoylalanyl-D-glutamate--2,6-diaminopimelate ligase [Borrelia burgdorferi N40]	0	-	-	-	-	-	-	-	-	-	Borrelia burgdorferi N40
BbuN40_0202	387827118	>gi|387827118|ref|YP_005806400.1| hemolysin [Borrelia burgdorferi N40]	0	-	+	+	-	-	-	-	-	-	Borrelia burgdorferi N40
BbuN40_0203	387827119	>gi|387827119|ref|YP_005806401.1| HflK protein [Borrelia burgdorferi N40]	0	-	-	-	-	-	-	-	-	-	Borrelia burgdorferi N40
BbuN40_0204	387827120	>gi|387827120|ref|YP_005806402.1| HflC protein [Borrelia burgdorferi N40]	0	-	-	-	-	-	-	-	-	-	Borrelia burgdorferi N40
BbuN40_0205	387827121	>gi|387827121|ref|YP_005806403.1| hypothetical protein BbuN40_0205 [Borrelia burgdorferi N40]	0	-	-	-	-	-	-	-	-	-	Borrelia burgdorferi N40
BbuN40_0206	387827122	>gi|387827122|ref|YP_005806404.1| putative methyltransferase [Borrelia burgdorferi N40]	2	-	-	-	-	+	-	-	+	-	Borrelia burgdorferi N40
BbuN40_0207	387827123	>gi|387827123|ref|YP_005806405.1| UDP-glucose pyrophosphorylase [Borrelia burgdorferi N40]	0	-	-	-	-	-	-	-	-	-	Borrelia burgdorferi N40
BbuN40_0208	387827124	>gi|387827124|ref|YP_005806406.1| hypothetical protein BbuN40_0208 [Borrelia burgdorferi N40]	0	-	-	-	-	-	-	-	-	-	Borrelia burgdorferi N40
BbuN40_0209	387827125	>gi|387827125|ref|YP_005806407.1| hypothetical protein BbuN40_0209 [Borrelia burgdorferi N40]	2	-	-	-	+	-	-	-	+	-	Borrelia burgdorferi N40
BbuN40_0210	387827126	>gi|387827126|ref|YP_005806408.1| Surface-located membrane protein 1 (LMP1) [Borrelia burgdorferi N40]	2	-	-	-	+	-	-	-	+	-	Borrelia burgdorferi N40
BbuN40_0211	387827127	>gi|387827127|ref|YP_005806409.1| DNA mismatch repair protein MutL [Borrelia burgdorferi N40]	0	-	-	-	-	-	-	-	-	-	Borrelia burgdorferi N40
BbuN40_0212	387827128	>gi|387827128|ref|YP_005806410.1| hypothetical protein ORF-A superfamily [Borrelia burgdorferi N40]	0	-	-	-	-	-	-	-	-	-	Borrelia burgdorferi N40
BbuN40_0213	387827129	>gi|387827129|ref|YP_005806411.1| lipoprotein [Borrelia burgdorferi N40]	2	+	-	-	-	-	+	-	+	-	Borrelia burgdorferi N40
BbuN40_0214	387827130	>gi|387827130|ref|YP_005806412.1| translation elongation factor P [Borrelia burgdorferi N40]	1	-	-	-	-	-	-	+	-	-	Borrelia burgdorferi N40
BbuN40_0215	387827131	>gi|387827131|ref|YP_005806413.1| phosphate ABC transporter substrate-binding protein [Borrelia burgdorferi N40]	2	+	-	-	+	-	-	-	+	-	Borrelia burgdorferi N40
BbuN40_0216	387827132	>gi|387827132|ref|YP_005806414.1| phosphate ABC transporter permease PstC [Borrelia burgdorferi N40]	2	-	+	+	-	-	-	+	+	-	Borrelia burgdorferi N40
BbuN40_0217	387827133	>gi|387827133|ref|YP_005806415.1| phosphate ABC transporter permease [Borrelia burgdorferi N40]	2	-	+	+	-	-	-	+	+	-	Borrelia burgdorferi N40
BbuN40_0218	387827134	>gi|387827134|ref|YP_005806416.1| phosphate ABC transporter ATP-binding protein [Borrelia burgdorferi N40]	0	-	-	-	-	-	-	-	-	-	Borrelia burgdorferi N40
BbuN40_0219	387827135	>gi|387827135|ref|YP_005806417.1| metal cation transporter, zinc (Zn2+)-iron (Fe2+) permease (ZIP) family [Borrelia burgdorferi N40]	1	-	+	+	-	-	-	+	-	-	Borrelia burgdorferi N40
BbuN40_0220	387827136	>gi|387827136|ref|YP_005806418.1| alanyl-tRNA synthetase [Borrelia burgdorferi N40]	0	-	-	-	-	-	-	-	-	-	Borrelia burgdorferi N40
BbuN40_0221	387827137	>gi|387827137|ref|YP_005806419.1| flagellar motor switch protein [Borrelia burgdorferi N40]	0	-	-	-	-	-	-	-	-	-	Borrelia burgdorferi N40
BbuN40_0222	387827138	>gi|387827138|ref|YP_005806420.1| 6-phosphogluconolactonase [Borrelia burgdorferi N40]	2	-	-	-	+	+	-	-	-	-	Borrelia burgdorferi N40
BbuN40_0223	387827139	>gi|387827139|ref|YP_005806421.1| hypothetical protein BbuN40_0223 [Borrelia burgdorferi N40]	1	-	-	-	-	+	-	-	-	-	Borrelia burgdorferi N40
BbuN40_0224	387827140	>gi|387827140|ref|YP_005806422.1| hypothetical protein BbuN40_0224 [Borrelia burgdorferi N40]	2	+	-	-	-	+	-	-	+	-	Borrelia burgdorferi N40
BbuN40_0225	387827141	>gi|387827141|ref|YP_005806423.1| tRNA-dihydrouridine synthase A [Borrelia burgdorferi N40]	0	-	-	-	-	-	-	-	-	-	Borrelia burgdorferi N40
BbuN40_0226	387827142	>gi|387827142|ref|YP_005806424.1| seryl-tRNA synthetase [Borrelia burgdorferi N40]	0	-	-	-	-	-	-	-	-	-	Borrelia burgdorferi N40
BbuN40_0227	387827143	>gi|387827143|ref|YP_005806425.1| hypothetical protein BbuN40_0227 [Borrelia burgdorferi N40]	0	+	-	-	-	-	-	-	-	-	Borrelia burgdorferi N40
BbuN40_0228	387827144	>gi|387827144|ref|YP_005806426.1| peptidase M16 inactive domain family [Borrelia burgdorferi N40]	1	-	-	-	-	-	+	-	-	-	Borrelia burgdorferi N40
BbuN40_0229	387827145	>gi|387827145|ref|YP_005806427.1| 50S ribosomal protein L31 [Borrelia burgdorferi N40]	1	-	-	-	-	-	-	-	+	-	Borrelia burgdorferi N40
BbuN40_0230	387827146	>gi|387827146|ref|YP_005806428.1| transcription termination factor Rho [Borrelia burgdorferi N40]	0	-	-	-	-	-	-	-	-	-	Borrelia burgdorferi N40
BbuN40_0231	387827147	>gi|387827147|ref|YP_005806429.1| hypothetical protein BbuN40_0231 [Borrelia burgdorferi N40]	2	-	-	-	-	+	-	-	+	-	Borrelia burgdorferi N40
BbuN40_0232	387827148	>gi|387827148|ref|YP_005806430.1| DNA-binding protein HU [Borrelia burgdorferi N40]	0	-	-	-	-	-	-	-	-	-	Borrelia burgdorferi N40
BbuN40_0233	387827149	>gi|387827149|ref|YP_005806431.1| 30S ribosomal protein S20 [Borrelia burgdorferi N40]	0	-	-	-	-	-	-	-	-	-	Borrelia burgdorferi N40
BbuN40_0234	387827150	>gi|387827150|ref|YP_005806432.1| hypothetical protein BbuN40_0234 [Borrelia burgdorferi N40]	1	-	+	+	-	-	-	-	+	-	Borrelia burgdorferi N40
BbuN40_0235	387827151	>gi|387827151|ref|YP_005806433.1| GTP-binding protein YchF [Borrelia burgdorferi N40]	0	-	-	-	-	-	-	-	-	-	Borrelia burgdorferi N40
BbuN40_0236	387827152	>gi|387827152|ref|YP_005806434.1| hypothetical protein BbuN40_0236 [Borrelia burgdorferi N40]	5	-	-	-	+	+	+	+	+	-	Borrelia burgdorferi N40
BbuN40_0237	387827153	>gi|387827153|ref|YP_005806435.1| apolipoprotein N-acyltransferase [Borrelia burgdorferi N40]	1	-	+	+	-	-	-	-	+	-	Borrelia burgdorferi N40
BbuN40_0238	387827154	>gi|387827154|ref|YP_005806436.1| hypothetical protein BbuN40_0238 [Borrelia burgdorferi N40]	1	-	-	-	-	-	-	-	+	-	Borrelia burgdorferi N40
BbuN40_0239	387827155	>gi|387827155|ref|YP_005806437.1| deoxyguanosine/deoxyadenosine kinase [Borrelia burgdorferi N40]	0	-	-	-	-	-	-	-	-	-	Borrelia burgdorferi N40
BbuN40_0240	387827156	>gi|387827156|ref|YP_005806438.1| glycerol uptake facilitator [Borrelia burgdorferi N40]	1	-	+	+	-	-	-	+	-	-	Borrelia burgdorferi N40
BbuN40_0241	387827157	>gi|387827157|ref|YP_005806439.1| glycerol kinase [Borrelia burgdorferi N40]	0	-	-	-	-	-	-	-	-	-	Borrelia burgdorferi N40
BbuN40_0242	387827158	>gi|387827158|ref|YP_005806440.1| hypothetical protein BbuN40_0242 [Borrelia burgdorferi N40]	1	-	-	-	-	+	-	-	-	-	Borrelia burgdorferi N40
BbuN40_0243	387827159	>gi|387827159|ref|YP_005806441.1| glycerol-3-phosphate dehydrogenase [Borrelia burgdorferi N40]	0	-	-	-	-	-	-	-	-	-	Borrelia burgdorferi N40
BbuN40_0244	387827160	>gi|387827160|ref|YP_005806442.1| hypothetical protein BbuN40_0244 [Borrelia burgdorferi N40]	0	-	-	-	-	-	-	-	-	-	Borrelia burgdorferi N40
BbuN40_0245	387827161	>gi|387827161|ref|YP_005806443.1| hypothetical protein BbuN40_0245 [Borrelia burgdorferi N40]	0	-	-	-	-	-	-	-	-	-	Borrelia burgdorferi N40
BbuN40_0246	387827162	>gi|387827162|ref|YP_005806444.1| M23 peptidase domain-containing protein [Borrelia burgdorferi N40]	4	-	+	+	+	+	-	+	+	-	Borrelia burgdorferi N40
BbuN40_0247	387827163	>gi|387827163|ref|YP_005806445.1| non-canonical purine NTP pyrophosphatase, RdgB/HAM1 family [Borrelia burgdorferi N40]	1	-	-	-	+	-	-	-	-	-	Borrelia burgdorferi N40
BbuN40_0248	387827164	>gi|387827164|ref|YP_005806446.1| oligoendopeptidase F [Borrelia burgdorferi N40]	0	-	-	-	-	-	-	-	-	-	Borrelia burgdorferi N40
BbuN40_0249	387827165	>gi|387827165|ref|YP_005806447.1| phosphatidyltransferase [Borrelia burgdorferi N40]	0	-	+	+	-	-	-	-	-	-	Borrelia burgdorferi N40
BbuN40_0250	387827166	>gi|387827166|ref|YP_005806448.1| DedA protein [Borrelia burgdorferi N40]	2	-	+	+	-	-	-	+	+	-	Borrelia burgdorferi N40
BbuN40_0251	387827167	>gi|387827167|ref|YP_005806449.1| leucyl-tRNA synthetase [Borrelia burgdorferi N40]	0	-	-	-	-	-	-	-	-	-	Borrelia burgdorferi N40
BbuN40_0252	387827168	>gi|387827168|ref|YP_005806450.1| hypothetical protein BbuN40_0252 [Borrelia burgdorferi N40]	1	-	+	+	-	-	-	-	+	-	Borrelia burgdorferi N40
BbuN40_0253	387827169	>gi|387827169|ref|YP_005806451.1| ATP-dependent protease La [Borrelia burgdorferi N40]	0	-	-	-	-	-	-	-	-	-	Borrelia burgdorferi N40
BbuN40_0254	387827170	>gi|387827170|ref|YP_005806452.1| single-stranded-DNA-specific exonuclease RecJ [Borrelia burgdorferi N40]	0	-	-	-	-	-	-	-	-	-	Borrelia burgdorferi N40
BbuN40_0255	387827171	>gi|387827171|ref|YP_005806453.1| M23 peptidase domain-containing protein [Borrelia burgdorferi N40]	1	-	-	-	-	+	-	-	-	-	Borrelia burgdorferi N40
BbuN40_0256	387827172	>gi|387827172|ref|YP_005806454.1| 30S ribosomal protein S21 [Borrelia burgdorferi N40]	1	-	-	-	-	+	-	-	-	-	Borrelia burgdorferi N40
BbuN40_0257	387827173	>gi|387827173|ref|YP_005806455.1| DNA translocase FtsK [Borrelia burgdorferi N40]	1	-	+	+	-	-	-	+	-	-	Borrelia burgdorferi N40
BbuN40_0258	387827174	>gi|387827174|ref|YP_005806456.1| undecaprenol kinase [Borrelia burgdorferi N40]	1	-	+	+	-	-	-	+	-	-	Borrelia burgdorferi N40
BbuN40_0259	387827175	>gi|387827175|ref|YP_005806457.1| transglycosylase SLT domain-containing protein [Borrelia burgdorferi N40]	3	+	-	-	+	-	+	-	+	-	Borrelia burgdorferi N40
BbuN40_0260	387827176	>gi|387827176|ref|YP_005806458.1| hypothetical protein BbuN40_0260 [Borrelia burgdorferi N40]	3	-	+	+	+	-	-	+	+	-	Borrelia burgdorferi N40
BbuN40_0261	387827177	>gi|387827177|ref|YP_005806459.1| hypothetical protein BbuN40_0261 [Borrelia burgdorferi N40]	0	-	-	-	-	-	-	-	-	-	Borrelia burgdorferi N40
BbuN40_0262	387827178	>gi|387827178|ref|YP_005806460.1| M23 peptidase domain-containing protein [Borrelia burgdorferi N40]	3	-	+	+	+	+	-	-	+	-	Borrelia burgdorferi N40
BbuN40_0263	387827179	>gi|387827179|ref|YP_005806461.1| signal peptidase I [Borrelia burgdorferi N40]	1	-	-	-	-	+	-	-	-	-	Borrelia burgdorferi N40
BbuN40_0264	387827180	>gi|387827180|ref|YP_005806462.1| heat shock protein 70 [Borrelia burgdorferi N40]	1	-	-	-	+	-	-	-	-	-	Borrelia burgdorferi N40
BbuN40_0265	387827181	>gi|387827181|ref|YP_005806463.1| hypothetical protein BbuN40_0265 [Borrelia burgdorferi N40]	0	-	-	-	-	-	-	-	-	-	Borrelia burgdorferi N40
BbuN40_0266	387827182	>gi|387827182|ref|YP_005806464.1| hypothetical protein BbuN40_0266 [Borrelia burgdorferi N40]	1	-	-	-	-	+	-	-	-	-	Borrelia burgdorferi N40
BbuN40_0267	387827183	>gi|387827183|ref|YP_005806465.1| hypothetical protein BbuN40_0267 [Borrelia burgdorferi N40]	0	-	-	-	-	-	-	-	-	-	Borrelia burgdorferi N40
BbuN40_0268	387827184	>gi|387827184|ref|YP_005806466.1| hypothetical protein BbuN40_0268 [Borrelia burgdorferi N40]	0	-	+	+	-	-	-	-	-	-	Borrelia burgdorferi N40
BbuN40_0269	387827185	>gi|387827185|ref|YP_005806467.1| ATP-binding protein [Borrelia burgdorferi N40]	3	-	-	-	+	-	-	+	+	-	Borrelia burgdorferi N40
BbuN40_0270	387827186	>gi|387827186|ref|YP_005806468.1| flagellar biosynthesis protein FlhF (Flagella-associated GTP-bindingprotein) [Borrelia burgdorferi N40]	0	-	-	-	-	-	-	-	-	-	Borrelia burgdorferi N40
BbuN40_0271	387827187	>gi|387827187|ref|YP_005806469.1| flagellar biosynthesis protein FlhA [Borrelia burgdorferi N40]	1	-	+	+	-	-	-	+	-	-	Borrelia burgdorferi N40
BbuN40_0272	387827188	>gi|387827188|ref|YP_005806470.1| flagellar biosynthetic protein FlhB [Borrelia burgdorferi N40]	0	-	+	+	-	-	-	-	-	-	Borrelia burgdorferi N40
BbuN40_0273	387827189	>gi|387827189|ref|YP_005806471.1| flagellar biosynthetic protein FliR [Borrelia burgdorferi N40]	2	-	+	+	-	-	-	+	+	-	Borrelia burgdorferi N40
BbuN40_0274	387827190	>gi|387827190|ref|YP_005806472.1| flagellar biosynthetic protein FliQ [Borrelia burgdorferi N40]	2	-	+	+	-	-	-	+	+	-	Borrelia burgdorferi N40
BbuN40_0275	387827191	>gi|387827191|ref|YP_005806473.1| flagellar biosynthetic protein FliP [Borrelia burgdorferi N40]	0	-	+	+	-	-	-	-	-	-	Borrelia burgdorferi N40
BbuN40_0276	387827192	>gi|387827192|ref|YP_005806474.1| flagellar protein FliZ [Borrelia burgdorferi N40]	4	-	+	+	+	+	-	+	+	-	Borrelia burgdorferi N40
BbuN40_0277	387827193	>gi|387827193|ref|YP_005806475.1| flagellar switch protein FliY [Borrelia burgdorferi N40]	1	-	-	-	-	-	-	+	-	-	Borrelia burgdorferi N40
BbuN40_0278	387827194	>gi|387827194|ref|YP_005806476.1| flagellar motor switch protein FliM [Borrelia burgdorferi N40]	0	-	-	-	-	-	-	-	-	-	Borrelia burgdorferi N40
BbuN40_0279	387827195	>gi|387827195|ref|YP_005806477.1| flagellar basal body-associated protein FliL [Borrelia burgdorferi N40]	1	-	-	-	-	+	-	-	-	-	Borrelia burgdorferi N40
BbuN40_0280	387827196	>gi|387827196|ref|YP_005806478.1| flagellar motor apparatus [Borrelia burgdorferi N40]	1	-	-	-	+	-	-	-	-	-	Borrelia burgdorferi N40
BbuN40_0281	387827197	>gi|387827197|ref|YP_005806479.1| chemotaxis protein MotA (Motility protein A) [Borrelia burgdorferi N40]	1	-	+	+	-	-	-	+	-	-	Borrelia burgdorferi N40
BbuN40_0282	387827198	>gi|387827198|ref|YP_005806480.1| hypothetical protein BbuN40_0282 [Borrelia burgdorferi N40]	1	-	-	-	-	+	-	-	-	-	Borrelia burgdorferi N40
BbuN40_0283	387827199	>gi|387827199|ref|YP_005806481.1| flagellar hook protein FlgE [Borrelia burgdorferi N40]	3	-	-	-	+	-	-	+	+	-	Borrelia burgdorferi N40
BbuN40_0284	387827200	>gi|387827200|ref|YP_005806482.1| flagellar hook capping protein [Borrelia burgdorferi N40]	0	-	-	-	-	-	-	-	-	-	Borrelia burgdorferi N40
BbuN40_0285	387827201	>gi|387827201|ref|YP_005806483.1| flagellar protein [Borrelia burgdorferi N40]	3	-	-	-	+	-	-	+	+	-	Borrelia burgdorferi N40
BbuN40_0286	387827202	>gi|387827202|ref|YP_005806484.1| flagellar protein [Borrelia burgdorferi N40]	0	-	-	-	-	-	-	-	-	-	Borrelia burgdorferi N40
BbuN40_0287	387827203	>gi|387827203|ref|YP_005806485.1| flagellar protein [Borrelia burgdorferi N40]	0	-	-	-	-	-	-	-	-	-	Borrelia burgdorferi N40
BbuN40_0288	387827204	>gi|387827204|ref|YP_005806486.1| flagellar protein export ATPase FliI [Borrelia burgdorferi N40]	2	-	-	-	+	-	-	-	+	-	Borrelia burgdorferi N40
BbuN40_0289	387827205	>gi|387827205|ref|YP_005806487.1| flagellar assembly protein FliH [Borrelia burgdorferi N40]	0	-	-	-	-	-	-	-	-	-	Borrelia burgdorferi N40
BbuN40_0290	387827206	>gi|387827206|ref|YP_005806488.1| flagellar motor switch protein FliG [Borrelia burgdorferi N40]	0	-	-	-	-	-	-	-	-	-	Borrelia burgdorferi N40
BbuN40_0291	387827207	>gi|387827207|ref|YP_005806489.1| flagellar M-ring protein FliF [Borrelia burgdorferi N40]	1	-	+	+	+	-	-	-	-	-	Borrelia burgdorferi N40
BbuN40_0292	387827208	>gi|387827208|ref|YP_005806490.1| flagellar hook-basal body complex protein (FliE) [Borrelia burgdorferi N40]	1	-	-	-	-	+	-	-	-	-	Borrelia burgdorferi N40
BbuN40_0293	387827209	>gi|387827209|ref|YP_005806491.1| flagellar basal-body rod protein FlgC [Borrelia burgdorferi N40]	2	-	-	-	-	-	-	+	+	-	Borrelia burgdorferi N40
BbuN40_0294	387827210	>gi|387827210|ref|YP_005806492.1| flagellar basal-body rod protein FlgB [Borrelia burgdorferi N40]	1	-	-	-	-	-	-	-	+	-	Borrelia burgdorferi N40
BbuN40_0295	387827211	>gi|387827211|ref|YP_005806493.1| heat shock protein HslVU, ATPase subunit HslU [Borrelia burgdorferi N40]	0	-	-	-	-	-	-	-	-	-	Borrelia burgdorferi N40
BbuN40_0296	387827212	>gi|387827212|ref|YP_005806494.1| ATP-dependent protease HslV [Borrelia burgdorferi N40]	1	-	-	-	-	-	-	+	-	-	Borrelia burgdorferi N40
BbuN40_0297	387827213	>gi|387827213|ref|YP_005806495.1| protein smf [Borrelia burgdorferi N40]	0	-	-	-	-	-	-	-	-	-	Borrelia burgdorferi N40
BbuN40_0298	387827214	>gi|387827214|ref|YP_005806496.1| hypothetical protein BbuN40_0298 [Borrelia burgdorferi N40]	2	+	-	-	-	-	-	+	+	-	Borrelia burgdorferi N40
BbuN40_0299	387827215	>gi|387827215|ref|YP_005806497.1| cell division protein FtsZ [Borrelia burgdorferi N40]	1	-	-	-	-	-	-	+	-	-	Borrelia burgdorferi N40
BbuN40_0300	387827216	>gi|387827216|ref|YP_005806498.1| cell division protein FtsA [Borrelia burgdorferi N40]	1	-	-	-	-	-	-	+	-	-	Borrelia burgdorferi N40
BbuN40_0301	387827217	>gi|387827217|ref|YP_005806499.1| DivIB [Borrelia burgdorferi N40]	1	-	-	-	-	-	-	-	-	+	Borrelia burgdorferi N40
BbuN40_0302	387827218	>gi|387827218|ref|YP_005806500.1| cell division protein FtsW [Borrelia burgdorferi N40]	2	-	+	+	-	-	-	+	+	-	Borrelia burgdorferi N40
BbuN40_0303	387827219	>gi|387827219|ref|YP_005806501.1| phospho-N-acetylmuramoyl-pentapeptide-transferase [Borrelia burgdorferi N40]	1	-	+	+	-	-	-	+	-	-	Borrelia burgdorferi N40
BbuN40_0304	387827220	>gi|387827220|ref|YP_005806502.1| UDP-N-acetylmuramoyl-tripeptide--D-alanyl-D-alanine ligase [Borrelia burgdorferi N40]	0	-	-	-	-	-	-	-	-	-	Borrelia burgdorferi N40
BbuN40_0305	387827221	>gi|387827221|ref|YP_005806503.1| hypothetical protein BbuN40_0305 [Borrelia burgdorferi N40]	0	-	-	-	-	-	-	-	-	-	Borrelia burgdorferi N40
BbuN40_0306	387827222	>gi|387827222|ref|YP_005806504.1| S-adenosyl-methyltransferase MraW [Borrelia burgdorferi N40]	0	-	-	-	-	-	-	-	-	-	Borrelia burgdorferi N40
BbuN40_0307	387827223	>gi|387827223|ref|YP_005806505.1| hypothetical protein BbuN40_0307 [Borrelia burgdorferi N40]	1	-	-	-	-	-	-	+	-	-	Borrelia burgdorferi N40
BbuN40_0308	387827224	>gi|387827224|ref|YP_005806506.1| hypothetical protein BbuN40_0308 [Borrelia burgdorferi N40]	4	-	-	-	+	+	+	-	+	-	Borrelia burgdorferi N40
BbuN40_0309	387827225	>gi|387827225|ref|YP_005806507.1| hypothetical protein BbuN40_0309 [Borrelia burgdorferi N40]	1	-	-	-	-	-	-	-	+	-	Borrelia burgdorferi N40
BbuN40_0311	387827226	>gi|387827226|ref|YP_005806508.1| inorganic polyphosphate/ATP-NAD kinase (Poly(P)/ATP NAD kinase) [Borrelia burgdorferi N40]	3	-	-	-	+	-	-	+	+	-	Borrelia burgdorferi N40
BbuN40_0312	387827227	>gi|387827227|ref|YP_005806509.1| purine-binding chemotaxis protein [Borrelia burgdorferi N40]	0	-	-	-	-	-	-	-	-	-	Borrelia burgdorferi N40
BbuN40_0313	387827228	>gi|387827228|ref|YP_005806510.1| ribosomal RNA large subunit methyltransferase J [Borrelia burgdorferi N40]	2	-	-	-	+	-	-	-	+	-	Borrelia burgdorferi N40
BbuN40_0314	387827229	>gi|387827229|ref|YP_005806511.1| octaprenyl-diphosphate synthase [Borrelia burgdorferi N40]	1	-	-	-	-	-	-	+	-	-	Borrelia burgdorferi N40
BbuN40_0315	387827230	>gi|387827230|ref|YP_005806512.1| hypothetical protein BbuN40_0315 [Borrelia burgdorferi N40]	1	-	-	-	-	+	-	-	-	-	Borrelia burgdorferi N40
BbuN40_0316	387827231	>gi|387827231|ref|YP_005806513.1| hypothetical protein BbuN40_0316 [Borrelia burgdorferi N40]	2	-	+	+	-	-	-	+	+	-	Borrelia burgdorferi N40
BbuN40_0317	387827232	>gi|387827232|ref|YP_005806514.1| hypothetical protein BbuN40_0317 [Borrelia burgdorferi N40]	2	-	+	+	-	-	-	+	+	-	Borrelia burgdorferi N40
BbuN40_0318	387827233	>gi|387827233|ref|YP_005806515.1| ABC transporter ATP-binding protein [Borrelia burgdorferi N40]	0	-	-	-	-	-	-	-	-	-	Borrelia burgdorferi N40
BbuN40_0319	387827234	>gi|387827234|ref|YP_005806516.1| hypothetical protein BbuN40_0319 [Borrelia burgdorferi N40]	3	-	-	-	+	+	+	-	-	-	Borrelia burgdorferi N40
BbuN40_0321	387827235	>gi|387827235|ref|YP_005806517.1| hypothetical protein BbuN40_0321 [Borrelia burgdorferi N40]	2	-	-	-	-	+	-	+	-	-	Borrelia burgdorferi N40
BbuN40_0322	387827236	>gi|387827236|ref|YP_005806518.1| hypothetical protein BbuN40_0322 [Borrelia burgdorferi N40]	3	-	-	-	+	-	+	-	+	-	Borrelia burgdorferi N40
BbuN40_0323	387827237	>gi|387827237|ref|YP_005806519.1| LysM domain-containing protein [Borrelia burgdorferi N40]	0	+	-	-	-	-	-	-	-	-	Borrelia burgdorferi N40
BbuN40_0324	387827238	>gi|387827238|ref|YP_005806520.1| hypothetical protein BbuN40_0324 [Borrelia burgdorferi N40]	1	+	-	-	-	+	-	-	-	-	Borrelia burgdorferi N40
BbuN40_0325	387827239	>gi|387827239|ref|YP_005806521.1| hypothetical protein BbuN40_0325 [Borrelia burgdorferi N40]	0	-	-	-	-	-	-	-	-	-	Borrelia burgdorferi N40
BbuN40_0326	387827240	>gi|387827240|ref|YP_005806522.1| hypothetical protein BbuN40_0326 [Borrelia burgdorferi N40]	3	-	+	+	+	-	-	+	+	-	Borrelia burgdorferi N40
BbuN40_0327	387827241	>gi|387827241|ref|YP_005806523.1| glycerol-3-phosphate O-acyltransferase, putative [Borrelia burgdorferi N40]	0	-	-	-	-	-	-	-	-	-	Borrelia burgdorferi N40
BbuN40_0328	387827242	>gi|387827242|ref|YP_005806524.1| family 5 extracellular solute-binding protein [Borrelia burgdorferi N40]	1	+	-	-	+	-	-	-	-	-	Borrelia burgdorferi N40
BbuN40_0329	387827243	>gi|387827243|ref|YP_005806525.1| family 5 extracellular solute-binding protein [Borrelia burgdorferi N40]	2	+	-	-	+	-	+	-	-	-	Borrelia burgdorferi N40
BbuN40_0330	387827244	>gi|387827244|ref|YP_005806526.1| family 5 extracellular solute-binding protein [Borrelia burgdorferi N40]	0	+	-	-	-	-	-	-	-	-	Borrelia burgdorferi N40
BbuN40_0331	387827245	>gi|387827245|ref|YP_005806527.1| hypothetical protein BbuN40_0331 [Borrelia burgdorferi N40]	1	-	-	+	-	+	-	-	-	-	Borrelia burgdorferi N40
BbuN40_0332	387827246	>gi|387827246|ref|YP_005806528.1| ABC transporter permease [Borrelia burgdorferi N40]	1	-	+	+	-	-	-	+	-	-	Borrelia burgdorferi N40
BbuN40_0333	387827247	>gi|387827247|ref|YP_005806529.1| oligopeptide transport system permease OppC [Borrelia burgdorferi N40]	0	-	+	+	-	-	-	-	-	-	Borrelia burgdorferi N40
BbuN40_0334	387827248	>gi|387827248|ref|YP_005806530.1| oligopeptide transport ATP-binding protein OppD [Borrelia burgdorferi N40]	0	-	-	-	-	-	-	-	-	-	Borrelia burgdorferi N40
BbuN40_0335	387827249	>gi|387827249|ref|YP_005806531.1| OppF [Borrelia burgdorferi N40]	0	-	-	-	-	-	-	-	-	-	Borrelia burgdorferi N40
BbuN40_0336	387827250	>gi|387827250|ref|YP_005806532.1| hypothetical protein BbuN40_0336 [Borrelia burgdorferi N40]	1	-	-	-	-	-	-	-	-	+	Borrelia burgdorferi N40
BbuN40_0337	387827251	>gi|387827251|ref|YP_005806533.1| phosphopyruvate hydratase [Borrelia burgdorferi N40]	0	-	-	-	-	-	-	-	-	-	Borrelia burgdorferi N40
BbuN40_0338	387827252	>gi|387827252|ref|YP_005806534.1| 30S ribosomal protein S9 [Borrelia burgdorferi N40]	2	-	-	-	+	-	-	-	+	-	Borrelia burgdorferi N40
BbuN40_0339	387827253	>gi|387827253|ref|YP_005806535.1| 50S ribosomal protein L13 [Borrelia burgdorferi N40]	0	-	-	-	-	-	-	-	-	-	Borrelia burgdorferi N40
BbuN40_0340	387827254	>gi|387827254|ref|YP_005806536.1| hypothetical protein BbuN40_0340 [Borrelia burgdorferi N40]	0	-	-	-	-	-	-	-	-	-	Borrelia burgdorferi N40
BbuN40_0341	387827255	>gi|387827255|ref|YP_005806537.1| glu-trnagln amidotransferase subunit B [Borrelia burgdorferi N40]	0	-	-	-	-	-	-	-	-	-	Borrelia burgdorferi N40
BbuN40_0342	387827256	>gi|387827256|ref|YP_005806538.1| glutamyl-tRNA(Gln) amidotransferase subunit A [Borrelia burgdorferi N40]	1	-	-	-	+	-	-	-	-	-	Borrelia burgdorferi N40
BbuN40_0343	387827257	>gi|387827257|ref|YP_005806539.1| glutamyl-tRNA(Gln) amidotransferase subunit C [Borrelia burgdorferi N40]	3	-	-	-	-	+	-	+	+	-	Borrelia burgdorferi N40
BbuN40_0344	387827258	>gi|387827258|ref|YP_005806540.1| DNA helicase [Borrelia burgdorferi N40]	2	-	-	-	+	-	-	-	+	-	Borrelia burgdorferi N40
BbuN40_0345	387827259	>gi|387827259|ref|YP_005806541.1| hypothetical protein BbuN40_0345 [Borrelia burgdorferi N40]	4	-	+	+	+	-	-	+	+	+	Borrelia burgdorferi N40
BbuN40_0346	387827260	>gi|387827260|ref|YP_005806542.1| export chaperone [Borrelia burgdorferi N40]	4	-	-	-	+	+	-	+	+	-	Borrelia burgdorferi N40
BbuN40_0347	387827261	>gi|387827261|ref|YP_005806543.1| fibronectin/fibrinogen-binding protein [Borrelia burgdorferi N40]	0	-	-	-	-	-	-	-	-	-	Borrelia burgdorferi N40
BbuN40_0348	387827262	>gi|387827262|ref|YP_005806544.1| pyruvate kinase [Borrelia burgdorferi N40]	0	-	-	-	-	-	-	-	-	-	Borrelia burgdorferi N40
BbuN40_0349	387827263	>gi|387827263|ref|YP_005806545.1| hypothetical protein BbuN40_0349 [Borrelia burgdorferi N40]	0	-	-	-	-	-	-	-	-	-	Borrelia burgdorferi N40
BbuN40_0350	387827264	>gi|387827264|ref|YP_005806546.1| 50S ribosomal protein L28 [Borrelia burgdorferi N40]	0	-	-	-	-	-	-	-	-	-	Borrelia burgdorferi N40
BbuN40_0351	387827265	>gi|387827265|ref|YP_005806547.1| hypothetical protein BbuN40_0351 [Borrelia burgdorferi N40]	1	-	-	-	-	-	-	-	+	-	Borrelia burgdorferi N40
BbuN40_0352	387827266	>gi|387827266|ref|YP_005806548.1| hypothetical protein BbuN40_0352 [Borrelia burgdorferi N40]	3	-	-	-	+	+	-	-	+	-	Borrelia burgdorferi N40
BbuN40_0353	387827267	>gi|387827267|ref|YP_005806549.1| membrane protein [Borrelia burgdorferi N40]	1	-	+	+	-	-	-	-	+	-	Borrelia burgdorferi N40
BbuN40_0354	387827268	>gi|387827268|ref|YP_005806550.1| hypothetical protein BbuN40_0354 [Borrelia burgdorferi N40]	2	-	+	+	+	-	-	-	+	-	Borrelia burgdorferi N40
BbuN40_0355	387827269	>gi|387827269|ref|YP_005806551.1| transcription factor, putative [Borrelia burgdorferi N40]	0	-	-	-	-	-	-	-	-	-	Borrelia burgdorferi N40
BbuN40_0357	387827270	>gi|387827270|ref|YP_005806552.1| hypothetical protein BbuN40_0357 [Borrelia burgdorferi N40]	2	-	-	-	-	+	-	-	+	-	Borrelia burgdorferi N40
BbuN40_0358	387827271	>gi|387827271|ref|YP_005806553.1| hypothetical protein BbuN40_0358 [Borrelia burgdorferi N40]	0	-	-	-	-	-	-	-	-	-	Borrelia burgdorferi N40
BbuN40_0359	387827272	>gi|387827272|ref|YP_005806554.1| carboxyl- protease [Borrelia burgdorferi N40]	1	-	-	-	+	-	-	-	-	-	Borrelia burgdorferi N40
BbuN40_0360	387827273	>gi|387827273|ref|YP_005806555.1| hypothetical protein BbuN40_0360 [Borrelia burgdorferi N40]	1	-	+	+	-	-	-	+	-	-	Borrelia burgdorferi N40
BbuN40_0361	387827274	>gi|387827274|ref|YP_005806556.1| ATP-binding protein [Borrelia burgdorferi N40]	0	-	-	-	-	-	-	-	-	-	Borrelia burgdorferi N40
BbuN40_0362	387827275	>gi|387827275|ref|YP_005806557.1| prolipoprotein diacylglyceryl transferase [Borrelia burgdorferi N40]	0	-	+	+	-	-	-	-	-	-	Borrelia burgdorferi N40
BbuN40_0363	387827276	>gi|387827276|ref|YP_005806558.1| hypothetical protein BbuN40_0363 [Borrelia burgdorferi N40]	0	-	-	-	-	-	-	-	-	-	Borrelia burgdorferi N40
BbuN40_0364	387827277	>gi|387827277|ref|YP_005806559.1| methylglyoxal synthase [Borrelia burgdorferi N40]	0	-	-	-	-	-	-	-	-	-	Borrelia burgdorferi N40
BbuN40_0365	387827278	>gi|387827278|ref|YP_005806560.1| outer surface 22 kda lipoprotein (antigen ipla7) [Borrelia burgdorferi N40]	1	+	-	-	-	+	-	-	-	-	Borrelia burgdorferi N40
BbuN40_0366	387827279	>gi|387827279|ref|YP_005806561.1| vacuolar aminopeptidase I [Borrelia burgdorferi N40]	0	-	-	-	-	-	-	-	-	-	Borrelia burgdorferi N40
BbuN40_0367	387827280	>gi|387827280|ref|YP_005806562.1| putative phosphotransferase enzyme IIb component [Borrelia burgdorferi N40]	0	-	-	-	-	-	-	-	-	-	Borrelia burgdorferi N40
BbuN40_0368	387827281	>gi|387827281|ref|YP_005806563.1| glycerol-3-phosphate dehydrogenase (NAD(P)+) [Borrelia burgdorferi N40]	3	-	-	-	+	-	-	+	+	-	Borrelia burgdorferi N40
BbuN40_0369	387827282	>gi|387827282|ref|YP_005806564.1| ATP-dependent Clp protease, subunit A [Borrelia burgdorferi N40]	0	-	-	-	-	-	-	-	-	-	Borrelia burgdorferi N40
BbuN40_0370	387827283	>gi|387827283|ref|YP_005806565.1| tyrosyl-tRNA synthetase [Borrelia burgdorferi N40]	1	-	-	-	+	-	-	-	-	-	Borrelia burgdorferi N40
BbuN40_0371	387827284	>gi|387827284|ref|YP_005806566.1| glycyl-tRNA synthetase [Borrelia burgdorferi N40]	0	-	-	-	-	-	-	-	-	-	Borrelia burgdorferi N40
BbuN40_0372	387827285	>gi|387827285|ref|YP_005806567.1| glutamyl-tRNA synthetase [Borrelia burgdorferi N40]	0	-	-	-	-	-	-	-	-	-	Borrelia burgdorferi N40
BbuN40_0373	387827286	>gi|387827286|ref|YP_005806568.1| hypothetical protein BbuN40_0373 [Borrelia burgdorferi N40]	0	-	+	+	-	-	-	-	-	-	Borrelia burgdorferi N40
BbuN40_0374	387827287	>gi|387827287|ref|YP_005806569.1| HD domain-containing protein [Borrelia burgdorferi N40]	0	-	-	-	-	-	-	-	-	-	Borrelia burgdorferi N40
BbuN40_0375	387827288	>gi|387827288|ref|YP_005806570.1| MTA/SAH nucleosidase [Borrelia burgdorferi N40]	0	-	-	-	-	-	-	-	-	-	Borrelia burgdorferi N40
BbuN40_0376	387827289	>gi|387827289|ref|YP_005806571.1| methionine adenosyltransferase [Borrelia burgdorferi N40]	0	-	-	-	-	-	-	-	-	-	Borrelia burgdorferi N40
BbuN40_0377	387827290	>gi|387827290|ref|YP_005806572.1| S-Ribosylhomocysteinase (LuxS) [Borrelia burgdorferi N40]	1	-	-	-	-	+	-	-	-	-	Borrelia burgdorferi N40
BbuN40_0378	387827291	>gi|387827291|ref|YP_005806573.1| hypothetical protein BbuN40_0378 [Borrelia burgdorferi N40]	2	-	+	+	-	-	-	+	+	-	Borrelia burgdorferi N40
BbuN40_0379	387827292	>gi|387827292|ref|YP_005806574.1| protein kinase C1 inhibitor [Borrelia burgdorferi N40]	0	-	-	-	-	-	-	-	-	-	Borrelia burgdorferi N40
BbuN40_0380	387827293	>gi|387827293|ref|YP_005806575.1| magnesium transporter [Borrelia burgdorferi N40]	1	-	+	+	-	-	-	+	-	-	Borrelia burgdorferi N40
BbuN40_0381	387827294	>gi|387827294|ref|YP_005806576.1| trehalase [Borrelia burgdorferi N40]	2	-	+	-	+	+	-	-	-	-	Borrelia burgdorferi N40
BbuN40_0382	387827295	>gi|387827295|ref|YP_005806577.1| basic membrane protein B [Borrelia burgdorferi N40]	2	+	-	-	-	-	-	+	+	-	Borrelia burgdorferi N40
BbuN40_0383	387827296	>gi|387827296|ref|YP_005806578.1| basic membrane protein A (Immunodominant antigen P39) [Borrelia burgdorferi N40]	3	-	-	-	-	+	-	+	+	-	Borrelia burgdorferi N40
BbuN40_0384	387827297	>gi|387827297|ref|YP_005806579.1| basic membrane protein C [Borrelia burgdorferi N40]	1	+	-	-	-	-	-	+	-	-	Borrelia burgdorferi N40
BbuN40_0385	387827298	>gi|387827298|ref|YP_005806580.1| basic membrane protein D [Borrelia burgdorferi N40]	4	+	-	-	+	+	-	+	+	-	Borrelia burgdorferi N40
BbuN40_0386	387827299	>gi|387827299|ref|YP_005806581.1| 30S ribosomal protein S7 [Borrelia burgdorferi N40]	1	-	-	-	-	-	-	-	+	-	Borrelia burgdorferi N40
BbuN40_0387	387827300	>gi|387827300|ref|YP_005806582.1| 30S ribosomal protein S12 [Borrelia burgdorferi N40]	0	-	-	-	-	-	-	-	-	-	Borrelia burgdorferi N40
BbuN40_0388	387827301	>gi|387827301|ref|YP_005806583.1| DNA-directed RNA polymerase subunit beta' [Borrelia burgdorferi N40]	0	-	-	-	-	-	-	-	-	-	Borrelia burgdorferi N40
BbuN40_0389	387827302	>gi|387827302|ref|YP_005806584.1| DNA-directed RNA polymerase subunit beta [Borrelia burgdorferi N40]	0	-	-	-	-	-	-	-	-	-	Borrelia burgdorferi N40
BbuN40_0390	387827303	>gi|387827303|ref|YP_005806585.1| 50S ribosomal protein L7/L12 [Borrelia burgdorferi N40]	1	-	-	-	-	-	-	+	-	-	Borrelia burgdorferi N40
BbuN40_0391	387827304	>gi|387827304|ref|YP_005806586.1| 50S ribosomal protein L10 [Borrelia burgdorferi N40]	0	-	-	-	-	-	-	-	-	-	Borrelia burgdorferi N40
BbuN40_0392	387827305	>gi|387827305|ref|YP_005806587.1| 50S ribosomal protein L1 [Borrelia burgdorferi N40]	0	-	-	-	-	-	-	-	-	-	Borrelia burgdorferi N40
BbuN40_0393	387827306	>gi|387827306|ref|YP_005806588.1| 50S ribosomal protein L11 [Borrelia burgdorferi N40]	0	-	-	-	-	-	-	-	-	-	Borrelia burgdorferi N40
BbuN40_0394	387827307	>gi|387827307|ref|YP_005806589.1| transcription termination/antitermination factor NusG [Borrelia burgdorferi N40]	0	-	-	-	-	-	-	-	-	-	Borrelia burgdorferi N40
BbuN40_0395	387827308	>gi|387827308|ref|YP_005806590.1| Preprotein translocase subunit SecE [Borrelia burgdorferi N40]	0	-	-	-	-	-	-	-	-	-	Borrelia burgdorferi N40
BbuN40_0396	387827309	>gi|387827309|ref|YP_005806591.1| 50S ribosomal protein L33 [Borrelia burgdorferi N40]	0	-	-	-	-	-	-	-	-	-	Borrelia burgdorferi N40
BbuN40_0397	387827310	>gi|387827310|ref|YP_005806592.1| hypothetical protein BbuN40_0397 [Borrelia burgdorferi N40]	2	-	-	-	+	-	-	-	+	-	Borrelia burgdorferi N40
BbuN40_0398	387827311	>gi|387827311|ref|YP_005806593.1| lipoprotein [Borrelia burgdorferi N40]	2	+	-	-	+	-	-	-	+	-	Borrelia burgdorferi N40
BbuN40_0399	387827312	>gi|387827312|ref|YP_005806594.1| putative ankyrin repeat protein [Borrelia burgdorferi N40]	2	-	-	-	-	+	-	+	-	-	Borrelia burgdorferi N40
BbuN40_0400	387827313	>gi|387827313|ref|YP_005806595.1| hypothetical protein BbuN40_0400 [Borrelia burgdorferi N40]	1	-	-	-	-	-	+	-	-	-	Borrelia burgdorferi N40
BbuN40_0401	387827314	>gi|387827314|ref|YP_005806596.1| glutamate transporter, putative [Borrelia burgdorferi N40]	1	-	+	+	-	-	-	-	+	-	Borrelia burgdorferi N40
BbuN40_0402	387827315	>gi|387827315|ref|YP_005806597.1| prolyl-tRNA synthetase [Borrelia burgdorferi N40]	0	-	-	-	-	-	-	-	-	-	Borrelia burgdorferi N40
BbuN40_0403	387827316	>gi|387827316|ref|YP_005806598.1| hypothetical protein BbuN40_0403 [Borrelia burgdorferi N40]	2	-	-	-	+	-	+	-	-	-	Borrelia burgdorferi N40
BbuN40_0404	387827317	>gi|387827317|ref|YP_005806599.1| hypothetical protein BbuN40_0404 [Borrelia burgdorferi N40]	1	-	-	-	-	+	-	-	-	-	Borrelia burgdorferi N40
BbuN40_0405	387827318	>gi|387827318|ref|YP_005806600.1| hypothetical protein BbuN40_0405 [Borrelia burgdorferi N40]	3	-	-	-	-	+	-	+	-	+	Borrelia burgdorferi N40
BbuN40_0406	387827319	>gi|387827319|ref|YP_005806601.1| hypothetical protein BbuN40_0406 [Borrelia burgdorferi N40]	3	-	-	-	+	+	-	-	-	+	Borrelia burgdorferi N40
BbuN40_0407	387827320	>gi|387827320|ref|YP_005806602.1| mannose-6-phosphate isomerase [Borrelia burgdorferi N40]	0	-	-	-	-	-	-	-	-	-	Borrelia burgdorferi N40
BbuN40_0408	387827321	>gi|387827321|ref|YP_005806603.1| pts system, fructose-specific iiabc component [Borrelia burgdorferi N40]	1	-	+	+	-	-	-	+	-	-	Borrelia burgdorferi N40
BbuN40_0409	387827322	>gi|387827322|ref|YP_005806604.1| hypothetical protein BbuN40_0409 [Borrelia burgdorferi N40]	2	-	-	-	+	-	-	+	-	-	Borrelia burgdorferi N40
BbuN40_0411	387827323	>gi|387827323|ref|YP_005806605.1| DNA/RNA non-specific endonuclease [Borrelia burgdorferi N40]	1	-	-	-	-	-	-	-	+	-	Borrelia burgdorferi N40
BbuN40_0412	387827324	>gi|387827324|ref|YP_005806606.1| membrane protein [Borrelia burgdorferi N40]	1	-	+	+	-	-	-	-	+	-	Borrelia burgdorferi N40
BbuN40_0413	387827325	>gi|387827325|ref|YP_005806607.1| hypothetical protein BbuN40_0413 [Borrelia burgdorferi N40]	1	-	+	+	-	-	-	-	+	-	Borrelia burgdorferi N40
BbuN40_0414	387827326	>gi|387827326|ref|YP_005806608.1| chemotaxis protein methyltransferase [Borrelia burgdorferi N40]	1	-	-	-	+	-	-	-	-	-	Borrelia burgdorferi N40
BbuN40_0415	387827327	>gi|387827327|ref|YP_005806609.1| protein-glutamate methylesterase [Borrelia burgdorferi N40]	0	-	-	-	-	-	-	-	-	-	Borrelia burgdorferi N40
BbuN40_0416	387827328	>gi|387827328|ref|YP_005806610.1| pheromone shutdown protein [Borrelia burgdorferi N40]	0	-	+	+	-	-	-	-	-	-	Borrelia burgdorferi N40
BbuN40_0417	387827329	>gi|387827329|ref|YP_005806611.1| adenylate kinase [Borrelia burgdorferi N40]	0	-	-	-	-	-	-	-	-	-	Borrelia burgdorferi N40
BbuN40_0418	387827330	>gi|387827330|ref|YP_005806612.1| hypothetical protein BbuN40_0418 [Borrelia burgdorferi N40]	5	-	-	-	+	+	-	+	+	+	Borrelia burgdorferi N40
BbuN40_0419	387827331	>gi|387827331|ref|YP_005806613.1| response regulatory protein [Borrelia burgdorferi N40]	0	-	-	-	-	-	-	-	-	-	Borrelia burgdorferi N40
BbuN40_0420	387827332	>gi|387827332|ref|YP_005806614.1| sensory transduction histidine kinase [Borrelia burgdorferi N40]	2	-	+	+	+	-	-	-	+	-	Borrelia burgdorferi N40
BbuN40_0421	387827333	>gi|387827333|ref|YP_005806615.1| haloacid dehalogenase-like hydrolase [Borrelia burgdorferi N40]	1	-	-	-	-	-	+	-	-	-	Borrelia burgdorferi N40
BbuN40_0422	387827334	>gi|387827334|ref|YP_005806616.1| DNA-3-methyladenine glycosylase [Borrelia burgdorferi N40]	1	-	-	-	-	+	-	-	-	-	Borrelia burgdorferi N40
BbuN40_0426	387827335	>gi|387827335|ref|YP_005806617.1| nucleoside 2-deoxyribosyltransferase superfamily [Borrelia burgdorferi N40]	0	-	-	-	-	-	-	-	-	-	Borrelia burgdorferi N40
BbuN40_0427	387827336	>gi|387827336|ref|YP_005806618.1| hypothetical protein BbuN40_0427 [Borrelia burgdorferi N40]	1	-	-	-	+	-	-	-	-	-	Borrelia burgdorferi N40
BbuN40_0428	387827337	>gi|387827337|ref|YP_005806619.1| hypothetical protein BbuN40_0428 [Borrelia burgdorferi N40]	0	-	+	+	-	-	-	-	-	-	Borrelia burgdorferi N40
BbuN40_0429	387827338	>gi|387827338|ref|YP_005806620.1| hypothetical protein BbuN40_0429 [Borrelia burgdorferi N40]	0	-	-	-	-	-	-	-	-	-	Borrelia burgdorferi N40
BbuN40_0430	387827339	>gi|387827339|ref|YP_005806621.1| hypothetical protein BbuN40_0430 [Borrelia burgdorferi N40]	1	-	-	-	-	-	-	+	-	-	Borrelia burgdorferi N40
BbuN40_0431	387827340	>gi|387827340|ref|YP_005806622.1| CobQ/CobB/MinD/ParA nucleotide binding domain, putative [Borrelia burgdorferi N40]	2	-	-	-	-	+	-	-	+	-	Borrelia burgdorferi N40
BbuN40_0432	387827341	>gi|387827341|ref|YP_005806623.1| hypothetical protein BbuN40_0432 [Borrelia burgdorferi N40]	0	-	-	-	-	-	-	-	-	-	Borrelia burgdorferi N40
BbuN40_0434	387827342	>gi|387827342|ref|YP_005806624.1| stage 0 sporulation protein J [Borrelia burgdorferi N40]	0	-	-	-	-	-	-	-	-	-	Borrelia burgdorferi N40
BbuN40_0435	387827343	>gi|387827343|ref|YP_005806625.1| DNA gyrase subunit A [Borrelia burgdorferi N40]	0	-	-	-	-	-	-	-	-	-	Borrelia burgdorferi N40
BbuN40_0436	387827344	>gi|387827344|ref|YP_005806626.1| DNA gyrase subunit B [Borrelia burgdorferi N40]	0	-	-	-	-	-	-	-	-	-	Borrelia burgdorferi N40
BbuN40_0437	387827345	>gi|387827345|ref|YP_005806627.1| chromosomal replication initiator protein DnaA [Borrelia burgdorferi N40]	0	-	-	-	-	-	-	-	-	-	Borrelia burgdorferi N40
BbuN40_0438	387827346	>gi|387827346|ref|YP_005806628.1| DNA polymerase III subunit beta [Borrelia burgdorferi N40]	0	-	-	-	-	-	-	-	-	-	Borrelia burgdorferi N40
BbuN40_0439	387827347	>gi|387827347|ref|YP_005806629.1| hypothetical protein BbuN40_0439 [Borrelia burgdorferi N40]	2	-	-	-	-	+	-	-	+	-	Borrelia burgdorferi N40
BbuN40_0440	387827348	>gi|387827348|ref|YP_005806630.1| 50S ribosomal protein L34 [Borrelia burgdorferi N40]	0	-	-	-	-	-	-	-	-	-	Borrelia burgdorferi N40
BbuN40_0441	387827349	>gi|387827349|ref|YP_005806631.1| ribonuclease P protein component [Borrelia burgdorferi N40]	1	-	+	-	-	+	-	-	-	-	Borrelia burgdorferi N40
BbuN40_0442	387827350	>gi|387827350|ref|YP_005806632.1| inner membrane protein OxaA [Borrelia burgdorferi N40]	2	-	+	+	+	-	-	-	+	-	Borrelia burgdorferi N40
BbuN40_0443	387827351	>gi|387827351|ref|YP_005806633.1| spoiiij-associtated protein [Borrelia burgdorferi N40]	0	-	-	-	-	-	-	-	-	-	Borrelia burgdorferi N40
BbuN40_0444	387827352	>gi|387827352|ref|YP_005806634.1| WbnF [Borrelia burgdorferi N40]	0	-	-	-	-	-	-	-	-	-	Borrelia burgdorferi N40
BbuN40_0445	387827353	>gi|387827353|ref|YP_005806635.1| fructose-bisphosphate aldolase [Borrelia burgdorferi N40]	0	-	-	-	-	-	-	-	-	-	Borrelia burgdorferi N40
BbuN40_0446	387827354	>gi|387827354|ref|YP_005806636.1| aspartyl-tRNA synthetase [Borrelia burgdorferi N40]	0	-	-	-	-	-	-	-	-	-	Borrelia burgdorferi N40
BbuN40_0447	387827355	>gi|387827355|ref|YP_005806637.1| Na+/H+ antiporter [Borrelia burgdorferi N40]	2	-	+	+	-	-	-	+	+	-	Borrelia burgdorferi N40
BbuN40_0448	387827356	>gi|387827356|ref|YP_005806638.1| phosphocarrier protein HPr [Borrelia burgdorferi N40]	2	-	-	-	-	+	-	+	-	-	Borrelia burgdorferi N40
BbuN40_0449	387827357	>gi|387827357|ref|YP_005806639.1| hypothetical protein BbuN40_0449 [Borrelia burgdorferi N40]	1	-	-	-	-	+	-	-	-	-	Borrelia burgdorferi N40
BbuN40_0450	387827358	>gi|387827358|ref|YP_005806640.1| RNA polymerase sigma-54 factor [Borrelia burgdorferi N40]	0	-	-	-	-	-	-	-	-	-	Borrelia burgdorferi N40
BbuN40_0451	387827359	>gi|387827359|ref|YP_005806641.1| chromate transport protein, putative [Borrelia burgdorferi N40]	2	-	+	+	-	-	-	+	+	-	Borrelia burgdorferi N40
BbuN40_0452	387827360	>gi|387827360|ref|YP_005806642.1| chromate transporter superfamily [Borrelia burgdorferi N40]	0	-	+	+	-	-	-	-	-	-	Borrelia burgdorferi N40
BbuN40_0453	387827361	>gi|387827361|ref|YP_005806643.1| transporter, small conductance mechanosensitive ion channel (MscS) family [Borrelia burgdorferi N40]	0	-	+	+	-	-	-	-	-	-	Borrelia burgdorferi N40
BbuN40_0454	387827362	>gi|387827362|ref|YP_005806644.1| lipopolysaccharide biosynthesis-like protein [Borrelia burgdorferi N40]	0	-	-	-	-	-	-	-	-	-	Borrelia burgdorferi N40
BbuN40_0455	387827363	>gi|387827363|ref|YP_005806645.1| DNA polymerase III, delta subunit superfamily [Borrelia burgdorferi N40]	2	-	-	-	+	-	-	-	+	-	Borrelia burgdorferi N40
BbuN40_0456	387827364	>gi|387827364|ref|YP_005806646.1| hypothetical protein BbuN40_0456 [Borrelia burgdorferi N40]	0	+	-	-	-	-	-	-	-	-	Borrelia burgdorferi N40
BbuN40_0457	387827365	>gi|387827365|ref|YP_005806647.1| excinuclease ABC subunit C [Borrelia burgdorferi N40]	0	-	-	-	-	-	-	-	-	-	Borrelia burgdorferi N40
BbuN40_0458	387827366	>gi|387827366|ref|YP_005806648.1| fibronectin type III domain-containing protein [Borrelia burgdorferi N40]	3	-	-	-	+	+	-	-	+	-	Borrelia burgdorferi N40
BbuN40_0459	387827367	>gi|387827367|ref|YP_005806649.1| hypothetical protein BbuN40_0459 [Borrelia burgdorferi N40]	1	-	-	-	-	-	+	-	-	-	Borrelia burgdorferi N40
BbuN40_0460	387827368	>gi|387827368|ref|YP_005806650.1| lipoprotein [Borrelia burgdorferi N40]	1	+	-	-	+	-	-	-	-	-	Borrelia burgdorferi N40
BbuN40_0461	387827369	>gi|387827369|ref|YP_005806651.1| DNA polymerase III subunits gamma and tau [Borrelia burgdorferi N40]	0	-	-	-	-	-	-	-	-	-	Borrelia burgdorferi N40
BbuN40_0462	387827370	>gi|387827370|ref|YP_005806652.1| hypothetical protein BbuN40_0462 [Borrelia burgdorferi N40]	1	-	-	-	-	+	-	-	-	-	Borrelia burgdorferi N40
BbuN40_0463	387827371	>gi|387827371|ref|YP_005806653.1| nucleoside diphosphate kinase [Borrelia burgdorferi N40]	0	-	-	-	-	-	-	-	-	-	Borrelia burgdorferi N40
BbuN40_0464	387827372	>gi|387827372|ref|YP_005806654.1| hypothetical protein BbuN40_0464 [Borrelia burgdorferi N40]	4	-	-	-	+	+	+	-	+	-	Borrelia burgdorferi N40
BbuN40_0465	387827373	>gi|387827373|ref|YP_005806655.1| hypothetical protein BbuN40_0465 [Borrelia burgdorferi N40]	4	-	-	-	+	+	-	+	-	+	Borrelia burgdorferi N40
BbuN40_0466	387827374	>gi|387827374|ref|YP_005806656.1| ABC transporter ATP-binding protein [Borrelia burgdorferi N40]	1	-	-	-	-	-	-	+	-	-	Borrelia burgdorferi N40
BbuN40_0467	387827375	>gi|387827375|ref|YP_005806657.1| hypothetical protein BbuN40_0467 [Borrelia burgdorferi N40]	1	-	-	-	-	-	-	-	+	-	Borrelia burgdorferi N40
BbuN40_0468	387827376	>gi|387827376|ref|YP_005806658.1| hypothetical protein BbuN40_0468 [Borrelia burgdorferi N40]	0	-	-	-	-	-	-	-	-	-	Borrelia burgdorferi N40
BbuN40_0469	387827377	>gi|387827377|ref|YP_005806659.1| signal peptidase II [Borrelia burgdorferi N40]	1	-	+	+	-	-	-	-	+	-	Borrelia burgdorferi N40
BbuN40_0470	387827378	>gi|387827378|ref|YP_005806660.1| hypothetical protein BbuN40_0470 [Borrelia burgdorferi N40]	0	-	+	-	-	-	-	-	-	-	Borrelia burgdorferi N40
BbuN40_0471	387827379	>gi|387827379|ref|YP_005806661.1| hypothetical protein BbuN40_0471 [Borrelia burgdorferi N40]	1	-	-	-	-	-	-	-	+	-	Borrelia burgdorferi N40
BbuN40_0472	387827380	>gi|387827380|ref|YP_005806662.1| UDP-N-acetylglucosamine 1-carboxyvinyltransferase [Borrelia burgdorferi N40]	1	-	-	-	-	-	-	+	-	-	Borrelia burgdorferi N40
BbuN40_0473	387827381	>gi|387827381|ref|YP_005806663.1| hypothetical protein BbuN40_0473 [Borrelia burgdorferi N40]	2	-	+	+	-	-	-	+	+	-	Borrelia burgdorferi N40
BbuN40_0475	387827382	>gi|387827382|ref|YP_005806664.1| lipoprotein [Borrelia burgdorferi N40]	1	+	-	-	-	+	-	-	-	-	Borrelia burgdorferi N40
BbuN40_0476	387827383	>gi|387827383|ref|YP_005806665.1| translation elongation factor Tu [Borrelia burgdorferi N40]	0	-	-	-	-	-	-	-	-	-	Borrelia burgdorferi N40
BbuN40_0477	387827384	>gi|387827384|ref|YP_005806666.1| 30S ribosomal protein S10 [Borrelia burgdorferi N40]	0	-	-	-	-	-	-	-	-	-	Borrelia burgdorferi N40
BbuN40_0478	387827385	>gi|387827385|ref|YP_005806667.1| 50S ribosomal protein L3 [Borrelia burgdorferi N40]	0	-	-	-	-	-	-	-	-	-	Borrelia burgdorferi N40
BbuN40_0479	387827386	>gi|387827386|ref|YP_005806668.1| 50S ribosomal protein L4 [Borrelia burgdorferi N40]	2	-	-	-	-	-	-	+	+	-	Borrelia burgdorferi N40
BbuN40_0480	387827387	>gi|387827387|ref|YP_005806669.1| 50S ribosomal protein L23 [Borrelia burgdorferi N40]	0	-	-	-	-	-	-	-	-	-	Borrelia burgdorferi N40
BbuN40_0481	387827388	>gi|387827388|ref|YP_005806670.1| 50S ribosomal protein L2 [Borrelia burgdorferi N40]	2	-	-	-	+	-	-	-	+	-	Borrelia burgdorferi N40
BbuN40_0482	387827389	>gi|387827389|ref|YP_005806671.1| 30S ribosomal protein S19 [Borrelia burgdorferi N40]	0	-	-	-	-	-	-	-	-	-	Borrelia burgdorferi N40
BbuN40_0483	387827390	>gi|387827390|ref|YP_005806672.1| 50S ribosomal protein L22 [Borrelia burgdorferi N40]	0	-	-	-	-	-	-	-	-	-	Borrelia burgdorferi N40
BbuN40_0484	387827391	>gi|387827391|ref|YP_005806673.1| 30S ribosomal protein S3 [Borrelia burgdorferi N40]	0	-	-	-	-	-	-	-	-	-	Borrelia burgdorferi N40
BbuN40_0485	387827392	>gi|387827392|ref|YP_005806674.1| 50S ribosomal protein L16 [Borrelia burgdorferi N40]	0	-	-	-	-	-	-	-	-	-	Borrelia burgdorferi N40
BbuN40_0486	387827393	>gi|387827393|ref|YP_005806675.1| 50S ribosomal protein L29 [Borrelia burgdorferi N40]	0	-	-	-	-	-	-	-	-	-	Borrelia burgdorferi N40
BbuN40_0487	387827394	>gi|387827394|ref|YP_005806676.1| 30S ribosomal protein S17 [Borrelia burgdorferi N40]	0	-	-	-	-	-	-	-	-	-	Borrelia burgdorferi N40
BbuN40_0488	387827395	>gi|387827395|ref|YP_005806677.1| 50S ribosomal protein L14 [Borrelia burgdorferi N40]	0	-	-	-	-	-	-	-	-	-	Borrelia burgdorferi N40
BbuN40_0489	387827396	>gi|387827396|ref|YP_005806678.1| 50S ribosomal protein L24 [Borrelia burgdorferi N40]	0	-	-	-	-	-	-	-	-	-	Borrelia burgdorferi N40
BbuN40_0490	387827397	>gi|387827397|ref|YP_005806679.1| 50S ribosomal protein L5 [Borrelia burgdorferi N40]	1	-	-	-	-	-	-	+	-	-	Borrelia burgdorferi N40
BbuN40_0491	387827398	>gi|387827398|ref|YP_005806680.1| 30S ribosomal protein S14 [Borrelia burgdorferi N40]	0	-	-	-	-	-	-	-	-	-	Borrelia burgdorferi N40
BbuN40_0492	387827399	>gi|387827399|ref|YP_005806681.1| 30S ribosomal protein S8 [Borrelia burgdorferi N40]	1	-	-	-	-	-	-	-	+	-	Borrelia burgdorferi N40
BbuN40_0493	387827400	>gi|387827400|ref|YP_005806682.1| 50S ribosomal protein L6 [Borrelia burgdorferi N40]	2	-	-	-	-	-	-	+	+	-	Borrelia burgdorferi N40
BbuN40_0494	387827401	>gi|387827401|ref|YP_005806683.1| 50S ribosomal protein L18 [Borrelia burgdorferi N40]	1	-	-	-	-	-	-	-	+	-	Borrelia burgdorferi N40
BbuN40_0495	387827402	>gi|387827402|ref|YP_005806684.1| 30S ribosomal protein S5 [Borrelia burgdorferi N40]	0	-	-	-	-	-	-	-	-	-	Borrelia burgdorferi N40
BbuN40_0496	387827403	>gi|387827403|ref|YP_005806685.1| 50S ribosomal protein L30 [Borrelia burgdorferi N40]	1	-	-	-	-	+	-	-	-	-	Borrelia burgdorferi N40
BbuN40_0497	387827404	>gi|387827404|ref|YP_005806686.1| 50S ribosomal protein L15 [Borrelia burgdorferi N40]	1	-	-	-	-	-	-	-	+	-	Borrelia burgdorferi N40
BbuN40_0498	387827405	>gi|387827405|ref|YP_005806687.1| preprotein translocase subunit SecY [Borrelia burgdorferi N40]	2	-	+	+	-	-	-	+	+	-	Borrelia burgdorferi N40
BbuN40_0499	387827406	>gi|387827406|ref|YP_005806688.1| 50S ribosomal protein L36 [Borrelia burgdorferi N40]	0	-	-	-	-	-	-	-	-	-	Borrelia burgdorferi N40
BbuN40_0500	387827407	>gi|387827407|ref|YP_005806689.1| 30S ribosomal protein S13 [Borrelia burgdorferi N40]	1	-	-	-	-	-	-	-	+	-	Borrelia burgdorferi N40
BbuN40_0501	387827408	>gi|387827408|ref|YP_005806690.1| 30S ribosomal protein S11 [Borrelia burgdorferi N40]	2	-	-	-	+	-	-	-	+	-	Borrelia burgdorferi N40
BbuN40_0502	387827409	>gi|387827409|ref|YP_005806691.1| DNA-directed RNA polymerase subunit alpha [Borrelia burgdorferi N40]	2	-	-	-	+	-	-	+	-	-	Borrelia burgdorferi N40
BbuN40_0503	387827410	>gi|387827410|ref|YP_005806692.1| 50S ribosomal protein L17 [Borrelia burgdorferi N40]	0	-	-	-	-	-	-	-	-	-	Borrelia burgdorferi N40
BbuN40_0504	387827411	>gi|387827411|ref|YP_005806693.1| hypothetical protein BbuN40_0504 [Borrelia burgdorferi N40]	1	-	-	-	-	-	-	+	-	-	Borrelia burgdorferi N40
BbuN40_0505	387827412	>gi|387827412|ref|YP_005806694.1| hypothetical protein BbuN40_0505 [Borrelia burgdorferi N40]	2	-	-	-	+	-	-	-	+	-	Borrelia burgdorferi N40
BbuN40_0506	387827413	>gi|387827413|ref|YP_005806695.1| ribosomal RNA large subunit methyltransferase J [Borrelia burgdorferi N40]	1	-	-	-	-	-	-	-	+	-	Borrelia burgdorferi N40
BbuN40_0507	387827414	>gi|387827414|ref|YP_005806696.1| hypothetical protein BbuN40_0507 [Borrelia burgdorferi N40]	0	-	-	-	-	-	-	-	-	-	Borrelia burgdorferi N40
BbuN40_0508	387827415	>gi|387827415|ref|YP_005806697.1| ribosome-associated GTPase EngA [Borrelia burgdorferi N40]	0	-	-	-	-	-	-	-	-	-	Borrelia burgdorferi N40
BbuN40_0509	387827416	>gi|387827416|ref|YP_005806698.1| hypothetical protein BbuN40_0509 [Borrelia burgdorferi N40]	1	-	-	-	-	-	-	-	+	-	Borrelia burgdorferi N40
BbuN40_0511	387827417	>gi|387827417|ref|YP_005806699.1| haloacid dehalogenase-like hydrolase [Borrelia burgdorferi N40]	0	-	-	-	-	-	-	-	-	-	Borrelia burgdorferi N40
BbuN40_0512	387827418	>gi|387827418|ref|YP_005806700.1| hypothetical protein BbuN40_0512 [Borrelia burgdorferi N40]	2	-	-	-	+	-	-	-	+	-	Borrelia burgdorferi N40
BbuN40_0513	387827419	>gi|387827419|ref|YP_005806701.1| phenylalanyl-tRNA synthetase subunit alpha [Borrelia burgdorferi N40]	0	-	-	-	-	-	-	-	-	-	Borrelia burgdorferi N40
BbuN40_0514	387827420	>gi|387827420|ref|YP_005806702.1| phenylalanyl-tRNA synthetase subunit beta [Borrelia burgdorferi N40]	0	-	-	-	-	-	-	-	-	-	Borrelia burgdorferi N40
BbuN40_0515	387827421	>gi|387827421|ref|YP_005806703.1| thioredoxin-disulfide reductase [Borrelia burgdorferi N40]	0	-	-	-	-	-	-	-	-	-	Borrelia burgdorferi N40
BbuN40_0516	387827422	>gi|387827422|ref|YP_005806704.1| TrmH family RNA methyltransferase [Borrelia burgdorferi N40]	1	-	-	-	-	-	-	+	-	-	Borrelia burgdorferi N40
BbuN40_0517	387827423	>gi|387827423|ref|YP_005806705.1| chaperone protein DnaJ [Borrelia burgdorferi N40]	0	-	-	-	-	-	-	-	-	-	Borrelia burgdorferi N40
BbuN40_0518	387827424	>gi|387827424|ref|YP_005806706.1| chaperone protein DnaK [Borrelia burgdorferi N40]	1	-	-	-	-	-	-	+	-	-	Borrelia burgdorferi N40
BbuN40_0519	387827425	>gi|387827425|ref|YP_005806707.1| co-chaperone GrpE [Borrelia burgdorferi N40]	0	-	-	-	-	-	-	-	-	-	Borrelia burgdorferi N40
BbuN40_0522	387827426	>gi|387827426|ref|YP_005806708.1| NAD+ synthetase [Borrelia burgdorferi N40]	2	-	-	-	+	-	-	-	+	-	Borrelia burgdorferi N40
BbuN40_0524	387827427	>gi|387827427|ref|YP_005806709.1| Inositol monophosphatase family protein [Borrelia burgdorferi N40]	1	-	-	-	-	-	-	-	+	-	Borrelia burgdorferi N40
BbuN40_0525	387827428	>gi|387827428|ref|YP_005806710.1| hypothetical protein BbuN40_0525 [Borrelia burgdorferi N40]	1	-	-	-	-	+	-	-	-	-	Borrelia burgdorferi N40
BbuN40_0526	387827429	>gi|387827429|ref|YP_005806711.1| hypothetical protein BbuN40_0526 [Borrelia burgdorferi N40]	3	-	-	-	+	+	-	-	+	-	Borrelia burgdorferi N40
BbuN40_0527	387827430	>gi|387827430|ref|YP_005806712.1| Baf family transcriptional activator [Borrelia burgdorferi N40]	4	-	-	-	+	+	+	-	+	-	Borrelia burgdorferi N40
BbuN40_0528	387827431	>gi|387827431|ref|YP_005806713.1| aldose reductase, putative [Borrelia burgdorferi N40]	0	-	-	-	-	-	-	-	-	-	Borrelia burgdorferi N40
BbuN40_0530	387827432	>gi|387827432|ref|YP_005806714.1| hypothetical protein BbuN40_0530 [Borrelia burgdorferi N40]	0	-	-	-	-	-	-	-	-	-	Borrelia burgdorferi N40
BbuN40_0531	387827433	>gi|387827433|ref|YP_005806715.1| hypothetical protein BbuN40_0531 [Borrelia burgdorferi N40]	0	-	-	-	-	-	-	-	-	-	Borrelia burgdorferi N40
BbuN40_0532	387827434	>gi|387827434|ref|YP_005806716.1| hypothetical protein BbuN40_0532 [Borrelia burgdorferi N40]	1	-	+	+	-	-	-	-	+	-	Borrelia burgdorferi N40
BbuN40_0533	387827435	>gi|387827435|ref|YP_005806717.1| PhnP protein [Borrelia burgdorferi N40]	0	-	-	-	-	-	-	-	-	-	Borrelia burgdorferi N40
BbuN40_0534	387827436	>gi|387827436|ref|YP_005806718.1| exodeoxyribonuclease III [Borrelia burgdorferi N40]	0	-	-	-	-	-	-	-	-	-	Borrelia burgdorferi N40
BbuN40_0535	387827437	>gi|387827437|ref|YP_005806719.1| hypothetical protein BbuN40_0535 [Borrelia burgdorferi N40]	0	-	-	-	-	-	-	-	-	-	Borrelia burgdorferi N40
BbuN40_0536	387827438	>gi|387827438|ref|YP_005806720.1| zinc protease [Borrelia burgdorferi N40]	4	+	-	-	+	+	+	-	+	-	Borrelia burgdorferi N40
BbuN40_0537	387827439	>gi|387827439|ref|YP_005806721.1| hypothetical protein BbuN40_0537 [Borrelia burgdorferi N40]	2	-	-	-	-	+	-	+	-	-	Borrelia burgdorferi N40
BbuN40_0538	387827440	>gi|387827440|ref|YP_005806722.1| hypothetical protein BbuN40_0538 [Borrelia burgdorferi N40]	0	-	-	-	-	-	-	-	-	-	Borrelia burgdorferi N40
BbuN40_0539	387827441	>gi|387827441|ref|YP_005806723.1| membrane protein [Borrelia burgdorferi N40]	2	-	+	+	-	-	-	+	+	-	Borrelia burgdorferi N40
BbuN40_0540	387827442	>gi|387827442|ref|YP_005806724.1| translation elongation factor G [Borrelia burgdorferi N40]	0	-	-	-	-	-	-	-	-	-	Borrelia burgdorferi N40
BbuN40_0542	387827443	>gi|387827443|ref|YP_005806725.1| hypothetical protein BbuN40_0542 [Borrelia burgdorferi N40]	3	+	-	-	-	+	-	+	+	-	Borrelia burgdorferi N40
BbuN40_0543	387827444	>gi|387827444|ref|YP_005806726.1| hypothetical protein BbuN40_0543 [Borrelia burgdorferi N40]	4	-	-	-	-	+	-	+	+	+	Borrelia burgdorferi N40
BbuN40_0544	387827445	>gi|387827445|ref|YP_005806727.1| phosphoribosyl pyrophosphate synthetase [Borrelia burgdorferi N40]	0	-	-	-	-	-	-	-	-	-	Borrelia burgdorferi N40
BbuN40_0545	387827446	>gi|387827446|ref|YP_005806728.1| xylulokinase [Borrelia burgdorferi N40]	2	-	+	-	+	-	-	-	+	-	Borrelia burgdorferi N40
BbuN40_0546	387827447	>gi|387827447|ref|YP_005806729.1| hypothetical protein BbuN40_0546 [Borrelia burgdorferi N40]	2	-	-	-	+	+	-	-	-	-	Borrelia burgdorferi N40
BbuN40_0547	387827448	>gi|387827448|ref|YP_005806730.1| dephospho-CoA kinase [Borrelia burgdorferi N40]	0	-	-	-	-	-	-	-	-	-	Borrelia burgdorferi N40
BbuN40_0548	387827449	>gi|387827449|ref|YP_005806731.1| DNA polymerase I superfamily [Borrelia burgdorferi N40]	0	-	-	-	-	-	-	-	-	-	Borrelia burgdorferi N40
BbuN40_0549	387827450	>gi|387827450|ref|YP_005806732.1| hypothetical protein BbuN40_0549 [Borrelia burgdorferi N40]	1	-	-	-	-	+	-	-	-	-	Borrelia burgdorferi N40
BbuN40_0550	387827451	>gi|387827451|ref|YP_005806733.1| flagellar protein FliS [Borrelia burgdorferi N40]	1	-	-	-	-	+	-	-	-	-	Borrelia burgdorferi N40
BbuN40_0551	387827452	>gi|387827452|ref|YP_005806734.1| protein CheY [Borrelia burgdorferi N40]	0	-	-	-	-	-	-	-	-	-	Borrelia burgdorferi N40
BbuN40_0552	387827453	>gi|387827453|ref|YP_005806735.1| NAD-dependent DNA ligase [Borrelia burgdorferi N40]	0	-	-	-	-	-	-	-	-	-	Borrelia burgdorferi N40
BbuN40_0553	387827454	>gi|387827454|ref|YP_005806736.1| hypothetical protein BbuN40_0553 [Borrelia burgdorferi N40]	1	-	-	-	+	-	-	-	-	-	Borrelia burgdorferi N40
BbuN40_0554	387827455	>gi|387827455|ref|YP_005806737.1| hypothetical protein BbuN40_0554 [Borrelia burgdorferi N40]	4	-	-	-	+	+	+	-	+	-	Borrelia burgdorferi N40
BbuN40_0555	387827456	>gi|387827456|ref|YP_005806738.1| hypothetical protein BbuN40_0555 [Borrelia burgdorferi N40]	0	-	-	-	-	-	-	-	-	-	Borrelia burgdorferi N40
BbuN40_0556	387827457	>gi|387827457|ref|YP_005806739.1| hypothetical protein BbuN40_0556 [Borrelia burgdorferi N40]	1	-	-	-	-	-	+	-	-	-	Borrelia burgdorferi N40
BbuN40_0557	387827458	>gi|387827458|ref|YP_005806740.1| phosphocarrier protein HPr [Borrelia burgdorferi N40]	0	-	-	-	-	-	-	-	-	-	Borrelia burgdorferi N40
BbuN40_0558	387827459	>gi|387827459|ref|YP_005806741.1| phosphoenolpyruvate-protein phosphotransferase [Borrelia burgdorferi N40]	0	-	-	-	-	-	-	-	-	-	Borrelia burgdorferi N40
BbuN40_0559	387827460	>gi|387827460|ref|YP_005806742.1| PTS system glucose-specific transporter subunit IIA [Borrelia burgdorferi N40]	1	-	-	-	-	-	-	+	-	-	Borrelia burgdorferi N40
BbuN40_0560	387827461	>gi|387827461|ref|YP_005806743.1| chaperone protein HtpG [Borrelia burgdorferi N40]	1	-	-	-	-	-	-	-	+	-	Borrelia burgdorferi N40
BbuN40_0561	387827462	>gi|387827462|ref|YP_005806744.1| 6-phosphogluconate dehydrogenase [Borrelia burgdorferi N40]	1	-	-	-	-	+	-	-	-	-	Borrelia burgdorferi N40
BbuN40_0562	387827463	>gi|387827463|ref|YP_005806745.1| hypothetical protein BbuN40_0562 [Borrelia burgdorferi N40]	5	-	+	-	+	+	-	+	+	+	Borrelia burgdorferi N40
BbuN40_0563	387827464	>gi|387827464|ref|YP_005806746.1| hypothetical protein BbuN40_0563 [Borrelia burgdorferi N40]	3	-	-	+	-	-	-	+	+	+	Borrelia burgdorferi N40
BbuN40_0564	387827465	>gi|387827465|ref|YP_005806747.1| hypothetical protein BbuN40_0564 [Borrelia burgdorferi N40]	4	-	-	-	-	+	-	+	+	+	Borrelia burgdorferi N40
BbuN40_0565	387827466	>gi|387827466|ref|YP_005806748.1| purine-binding chemotaxis protein [Borrelia burgdorferi N40]	1	-	-	-	-	-	-	+	-	-	Borrelia burgdorferi N40
BbuN40_0566	387827467	>gi|387827467|ref|YP_005806749.1| hypothetical protein BbuN40_0566 [Borrelia burgdorferi N40]	2	-	-	-	-	+	-	+	-	-	Borrelia burgdorferi N40
BbuN40_0567	387827468	>gi|387827468|ref|YP_005806750.1| chemotaxis histidine kinase [Borrelia burgdorferi N40]	1	-	-	-	+	-	-	-	-	-	Borrelia burgdorferi N40
BbuN40_0568	387827469	>gi|387827469|ref|YP_005806751.1| chemotaxis response regulator protein-glutamate methylesterase [Borrelia burgdorferi N40]	2	-	-	-	-	-	-	+	+	-	Borrelia burgdorferi N40
BbuN40_0569	387827470	>gi|387827470|ref|YP_005806752.1| hypothetical protein BbuN40_0569 [Borrelia burgdorferi N40]	0	-	-	-	-	-	-	-	-	-	Borrelia burgdorferi N40
BbuN40_0570	387827471	>gi|387827471|ref|YP_005806753.1| chemotaxis response regulator [Borrelia burgdorferi N40]	0	-	-	-	-	-	-	-	-	-	Borrelia burgdorferi N40
BbuN40_0571	387827472	>gi|387827472|ref|YP_005806754.1| uridylate kinase [Borrelia burgdorferi N40]	1	-	-	-	-	+	-	-	-	-	Borrelia burgdorferi N40
BbuN40_0572	387827473	>gi|387827473|ref|YP_005806755.1| glycosyl transferase family protein [Borrelia burgdorferi N40]	1	-	-	-	+	-	-	-	-	-	Borrelia burgdorferi N40
BbuN40_0573	387827474	>gi|387827474|ref|YP_005806756.1| ABC transporter ATP-binding protein [Borrelia burgdorferi N40]	3	-	-	-	+	-	-	+	+	-	Borrelia burgdorferi N40
BbuN40_0574	387827475	>gi|387827475|ref|YP_005806757.1| hypothetical protein BbuN40_0574 [Borrelia burgdorferi N40]	0	-	+	+	-	-	-	-	-	-	Borrelia burgdorferi N40
BbuN40_0575	387827476	>gi|387827476|ref|YP_005806758.1| CTP synthase [Borrelia burgdorferi N40]	0	-	-	-	-	-	-	-	-	-	Borrelia burgdorferi N40
BbuN40_0576	387827477	>gi|387827477|ref|YP_005806759.1| hypothetical protein BbuN40_0576 [Borrelia burgdorferi N40]	2	-	+	+	-	-	-	+	+	-	Borrelia burgdorferi N40
BbuN40_0577	387827478	>gi|387827478|ref|YP_005806760.1| hypothetical protein BbuN40_0577 [Borrelia burgdorferi N40]	0	-	-	-	-	-	-	-	-	-	Borrelia burgdorferi N40
BbuN40_0578	387827479	>gi|387827479|ref|YP_005806761.1| methyl-accepting chemotaxis protein [Borrelia burgdorferi N40]	1	-	-	-	-	+	-	-	-	-	Borrelia burgdorferi N40
BbuN40_0579	387827480	>gi|387827480|ref|YP_005806762.1| DNA polymerase III subunit alpha [Borrelia burgdorferi N40]	0	-	+	-	-	-	-	-	-	-	Borrelia burgdorferi N40
BbuN40_0580	387827481	>gi|387827481|ref|YP_005806763.1| hypothetical protein BbuN40_0580 [Borrelia burgdorferi N40]	0	-	+	+	-	-	-	-	-	-	Borrelia burgdorferi N40
BbuN40_0581	387827482	>gi|387827482|ref|YP_005806764.1| ATP-dependent DNA helicase RecG [Borrelia burgdorferi N40]	0	-	-	-	-	-	-	-	-	-	Borrelia burgdorferi N40
BbuN40_0582	387827483	>gi|387827483|ref|YP_005806765.1| carboxypeptidase, putative [Borrelia burgdorferi N40]	0	-	-	-	-	-	-	-	-	-	Borrelia burgdorferi N40
BbuN40_0583	387827484	>gi|387827484|ref|YP_005806766.1| hypothetical protein BbuN40_0583 [Borrelia burgdorferi N40]	1	-	+	+	-	-	-	-	+	-	Borrelia burgdorferi N40
BbuN40_0584	387827485	>gi|387827485|ref|YP_005806767.1| hypothetical protein BbuN40_0584 [Borrelia burgdorferi N40]	1	-	+	+	-	-	-	-	+	-	Borrelia burgdorferi N40
BbuN40_0585	387827486	>gi|387827486|ref|YP_005806768.1| UDP-N-acetylmuramoylalanine--D-glutamate ligase [Borrelia burgdorferi N40]	2	-	-	-	+	-	-	-	+	-	Borrelia burgdorferi N40
BbuN40_0586	387827487	>gi|387827487|ref|YP_005806769.1| FemA protein [Borrelia burgdorferi N40]	0	-	+	+	-	-	-	-	-	-	Borrelia burgdorferi N40
BbuN40_0587	387827488	>gi|387827488|ref|YP_005806770.1| methionyl-tRNA synthetase [Borrelia burgdorferi N40]	0	-	-	-	-	-	-	-	-	-	Borrelia burgdorferi N40
BbuN40_0588	387827489	>gi|387827489|ref|YP_005806771.1| MTA/SAH nucleosidase [Borrelia burgdorferi N40]	1	-	-	-	-	-	-	-	+	-	Borrelia burgdorferi N40
BbuN40_0589	387827490	>gi|387827490|ref|YP_005806772.1| phosphate acetyltransferase [Borrelia burgdorferi N40]	1	-	-	-	+	-	-	-	-	-	Borrelia burgdorferi N40
BbuN40_0590	387827491	>gi|387827491|ref|YP_005806773.1| dimethyladenosine transferase [Borrelia burgdorferi N40]	0	-	-	-	-	-	-	-	-	-	Borrelia burgdorferi N40
BbuN40_0591	387827492	>gi|387827492|ref|YP_005806774.1| competence locus E, putative [Borrelia burgdorferi N40]	1	-	+	+	-	-	-	-	+	-	Borrelia burgdorferi N40
BbuN40_0592	387827493	>gi|387827493|ref|YP_005806775.1| caax amino protease family [Borrelia burgdorferi N40]	0	-	+	+	-	-	-	-	-	-	Borrelia burgdorferi N40
BbuN40_0593	387827494	>gi|387827494|ref|YP_005806776.1| long-chain-fatty-acid CoA ligase [Borrelia burgdorferi N40]	1	-	+	+	+	-	-	-	-	-	Borrelia burgdorferi N40
BbuN40_0594	387827495	>gi|387827495|ref|YP_005806777.1| arginyl-tRNA synthetase [Borrelia burgdorferi N40]	0	-	-	-	-	-	-	-	-	-	Borrelia burgdorferi N40
BbuN40_0595	387827496	>gi|387827496|ref|YP_005806778.1| hypothetical protein BbuN40_0595 [Borrelia burgdorferi N40]	1	-	+	+	-	-	-	-	+	-	Borrelia burgdorferi N40
BbuN40_0596	387827497	>gi|387827497|ref|YP_005806779.1| methyl-accepting chemotaxis protein [Borrelia burgdorferi N40]	3	-	+	+	+	-	-	+	+	-	Borrelia burgdorferi N40
BbuN40_0597	387827498	>gi|387827498|ref|YP_005806780.1| methyl-accepting chemotaxis protein [Borrelia burgdorferi N40]	2	-	+	+	+	-	-	-	+	-	Borrelia burgdorferi N40
BbuN40_0598	387827499	>gi|387827499|ref|YP_005806781.1| UDP-N-acetylenolpyruvoylglucosamine reductase [Borrelia burgdorferi N40]	0	-	-	-	-	-	-	-	-	-	Borrelia burgdorferi N40
BbuN40_0599	387827500	>gi|387827500|ref|YP_005806782.1| cysteinyl-tRNA synthetase [Borrelia burgdorferi N40]	0	-	-	-	-	-	-	-	-	-	Borrelia burgdorferi N40
BbuN40_0600	387827501	>gi|387827501|ref|YP_005806783.1| IPT/TIG domain protein [Borrelia burgdorferi N40]	4	-	+	+	+	+	+	-	+	-	Borrelia burgdorferi N40
BbuN40_0601	387827502	>gi|387827502|ref|YP_005806784.1| serine hydroxymethyltransferase [Borrelia burgdorferi N40]	0	-	-	-	-	-	-	-	-	-	Borrelia burgdorferi N40
BbuN40_0602	387827503	>gi|387827503|ref|YP_005806785.1| chaperonin, putative [Borrelia burgdorferi N40]	1	-	+	+	-	-	-	-	+	-	Borrelia burgdorferi N40
BbuN40_0603	387827504	>gi|387827504|ref|YP_005806786.1| p66 protein [Borrelia burgdorferi N40]	6	-	-	-	+	+	+	+	+	+	Borrelia burgdorferi N40
BbuN40_0604	387827505	>gi|387827505|ref|YP_005806787.1| L-lactate permease [Borrelia burgdorferi N40]	2	-	+	+	-	-	-	+	+	-	Borrelia burgdorferi N40
BbuN40_0605	387827506	>gi|387827506|ref|YP_005806788.1| serine-type D-Ala-D-Ala carboxypeptidase [Borrelia burgdorferi N40]	2	-	-	-	+	-	-	-	+	-	Borrelia burgdorferi N40
BbuN40_0606	387827507	>gi|387827507|ref|YP_005806789.1| CheD family [Borrelia burgdorferi N40]	1	-	-	-	-	+	-	-	-	-	Borrelia burgdorferi N40
BbuN40_0607	387827508	>gi|387827508|ref|YP_005806790.1| ATP-dependent DNA helicase PcrA [Borrelia burgdorferi N40]	1	-	-	-	-	-	-	-	+	-	Borrelia burgdorferi N40
BbuN40_0608	387827509	>gi|387827509|ref|YP_005806791.1| aminoacyl-histidine dipeptidase [Borrelia burgdorferi N40]	0	-	-	-	-	-	-	-	-	-	Borrelia burgdorferi N40
BbuN40_0610	387827510	>gi|387827510|ref|YP_005806792.1| trigger factor [Borrelia burgdorferi N40]	0	-	-	-	-	-	-	-	-	-	Borrelia burgdorferi N40
BbuN40_0611	387827511	>gi|387827511|ref|YP_005806793.1| ATP-dependent Clp protease, proteolytic subunit ClpP [Borrelia burgdorferi N40]	2	-	-	-	-	-	-	+	+	-	Borrelia burgdorferi N40
BbuN40_0612	387827512	>gi|387827512|ref|YP_005806794.1| ATP-dependent Clp protease ATP-binding subunit ClpX [Borrelia burgdorferi N40]	0	-	-	-	-	-	-	-	-	-	Borrelia burgdorferi N40
BbuN40_0613	387827513	>gi|387827513|ref|YP_005806795.1| ATP-dependent protease La [Borrelia burgdorferi N40]	2	-	-	-	+	-	-	-	+	-	Borrelia burgdorferi N40
BbuN40_0614	387827514	>gi|387827514|ref|YP_005806796.1| hypothetical protein BbuN40_0614 [Borrelia burgdorferi N40]	4	-	-	-	+	+	-	+	+	-	Borrelia burgdorferi N40
BbuN40_0615	387827515	>gi|387827515|ref|YP_005806797.1| 30S ribosomal protein S4 [Borrelia burgdorferi N40]	0	-	-	-	-	-	-	-	-	-	Borrelia burgdorferi N40
BbuN40_0616	387827516	>gi|387827516|ref|YP_005806798.1| hypothetical protein BbuN40_0616 [Borrelia burgdorferi N40]	0	-	+	+	-	-	-	-	-	-	Borrelia burgdorferi N40
BbuN40_0617	387827517	>gi|387827517|ref|YP_005806799.1| hypothetical protein BbuN40_0617 [Borrelia burgdorferi N40]	1	-	-	-	-	+	-	-	-	-	Borrelia burgdorferi N40
BbuN40_0618	387827518	>gi|387827518|ref|YP_005806800.1| cytidine deaminase [Borrelia burgdorferi N40]	1	-	-	-	-	+	-	-	-	-	Borrelia burgdorferi N40
BbuN40_0619	387827519	>gi|387827519|ref|YP_005806801.1| DHH family [Borrelia burgdorferi N40]	1	-	-	-	+	-	-	-	-	-	Borrelia burgdorferi N40
BbuN40_0620	387827520	>gi|387827520|ref|YP_005806802.1| beta-glucosidase, putative [Borrelia burgdorferi N40]	1	-	-	-	+	-	-	-	-	-	Borrelia burgdorferi N40
BbuN40_0621	387827521	>gi|387827521|ref|YP_005806803.1| 4-methyl-5(b-hydroxyethyl)-thiazole monophosphate biosynthesis protein [Borrelia burgdorferi N40]	0	-	-	-	-	-	-	-	-	-	Borrelia burgdorferi N40
BbuN40_0622	387827522	>gi|387827522|ref|YP_005806804.1| acetate kinase [Borrelia burgdorferi N40]	0	-	-	-	-	-	-	-	-	-	Borrelia burgdorferi N40
BbuN40_0623	387827523	>gi|387827523|ref|YP_005806805.1| transcription-repair coupling factor [Borrelia burgdorferi N40]	0	-	-	-	-	-	-	-	-	-	Borrelia burgdorferi N40
BbuN40_0624	387827524	>gi|387827524|ref|YP_005806806.1| hypothetical protein BbuN40_0624 [Borrelia burgdorferi N40]	4	-	-	-	+	+	-	+	+	-	Borrelia burgdorferi N40
BbuN40_0625	387827525	>gi|387827525|ref|YP_005806807.1| N-acetylmuramoyl-L-alanine amidase [Borrelia burgdorferi N40]	3	-	-	-	+	+	-	-	+	-	Borrelia burgdorferi N40
BbuN40_0626	387827526	>gi|387827526|ref|YP_005806808.1| putative primase-like protein [Borrelia burgdorferi N40]	0	-	-	-	-	-	-	-	-	-	Borrelia burgdorferi N40
BbuN40_0627	387827527	>gi|387827527|ref|YP_005806809.1| M18-family aminopeptidase 2 [Borrelia burgdorferi N40]	0	-	-	-	-	-	-	-	-	-	Borrelia burgdorferi N40
BbuN40_0628	387827528	>gi|387827528|ref|YP_005806810.1| lipoprotein [Borrelia burgdorferi N40]	1	-	-	-	-	-	+	-	-	-	Borrelia burgdorferi N40
BbuN40_0629	387827529	>gi|387827529|ref|YP_005806811.1| pts system, fructose-specific iiabc component [Borrelia burgdorferi N40]	1	-	+	+	-	-	-	+	-	-	Borrelia burgdorferi N40
BbuN40_0630	387827530	>gi|387827530|ref|YP_005806812.1| 1-phosphofructokinase [Borrelia burgdorferi N40]	2	-	-	-	-	-	-	+	+	-	Borrelia burgdorferi N40
BbuN40_0631	387827531	>gi|387827531|ref|YP_005806813.1| hypothetical protein BbuN40_0631 [Borrelia burgdorferi N40]	1	-	+	+	-	-	-	-	+	-	Borrelia burgdorferi N40
BbuN40_0632	387827532	>gi|387827532|ref|YP_005806814.1| exodeoxyribonuclease V subunit alpha [Borrelia burgdorferi N40]	1	-	-	-	+	-	-	-	-	-	Borrelia burgdorferi N40
BbuN40_0633	387827533	>gi|387827533|ref|YP_005806815.1| exodeoxyribonuclease V subunit beta [Borrelia burgdorferi N40]	0	-	-	-	-	-	-	-	-	-	Borrelia burgdorferi N40
BbuN40_0634	387827534	>gi|387827534|ref|YP_005806816.1| exodeoxyribonuclease V, gamma chain [Borrelia burgdorferi N40]	0	-	-	-	-	-	-	-	-	-	Borrelia burgdorferi N40
BbuN40_0635	387827535	>gi|387827535|ref|YP_005806817.1| nicotinate phosphoribosyltransferase [Borrelia burgdorferi N40]	0	-	-	-	-	-	-	-	-	-	Borrelia burgdorferi N40
BbuN40_0636	387827536	>gi|387827536|ref|YP_005806818.1| glucose-6-phosphate 1-dehydrogenase [Borrelia burgdorferi N40]	2	-	-	-	+	-	-	-	+	-	Borrelia burgdorferi N40
BbuN40_0637	387827537	>gi|387827537|ref|YP_005806819.1| Na+/H+ antiporter family [Borrelia burgdorferi N40]	1	-	+	+	-	-	-	-	+	-	Borrelia burgdorferi N40
BbuN40_0638	387827538	>gi|387827538|ref|YP_005806820.1| Na+/H+ antiporter [Borrelia burgdorferi N40]	0	-	+	+	-	-	-	-	-	-	Borrelia burgdorferi N40
BbuN40_0639	387827539	>gi|387827539|ref|YP_005806821.1| spermidine/putrescine ABC transporter, spermidine/putrescine-binding periplasmic protein [Borrelia burgdorferi N40]	0	-	-	-	-	-	-	-	-	-	Borrelia burgdorferi N40
BbuN40_0640	387827540	>gi|387827540|ref|YP_005806822.1| binding-protein-dependent transport systems inner membrane component domain protein [Borrelia burgdorferi N40]	2	-	+	+	-	-	-	+	+	-	Borrelia burgdorferi N40
BbuN40_0641	387827541	>gi|387827541|ref|YP_005806823.1| putrescine transport system permease PotH [Borrelia burgdorferi N40]	1	-	+	+	-	-	-	+	-	-	Borrelia burgdorferi N40
BbuN40_0642	387827542	>gi|387827542|ref|YP_005806824.1| spermidine/putrescine ABC transporter ATP-binding protein [Borrelia burgdorferi N40]	0	-	-	-	-	-	-	-	-	-	Borrelia burgdorferi N40
BbuN40_0643	387827543	>gi|387827543|ref|YP_005806825.1| GTP-binding protein [Borrelia burgdorferi N40]	0	-	-	-	-	-	-	-	-	-	Borrelia burgdorferi N40
BbuN40_0644	387827544	>gi|387827544|ref|YP_005806826.1| putative N-acetylmannosamine-6-P epimerase [Borrelia burgdorferi N40]	0	-	-	-	-	-	-	-	-	-	Borrelia burgdorferi N40
BbuN40_0645	387827545	>gi|387827545|ref|YP_005806827.1| pts system, iibc components [Borrelia burgdorferi N40]	2	-	+	+	-	-	-	+	+	-	Borrelia burgdorferi N40
BbuN40_0646	387827546	>gi|387827546|ref|YP_005806828.1| hypothetical protein BbuN40_0646 [Borrelia burgdorferi N40]	0	-	-	-	-	-	-	-	-	-	Borrelia burgdorferi N40
BbuN40_0647	387827547	>gi|387827547|ref|YP_005806829.1| ferric uptake regulation protein [Borrelia burgdorferi N40]	0	-	-	-	-	-	-	-	-	-	Borrelia burgdorferi N40
BbuN40_0648	387827548	>gi|387827548|ref|YP_005806830.1| serine/threonine kinase, putative [Borrelia burgdorferi N40]	0	-	-	-	-	-	-	-	-	-	Borrelia burgdorferi N40
BbuN40_0649	387827549	>gi|387827549|ref|YP_005806831.1| chaperonin GroL [Borrelia burgdorferi N40]	1	-	-	-	-	-	-	+	-	-	Borrelia burgdorferi N40
BbuN40_0650	387827550	>gi|387827550|ref|YP_005806832.1| hypothetical protein BbuN40_0650 [Borrelia burgdorferi N40]	1	-	-	-	-	+	-	-	-	-	Borrelia burgdorferi N40
BbuN40_0651	387827551	>gi|387827551|ref|YP_005806833.1| preprotein translocase subunit YajC [Borrelia burgdorferi N40]	1	-	-	-	-	-	-	+	-	-	Borrelia burgdorferi N40
BbuN40_0652	387827552	>gi|387827552|ref|YP_005806834.1| protein-export membrane protein SecD [Borrelia burgdorferi N40]	2	+	+	+	+	-	-	+	-	-	Borrelia burgdorferi N40
BbuN40_0653	387827553	>gi|387827553|ref|YP_005806835.1| protein-export membrane protein SecF [Borrelia burgdorferi N40]	2	-	+	+	-	-	-	+	+	-	Borrelia burgdorferi N40
BbuN40_0654	387827554	>gi|387827554|ref|YP_005806836.1| hypothetical protein BbuN40_0654 [Borrelia burgdorferi N40]	0	-	-	-	-	-	-	-	-	-	Borrelia burgdorferi N40
BbuN40_0655	387827555	>gi|387827555|ref|YP_005806837.1| heat shock protein [Borrelia burgdorferi N40]	0	-	-	-	-	-	-	-	-	-	Borrelia burgdorferi N40
BbuN40_0656	387827556	>gi|387827556|ref|YP_005806838.1| oxygen-independent coproporphyrinogen III oxidase [Borrelia burgdorferi N40]	0	-	-	-	-	-	-	-	-	-	Borrelia burgdorferi N40
BbuN40_0657	387827557	>gi|387827557|ref|YP_005806839.1| ribose 5-phosphate isomerase A [Borrelia burgdorferi N40]	0	-	-	-	-	-	-	-	-	-	Borrelia burgdorferi N40
BbuN40_0658	387827558	>gi|387827558|ref|YP_005806840.1| phosphoglycerate mutase [Borrelia burgdorferi N40]	0	-	-	-	-	-	-	-	-	-	Borrelia burgdorferi N40
BbuN40_0659	387827559	>gi|387827559|ref|YP_005806841.1| lysyl-tRNA synthetase [Borrelia burgdorferi N40]	0	-	-	-	-	-	-	-	-	-	Borrelia burgdorferi N40
BbuN40_0660	387827560	>gi|387827560|ref|YP_005806842.1| GTP-binding protein Era [Borrelia burgdorferi N40]	0	-	-	-	-	-	-	-	-	-	Borrelia burgdorferi N40
BbuN40_0661	387827561	>gi|387827561|ref|YP_005806843.1| hypothetical protein BbuN40_0661 [Borrelia burgdorferi N40]	1	-	+	+	-	+	-	-	-	-	Borrelia burgdorferi N40
BbuN40_0662	387827562	>gi|387827562|ref|YP_005806844.1| hypothetical protein BbuN40_0662 [Borrelia burgdorferi N40]	3	-	-	-	+	+	-	-	+	-	Borrelia burgdorferi N40
BbuN40_0663	387827563	>gi|387827563|ref|YP_005806845.1| hypothetical protein BbuN40_0663 [Borrelia burgdorferi N40]	1	-	-	-	-	+	-	-	-	-	Borrelia burgdorferi N40
BbuN40_0664	387827564	>gi|387827564|ref|YP_005806846.1| lipoprotein [Borrelia burgdorferi N40]	0	+	-	-	-	-	-	-	-	-	Borrelia burgdorferi N40
BbuN40_0665	387827565	>gi|387827565|ref|YP_005806847.1| hypothetical protein BbuN40_0665 [Borrelia burgdorferi N40]	1	-	+	+	+	-	-	-	-	-	Borrelia burgdorferi N40
BbuN40_0666	387827566	>gi|387827566|ref|YP_005806848.1| N-acetylmuramoyl-L-alanine amidase domain-containing protein [Borrelia burgdorferi N40]	0	-	-	-	-	-	-	-	-	-	Borrelia burgdorferi N40
BbuN40_0667	387827567	>gi|387827567|ref|YP_005806849.1| hypothetical protein BbuN40_0667 [Borrelia burgdorferi N40]	5	-	-	-	+	+	+	+	+	-	Borrelia burgdorferi N40
BbuN40_0668	387827568	>gi|387827568|ref|YP_005806850.1| flagellar filament outer layer protein [Borrelia burgdorferi N40]	2	-	-	-	+	-	-	+	-	-	Borrelia burgdorferi N40
BbuN40_0669	387827569	>gi|387827569|ref|YP_005806851.1| chemotaxis protein CheA [Borrelia burgdorferi N40]	0	-	-	-	-	-	-	-	-	-	Borrelia burgdorferi N40
BbuN40_0670	387827570	>gi|387827570|ref|YP_005806852.1| purine-binding chemotaxis protein [Borrelia burgdorferi N40]	1	-	-	-	+	-	-	-	-	-	Borrelia burgdorferi N40
BbuN40_0671	387827571	>gi|387827571|ref|YP_005806853.1| CheC-like family protein [Borrelia burgdorferi N40]	2	-	-	-	-	+	-	+	-	-	Borrelia burgdorferi N40
BbuN40_0672	387827572	>gi|387827572|ref|YP_005806854.1| protein CheY [Borrelia burgdorferi N40]	0	-	-	-	-	-	-	-	-	-	Borrelia burgdorferi N40
BbuN40_0673	387827573	>gi|387827573|ref|YP_005806855.1| hypothetical protein BbuN40_0673 [Borrelia burgdorferi N40]	0	-	-	-	-	-	-	-	-	-	Borrelia burgdorferi N40
BbuN40_0674	387827574	>gi|387827574|ref|YP_005806856.1| membrane protein [Borrelia burgdorferi N40]	0	-	+	+	-	-	-	-	-	-	Borrelia burgdorferi N40
BbuN40_0675	387827575	>gi|387827575|ref|YP_005806857.1| hypothetical protein BbuN40_0675 [Borrelia burgdorferi N40]	2	-	-	-	-	+	-	-	+	-	Borrelia burgdorferi N40
BbuN40_0676	387827576	>gi|387827576|ref|YP_005806858.1| phosphoglycolate phosphatase [Borrelia burgdorferi N40]	0	-	-	-	-	-	-	-	-	-	Borrelia burgdorferi N40
BbuN40_0677	387827577	>gi|387827577|ref|YP_005806859.1| sugar ABC transporter ATP-binding protein [Borrelia burgdorferi N40]	0	-	-	-	-	-	-	-	-	-	Borrelia burgdorferi N40
BbuN40_0678	387827578	>gi|387827578|ref|YP_005806860.1| ribose/galactose ABC transporter, permease protein [Borrelia burgdorferi N40]	2	-	+	+	-	-	-	+	+	-	Borrelia burgdorferi N40
BbuN40_0679	387827579	>gi|387827579|ref|YP_005806861.1| ribose/galactose ABC transporter, permease protein [Borrelia burgdorferi N40]	2	-	+	+	-	-	-	+	+	-	Borrelia burgdorferi N40
BbuN40_0680	387827580	>gi|387827580|ref|YP_005806862.1| methyl-accepting chemotaxis protein [Borrelia burgdorferi N40]	2	-	+	+	+	-	-	+	-	-	Borrelia burgdorferi N40
BbuN40_0681	387827581	>gi|387827581|ref|YP_005806863.1| methyl-accepting chemotaxis protein [Borrelia burgdorferi N40]	2	-	+	+	+	-	-	+	-	-	Borrelia burgdorferi N40
BbuN40_0682	387827582	>gi|387827582|ref|YP_005806864.1| tRNA (5-methyl aminomethyl-2-thiouridylate)-methyltransferase [Borrelia burgdorferi N40]	0	-	-	-	-	-	-	-	-	-	Borrelia burgdorferi N40
BbuN40_0683	387827583	>gi|387827583|ref|YP_005806865.1| hydroxymethylglutaryl-CoA synthase [Borrelia burgdorferi N40]	1	-	-	-	+	-	-	-	-	-	Borrelia burgdorferi N40
BbuN40_0684	387827584	>gi|387827584|ref|YP_005806866.1| isopentenyl-diphosphate delta-isomerase [Borrelia burgdorferi N40]	2	-	-	-	+	-	-	-	+	-	Borrelia burgdorferi N40
BbuN40_0685	387827585	>gi|387827585|ref|YP_005806867.1| hydroxymethylglutaryl-CoA reductase, degradative [Borrelia burgdorferi N40]	0	-	+	-	-	-	-	-	-	-	Borrelia burgdorferi N40
BbuN40_0686	387827586	>gi|387827586|ref|YP_005806868.1| diphosphomevalonate decarboxylase [Borrelia burgdorferi N40]	3	-	-	-	+	+	-	-	+	-	Borrelia burgdorferi N40
BbuN40_0687	387827587	>gi|387827587|ref|YP_005806869.1| phosphomevalonate kinase, putative [Borrelia burgdorferi N40]	0	-	-	-	-	-	-	-	-	-	Borrelia burgdorferi N40
BbuN40_0688	387827588	>gi|387827588|ref|YP_005806870.1| mevalonate kinase [Borrelia burgdorferi N40]	3	-	-	-	+	+	-	-	+	-	Borrelia burgdorferi N40
BbuN40_0689	387827589	>gi|387827589|ref|YP_005806871.1| lipoprotein [Borrelia burgdorferi N40]	0	+	-	-	-	-	-	-	-	-	Borrelia burgdorferi N40
BbuN40_0690	387827590	>gi|387827590|ref|YP_005806872.1| neutrophil activating protein [Borrelia burgdorferi N40]	0	-	-	-	-	-	-	-	-	-	Borrelia burgdorferi N40
BbuN40_0691	387827591	>gi|387827591|ref|YP_005806873.1| translation elongation factor G [Borrelia burgdorferi N40]	0	-	-	-	-	-	-	-	-	-	Borrelia burgdorferi N40
BbuN40_0693	387827592	>gi|387827592|ref|YP_005806874.1| xylose operon regulatory protein [Borrelia burgdorferi N40]	0	-	-	-	-	-	-	-	-	-	Borrelia burgdorferi N40
BbuN40_0694	387827593	>gi|387827593|ref|YP_005806875.1| signal recognition particle protein [Borrelia burgdorferi N40]	1	-	-	-	+	-	-	-	-	-	Borrelia burgdorferi N40
BbuN40_0695	387827594	>gi|387827594|ref|YP_005806876.1| 30S ribosomal protein S16 [Borrelia burgdorferi N40]	0	-	-	-	-	-	-	-	-	-	Borrelia burgdorferi N40
BbuN40_0696	387827595	>gi|387827595|ref|YP_005806877.1| hypothetical protein BbuN40_0696 [Borrelia burgdorferi N40]	0	-	-	-	-	-	-	-	-	-	Borrelia burgdorferi N40
BbuN40_0697	387827596	>gi|387827596|ref|YP_005806878.1| 16S rRNA processing protein RimM [Borrelia burgdorferi N40]	2	-	-	-	-	-	-	+	+	-	Borrelia burgdorferi N40
BbuN40_0698	387827597	>gi|387827597|ref|YP_005806879.1| tRNA (guanine-N1)-methyltransferase [Borrelia burgdorferi N40]	0	-	-	-	-	-	-	-	-	-	Borrelia burgdorferi N40
BbuN40_0699	387827598	>gi|387827598|ref|YP_005806880.1| 50S ribosomal protein L19 [Borrelia burgdorferi N40]	0	-	-	-	-	-	-	-	-	-	Borrelia burgdorferi N40
BbuN40_0701	387827599	>gi|387827599|ref|YP_005806881.1| hypothetical protein BbuN40_0701 [Borrelia burgdorferi N40]	0	-	-	-	-	-	-	-	-	-	Borrelia burgdorferi N40
BbuN40_0702	387827600	>gi|387827600|ref|YP_005806882.1| pantetheine-phosphate adenylyltransferase [Borrelia burgdorferi N40]	1	-	-	-	-	-	-	-	+	-	Borrelia burgdorferi N40
BbuN40_0703	387827601	>gi|387827601|ref|YP_005806883.1| 50S ribosomal protein L32 [Borrelia burgdorferi N40]	2	-	-	-	-	+	-	-	+	-	Borrelia burgdorferi N40
BbuN40_0704	387827602	>gi|387827602|ref|YP_005806884.1| acyl carrier protein [Borrelia burgdorferi N40]	0	-	-	-	-	-	-	-	-	-	Borrelia burgdorferi N40
BbuN40_0705	387827603	>gi|387827603|ref|YP_005806885.1| ribonuclease III [Borrelia burgdorferi N40]	1	-	-	-	+	-	-	-	-	-	Borrelia burgdorferi N40
BbuN40_0706	387827604	>gi|387827604|ref|YP_005806886.1| polynucleotide adenylyltransferase [Borrelia burgdorferi N40]	0	-	-	-	-	-	-	-	-	-	Borrelia burgdorferi N40
BbuN40_0707	387827605	>gi|387827605|ref|YP_005806887.1| hypothetical protein BbuN40_0707 [Borrelia burgdorferi N40]	1	-	-	-	+	-	-	-	-	-	Borrelia burgdorferi N40
BbuN40_0708	387827606	>gi|387827606|ref|YP_005806888.1| hypothetical protein BbuN40_0708 [Borrelia burgdorferi N40]	2	-	+	+	-	-	-	+	+	-	Borrelia burgdorferi N40
BbuN40_0709	387827607	>gi|387827607|ref|YP_005806889.1| hypothetical protein BbuN40_0709 [Borrelia burgdorferi N40]	1	-	-	-	+	-	-	-	-	-	Borrelia burgdorferi N40
BbuN40_0710	387827608	>gi|387827608|ref|YP_005806890.1| DNA primase [Borrelia burgdorferi N40]	0	-	-	-	-	-	-	-	-	-	Borrelia burgdorferi N40
BbuN40_0712	387827609	>gi|387827609|ref|YP_005806891.1| RNA polymerase sigma factor RpoD (Sigma-70) [Borrelia burgdorferi N40]	0	-	-	-	-	-	-	-	-	-	Borrelia burgdorferi N40
BbuN40_0713	387827610	>gi|387827610|ref|YP_005806892.1| hypothetical protein BbuN40_0713 [Borrelia burgdorferi N40]	0	-	-	-	-	-	-	-	-	-	Borrelia burgdorferi N40
BbuN40_0714	387827611	>gi|387827611|ref|YP_005806893.1| hypothetical protein BbuN40_0714 [Borrelia burgdorferi N40]	3	-	+	-	+	-	-	+	+	-	Borrelia burgdorferi N40
BbuN40_0715	387827612	>gi|387827612|ref|YP_005806894.1| cell division protein FtsA [Borrelia burgdorferi N40]	1	-	-	-	-	-	-	+	-	-	Borrelia burgdorferi N40
BbuN40_0716	387827613	>gi|387827613|ref|YP_005806895.1| rod shape-determining protein MreC [Borrelia burgdorferi N40]	2	-	-	-	+	+	-	-	-	-	Borrelia burgdorferi N40
BbuN40_0717	387827614	>gi|387827614|ref|YP_005806896.1| hypothetical protein BbuN40_0717 [Borrelia burgdorferi N40]	1	-	+	+	-	-	-	-	+	-	Borrelia burgdorferi N40
BbuN40_0718	387827615	>gi|387827615|ref|YP_005806897.1| penicillin-binding protein [Borrelia burgdorferi N40]	1	-	-	-	+	-	-	-	-	-	Borrelia burgdorferi N40
BbuN40_0719	387827616	>gi|387827616|ref|YP_005806898.1| rod shape-determining protein RodA [Borrelia burgdorferi N40]	2	-	+	+	-	-	-	+	+	-	Borrelia burgdorferi N40
BbuN40_0720	387827617	>gi|387827617|ref|YP_005806899.1| threonyl-tRNA synthetase [Borrelia burgdorferi N40]	0	-	-	-	-	-	-	-	-	-	Borrelia burgdorferi N40
BbuN40_0721	387827618	>gi|387827618|ref|YP_005806900.1| CDP-diacylglycerol--glycerol-3-phosphate 3-phosphatidyltransferase [Borrelia burgdorferi N40]	0	-	+	+	-	-	-	-	-	-	Borrelia burgdorferi N40
BbuN40_0722	387827619	>gi|387827619|ref|YP_005806901.1| hypothetical protein BbuN40_0722 [Borrelia burgdorferi N40]	3	-	-	-	+	+	-	-	+	-	Borrelia burgdorferi N40
BbuN40_0723	387827620	>gi|387827620|ref|YP_005806902.1| adenylyl cyclase CyaB, putative [Borrelia burgdorferi N40]	0	-	-	-	-	-	-	-	-	-	Borrelia burgdorferi N40
BbuN40_0724	387827621	>gi|387827621|ref|YP_005806903.1| K+ transport protein [Borrelia burgdorferi N40]	1	-	+	+	-	-	-	-	+	-	Borrelia burgdorferi N40
BbuN40_0725	387827622	>gi|387827622|ref|YP_005806904.1| lectin [Borrelia burgdorferi N40]	0	-	-	-	-	-	-	-	-	-	Borrelia burgdorferi N40
BbuN40_0726	387827623	>gi|387827623|ref|YP_005806905.1| ATP-binding protein [Borrelia burgdorferi N40]	2	-	-	-	+	-	-	-	+	-	Borrelia burgdorferi N40
BbuN40_0727	387827624	>gi|387827624|ref|YP_005806906.1| phosphofructokinase [Borrelia burgdorferi N40]	0	-	-	-	-	-	-	-	-	-	Borrelia burgdorferi N40
BbuN40_0728	387827625	>gi|387827625|ref|YP_005806907.1| CoA-disulfide reductase [Borrelia burgdorferi N40]	0	-	-	-	-	-	-	-	-	-	Borrelia burgdorferi N40
BbuN40_0729	387827626	>gi|387827626|ref|YP_005806908.1| transporter, dicarboxylate/amino acid:cation (na+ or H+) symporter (daacs) family [Borrelia burgdorferi N40]	1	-	+	+	-	-	-	+	-	-	Borrelia burgdorferi N40
BbuN40_0730	387827627	>gi|387827627|ref|YP_005806909.1| glucose-6-phosphate isomerase [Borrelia burgdorferi N40]	1	-	-	-	-	-	+	-	-	-	Borrelia burgdorferi N40
BbuN40_0731	387827628	>gi|387827628|ref|YP_005806910.1| hypothetical protein BbuN40_0731 [Borrelia burgdorferi N40]	0	-	-	-	-	-	-	-	-	-	Borrelia burgdorferi N40
BbuN40_0732	387827629	>gi|387827629|ref|YP_005806911.1| penicillin-binding protein [Borrelia burgdorferi N40]	1	-	-	-	+	-	-	-	-	-	Borrelia burgdorferi N40
BbuN40_0733	387827630	>gi|387827630|ref|YP_005806912.1| hypothetical protein BbuN40_0733 [Borrelia burgdorferi N40]	1	-	-	-	-	+	-	-	-	-	Borrelia burgdorferi N40
BbuN40_0734	387827631	>gi|387827631|ref|YP_005806913.1| Sua5/YciO/YrdC/YwlC family protein, putative [Borrelia burgdorferi N40]	0	-	-	-	-	-	-	-	-	-	Borrelia burgdorferi N40
BbuN40_0735	387827632	>gi|387827632|ref|YP_005806914.1| rare lipoprotein A [Borrelia burgdorferi N40]	2	-	-	-	+	+	-	-	-	-	Borrelia burgdorferi N40
BbuN40_0737	387827633	>gi|387827633|ref|YP_005806915.1| histidine phosphokinase/phophatase, putative [Borrelia burgdorferi N40]	0	-	-	-	-	-	-	-	-	-	Borrelia burgdorferi N40
BbuN40_0738	387827634	>gi|387827634|ref|YP_005806916.1| valyl-tRNA synthetase [Borrelia burgdorferi N40]	0	-	-	-	-	-	-	-	-	-	Borrelia burgdorferi N40
BbuN40_0739	387827635	>gi|387827635|ref|YP_005806917.1| hypothetical protein BbuN40_0739 [Borrelia burgdorferi N40]	3	-	-	-	-	+	-	+	+	-	Borrelia burgdorferi N40
BbuN40_0740	387827636	>gi|387827636|ref|YP_005806918.1| hypothetical protein BbuN40_0740 [Borrelia burgdorferi N40]	0	-	-	-	-	-	-	-	-	-	Borrelia burgdorferi N40
BbuN40_0741	387827637	>gi|387827637|ref|YP_005806919.1| chaperonin GroS [Borrelia burgdorferi N40]	1	-	-	-	-	-	-	+	-	-	Borrelia burgdorferi N40
BbuN40_0742	387827638	>gi|387827638|ref|YP_005806920.1| ABC transporter ATP-binding protein [Borrelia burgdorferi N40]	0	-	-	-	-	-	-	-	-	-	Borrelia burgdorferi N40
BbuN40_0743	387827639	>gi|387827639|ref|YP_005806921.1| hypothetical protein BbuN40_0743 [Borrelia burgdorferi N40]	4	-	-	-	+	+	+	-	+	-	Borrelia burgdorferi N40
BbuN40_0744	387827640	>gi|387827640|ref|YP_005806922.1| antigen, p83/100 [Borrelia burgdorferi N40]	2	-	-	-	+	-	-	-	+	-	Borrelia burgdorferi N40
BbuN40_0745	387827641	>gi|387827641|ref|YP_005806923.1| endonuclease III [Borrelia burgdorferi N40]	0	-	-	-	-	-	-	-	-	-	Borrelia burgdorferi N40
BbuN40_0746	387827642	>gi|387827642|ref|YP_005806924.1| oligopeptide ABC transporter permease [Borrelia burgdorferi N40]	1	-	+	+	-	-	-	-	+	-	Borrelia burgdorferi N40
BbuN40_0747	387827643	>gi|387827643|ref|YP_005806925.1| oligopeptide ABC transporter permease [Borrelia burgdorferi N40]	0	-	+	+	-	-	-	-	-	-	Borrelia burgdorferi N40
BbuN40_0748	387827644	>gi|387827644|ref|YP_005806926.1| septum formation initiator subfamily, putative [Borrelia burgdorferi N40]	3	-	+	+	+	+	-	-	+	-	Borrelia burgdorferi N40
BbuN40_0749	387827645	>gi|387827645|ref|YP_005806927.1| hypothetical protein BbuN40_0749 [Borrelia burgdorferi N40]	1	-	-	-	+	-	-	-	-	-	Borrelia burgdorferi N40
BbuN40_0751	387827646	>gi|387827646|ref|YP_005806928.1| hypothetical protein BbuN40_0751 [Borrelia burgdorferi N40]	2	-	-	-	+	-	-	+	-	-	Borrelia burgdorferi N40
BbuN40_0752	387827647	>gi|387827647|ref|YP_005806929.1| hypothetical protein BbuN40_0752 [Borrelia burgdorferi N40]	2	-	+	+	+	-	-	-	+	-	Borrelia burgdorferi N40
BbuN40_0753	387827648	>gi|387827648|ref|YP_005806930.1| membrane spanning protein, putative [Borrelia burgdorferi N40]	2	-	+	+	-	-	-	+	+	-	Borrelia burgdorferi N40
BbuN40_0754	387827649	>gi|387827649|ref|YP_005806931.1| ABC transporter ATP-binding protein [Borrelia burgdorferi N40]	0	-	-	-	-	-	-	-	-	-	Borrelia burgdorferi N40
BbuN40_0755	387827650	>gi|387827650|ref|YP_005806932.1| ribonuclease Z [Borrelia burgdorferi N40]	0	-	-	-	-	-	-	-	-	-	Borrelia burgdorferi N40
BbuN40_0756	387827651	>gi|387827651|ref|YP_005806933.1| FAD dependent oxidoreductase, putative [Borrelia burgdorferi N40]	0	-	-	-	-	-	-	-	-	-	Borrelia burgdorferi N40
BbuN40_0757	387827652	>gi|387827652|ref|YP_005806934.1| Clp protease [Borrelia burgdorferi N40]	0	-	+	+	-	-	-	-	-	-	Borrelia burgdorferi N40
BbuN40_0758	387827653	>gi|387827653|ref|YP_005806935.1| hypothetical protein BbuN40_0758 [Borrelia burgdorferi N40]	2	-	-	-	-	+	-	-	+	-	Borrelia burgdorferi N40
BbuN40_0759	387827654	>gi|387827654|ref|YP_005806936.1| membrane protein [Borrelia burgdorferi N40]	2	-	+	+	-	-	-	+	+	-	Borrelia burgdorferi N40
BbuN40_0760	387827655	>gi|387827655|ref|YP_005806937.1| gene 37 protein (Gp37) [Borrelia burgdorferi N40]	0	-	-	-	-	-	-	-	-	-	Borrelia burgdorferi N40
BbuN40_0761	387827656	>gi|387827656|ref|YP_005806938.1| NlpD [Borrelia burgdorferi N40]	4	-	-	-	+	+	+	-	+	-	Borrelia burgdorferi N40
BbuN40_0763	387827657	>gi|387827657|ref|YP_005806939.1| acetoacetate metabolism regulatory protein AtoC [Borrelia burgdorferi N40]	0	-	-	-	-	-	-	-	-	-	Borrelia burgdorferi N40
BbuN40_0764	387827658	>gi|387827658|ref|YP_005806940.1| sensory transduction histidine kinase [Borrelia burgdorferi N40]	0	-	-	-	-	-	-	-	-	-	Borrelia burgdorferi N40
BbuN40_0765	387827659	>gi|387827659|ref|YP_005806941.1| hypothetical protein BbuN40_0765 [Borrelia burgdorferi N40]	0	-	-	-	-	-	-	-	-	-	Borrelia burgdorferi N40
BbuN40_0766	387827660	>gi|387827660|ref|YP_005806942.1| colicin V production protein A (CvpA) [Borrelia burgdorferi N40]	0	-	+	+	-	-	-	-	-	-	Borrelia burgdorferi N40
BbuN40_0767	387827661	>gi|387827661|ref|YP_005806943.1| undecaprenyldiphospho-muramoylpentapeptide beta-N-acetylglucosaminyltransferase [Borrelia burgdorferi N40]	0	-	+	-	-	-	-	-	-	-	Borrelia burgdorferi N40
BbuN40_0768	387827662	>gi|387827662|ref|YP_005806944.1| pyridoxal kinase [Borrelia burgdorferi N40]	0	-	-	-	-	-	-	-	-	-	Borrelia burgdorferi N40
BbuN40_0769	387827663	>gi|387827663|ref|YP_005806945.1| glycoprotease family [Borrelia burgdorferi N40]	0	-	-	-	-	-	-	-	-	-	Borrelia burgdorferi N40
BbuN40_0770	387827664	>gi|387827664|ref|YP_005806946.1| divergent polysaccharide deacetylase superfamily [Borrelia burgdorferi N40]	0	-	-	-	-	-	-	-	-	-	Borrelia burgdorferi N40
BbuN40_0771	387827665	>gi|387827665|ref|YP_005806947.1| RNA polymerase sigma factor [Borrelia burgdorferi N40]	1	-	-	-	-	-	-	+	-	-	Borrelia burgdorferi N40
BbuN40_0771a	387827666	>gi|387827666|ref|YP_005806948.1| hypothetical protein BbuN40_0771a [Borrelia burgdorferi N40]	1	-	-	-	-	+	-	-	-	-	Borrelia burgdorferi N40
BbuN40_0772	387827667	>gi|387827667|ref|YP_005806949.1| flagellar P-ring protein (Basal body P-ring protein) [Borrelia burgdorferi N40]	3	-	-	-	+	-	-	+	+	-	Borrelia burgdorferi N40
BbuN40_0773	387827668	>gi|387827668|ref|YP_005806950.1| hypothetical protein BbuN40_0773 [Borrelia burgdorferi N40]	0	-	-	-	-	-	-	-	-	-	Borrelia burgdorferi N40
BbuN40_0774	387827669	>gi|387827669|ref|YP_005806951.1| flagellar basal-body rod protein FlgG [Borrelia burgdorferi N40]	3	-	-	-	+	-	-	+	+	-	Borrelia burgdorferi N40
BbuN40_0775	387827670	>gi|387827670|ref|YP_005806952.1| flagellar hook-basal body complex protein [Borrelia burgdorferi N40]	1	-	-	-	+	-	-	-	-	-	Borrelia burgdorferi N40
BbuN40_0776	387827671	>gi|387827671|ref|YP_005806953.1| hypothetical protein BbuN40_0776 [Borrelia burgdorferi N40]	1	-	-	-	-	+	-	-	-	-	Borrelia burgdorferi N40
BbuN40_0777	387827672	>gi|387827672|ref|YP_005806954.1| adenine phosphoribosyltransferase [Borrelia burgdorferi N40]	0	-	-	-	-	-	-	-	-	-	Borrelia burgdorferi N40
BbuN40_0778	387827673	>gi|387827673|ref|YP_005806955.1| 50S ribosomal protein L21 [Borrelia burgdorferi N40]	0	-	-	-	-	-	-	-	-	-	Borrelia burgdorferi N40
BbuN40_0779	387827674	>gi|387827674|ref|YP_005806956.1| hypothetical protein BbuN40_0779 [Borrelia burgdorferi N40]	1	-	-	-	-	+	-	-	-	-	Borrelia burgdorferi N40
BbuN40_0780	387827675	>gi|387827675|ref|YP_005806957.1| 50S ribosomal protein L27 [Borrelia burgdorferi N40]	2	-	-	-	-	-	-	+	+	-	Borrelia burgdorferi N40
BbuN40_0781	387827676	>gi|387827676|ref|YP_005806958.1| GTP-binding protein Obg/CgtA [Borrelia burgdorferi N40]	4	-	-	-	+	+	-	+	+	-	Borrelia burgdorferi N40
BbuN40_0782	387827677	>gi|387827677|ref|YP_005806959.1| nicotinate (nicotinamide) nucleotide adenylyltransferase [Borrelia burgdorferi N40]	0	-	-	-	-	-	-	-	-	-	Borrelia burgdorferi N40
BbuN40_0783	387827678	>gi|387827678|ref|YP_005806960.1| hypothetical protein BbuN40_0783 [Borrelia burgdorferi N40]	1	-	-	-	+	-	-	-	-	-	Borrelia burgdorferi N40
BbuN40_0784	387827679	>gi|387827679|ref|YP_005806961.1| iojap-like ribosome-associated protein [Borrelia burgdorferi N40]	0	-	-	-	-	-	-	-	-	-	Borrelia burgdorferi N40
BbuN40_0785	387827680	>gi|387827680|ref|YP_005806962.1| putative septation protein spoVG (Stage V sporulation protein G) [Borrelia burgdorferi N40]	1	-	-	-	-	+	-	-	-	-	Borrelia burgdorferi N40
BbuN40_0786	387827681	>gi|387827681|ref|YP_005806963.1| 50S ribosomal protein L25 [Borrelia burgdorferi N40]	0	-	-	-	-	-	-	-	-	-	Borrelia burgdorferi N40
BbuN40_0787	387827682	>gi|387827682|ref|YP_005806964.1| peptidyl-tRNA hydrolase [Borrelia burgdorferi N40]	2	-	-	-	+	-	-	-	+	-	Borrelia burgdorferi N40
BbuN40_0788	387827683	>gi|387827683|ref|YP_005806965.1| tRNA(Ile)-lysidine synthetase [Borrelia burgdorferi N40]	0	-	-	-	-	-	-	-	-	-	Borrelia burgdorferi N40
BbuN40_0789	387827684	>gi|387827684|ref|YP_005806966.1| cell division protein FtsH [Borrelia burgdorferi N40]	0	-	+	+	-	-	-	-	-	-	Borrelia burgdorferi N40
BbuN40_0790	387827685	>gi|387827685|ref|YP_005806967.1| hypothetical protein BbuN40_0790 [Borrelia burgdorferi N40]	3	-	-	-	+	-	+	-	+	-	Borrelia burgdorferi N40
BbuN40_0791	387827686	>gi|387827686|ref|YP_005806968.1| thymidine kinase [Borrelia burgdorferi N40]	0	-	-	-	-	-	-	-	-	-	Borrelia burgdorferi N40
BbuN40_0792	387827687	>gi|387827687|ref|YP_005806969.1| hypothetical protein BbuN40_0792 [Borrelia burgdorferi N40]	1	-	-	-	-	+	-	-	-	-	Borrelia burgdorferi N40
BbuN40_0793	387827688	>gi|387827688|ref|YP_005806970.1| thymidylate kinase [Borrelia burgdorferi N40]	0	-	-	-	-	-	-	-	-	-	Borrelia burgdorferi N40
BbuN40_0794	387827689	>gi|387827689|ref|YP_005806971.1| hypothetical protein BbuN40_0794 [Borrelia burgdorferi N40]	6	-	-	-	+	+	+	+	+	+	Borrelia burgdorferi N40
BbuN40_0795	387827690	>gi|387827690|ref|YP_005806972.1| outer membrane protein [Borrelia burgdorferi N40]	6	-	-	-	+	+	+	+	+	+	Borrelia burgdorferi N40
BbuN40_0796	387827691	>gi|387827691|ref|YP_005806973.1| hypothetical protein BbuN40_0796 [Borrelia burgdorferi N40]	1	-	-	-	-	-	-	-	+	-	Borrelia burgdorferi N40
BbuN40_0797	387827692	>gi|387827692|ref|YP_005806974.1| DNA mismatch repair protein MutS [Borrelia burgdorferi N40]	0	-	-	-	-	-	-	-	-	-	Borrelia burgdorferi N40
BbuN40_0798	387827693	>gi|387827693|ref|YP_005806975.1| competence protein F [Borrelia burgdorferi N40]	2	-	-	-	-	+	-	-	+	-	Borrelia burgdorferi N40
BbuN40_0799	387827694	>gi|387827694|ref|YP_005806976.1| hypothetical protein BbuN40_0799 [Borrelia burgdorferi N40]	0	-	-	-	-	-	-	-	-	-	Borrelia burgdorferi N40
BbuN40_0800	387827695	>gi|387827695|ref|YP_005806977.1| transcription elongation protein NusA [Borrelia burgdorferi N40]	0	-	-	-	-	-	-	-	-	-	Borrelia burgdorferi N40
BbuN40_0801	387827696	>gi|387827696|ref|YP_005806978.1| translation initiation factor IF-2, putative [Borrelia burgdorferi N40]	2	-	-	-	+	-	-	-	+	-	Borrelia burgdorferi N40
BbuN40_0802	387827697	>gi|387827697|ref|YP_005806979.1| ribosome-binding factor A [Borrelia burgdorferi N40]	1	-	-	-	-	-	-	-	+	-	Borrelia burgdorferi N40
BbuN40_0803	387827698	>gi|387827698|ref|YP_005806980.1| tRNA pseudouridine synthase B [Borrelia burgdorferi N40]	2	-	-	-	+	-	-	-	+	-	Borrelia burgdorferi N40
BbuN40_0804	387827699	>gi|387827699|ref|YP_005806981.1| 30S ribosomal protein S15 [Borrelia burgdorferi N40]	1	-	-	-	-	-	-	-	+	-	Borrelia burgdorferi N40
BbuN40_0805	387827700	>gi|387827700|ref|YP_005806982.1| polyribonucleotide nucleotidyltransferase [Borrelia burgdorferi N40]	0	-	-	-	-	-	-	-	-	-	Borrelia burgdorferi N40
BbuN40_0806	387827701	>gi|387827701|ref|YP_005806983.1| lipoprotein [Borrelia burgdorferi N40]	2	+	-	-	+	-	-	-	+	-	Borrelia burgdorferi N40
BbuN40_0807	387827702	>gi|387827702|ref|YP_005806984.1| hypothetical protein BbuN40_0807 [Borrelia burgdorferi N40]	1	-	+	+	-	-	-	-	+	-	Borrelia burgdorferi N40
BbuN40_0808	387827703	>gi|387827703|ref|YP_005806985.1| putative permease, YjgP/YjgQ family [Borrelia burgdorferi N40]	1	-	+	+	-	-	-	-	+	-	Borrelia burgdorferi N40
BbuN40_0809	387827704	>gi|387827704|ref|YP_005806986.1| queuine tRNA-ribosyltransferase [Borrelia burgdorferi N40]	0	-	-	-	-	-	-	-	-	-	Borrelia burgdorferi N40
BbuN40_0810	387827705	>gi|387827705|ref|YP_005806987.1| integral membrane protein MviN [Borrelia burgdorferi N40]	1	-	+	+	-	-	-	-	+	-	Borrelia burgdorferi N40
BbuN40_0811	387827706	>gi|387827706|ref|YP_005806988.1| hypothetical protein BbuN40_0811 [Borrelia burgdorferi N40]	5	-	-	-	+	+	+	+	+	-	Borrelia burgdorferi N40
BbuN40_0812	387827707	>gi|387827707|ref|YP_005806989.1| phosphopantothenoylcysteine decarboxylase/phosphopantothenate--cysteine ligase [Borrelia burgdorferi N40]	0	-	-	-	-	-	-	-	-	-	Borrelia burgdorferi N40
BbuN40_0814	387827708	>gi|387827708|ref|YP_005806990.1| sodium/pantothenate symporter [Borrelia burgdorferi N40]	1	-	+	+	-	-	-	-	+	-	Borrelia burgdorferi N40
BbuN40_0815	387827709	>gi|387827709|ref|YP_005806991.1| RNA pseudouridine synthase family [Borrelia burgdorferi N40]	0	-	-	-	-	-	-	-	-	-	Borrelia burgdorferi N40
BbuN40_0816	387827710	>gi|387827710|ref|YP_005806992.1| hypothetical protein BbuN40_0816 [Borrelia burgdorferi N40]	0	-	-	-	-	-	-	-	-	-	Borrelia burgdorferi N40
BbuN40_0817	387827711	>gi|387827711|ref|YP_005806993.1| UDP-N-acetylmuramate--L-alanine ligase [Borrelia burgdorferi N40]	1	-	-	-	+	-	-	-	-	-	Borrelia burgdorferi N40
BbuN40_0818	387827712	>gi|387827712|ref|YP_005806994.1| hypothetical protein BbuN40_0818 [Borrelia burgdorferi N40]	0	-	-	-	-	-	-	-	-	-	Borrelia burgdorferi N40
BbuN40_0819	387827713	>gi|387827713|ref|YP_005806995.1| cytidylate kinase [Borrelia burgdorferi N40]	0	-	-	-	-	-	-	-	-	-	Borrelia burgdorferi N40
BbuN40_0820	387827714	>gi|387827714|ref|YP_005806996.1| DNA-directed RNA polymerase subunit omega [Borrelia burgdorferi N40]	1	-	-	-	-	+	-	-	-	-	Borrelia burgdorferi N40
BbuN40_0821	387827715	>gi|387827715|ref|YP_005806997.1| tRNA delta(2)-isopentenylpyrophosphate transferase [Borrelia burgdorferi N40]	0	-	-	-	-	-	-	-	-	-	Borrelia burgdorferi N40
BbuN40_0823	387827716	>gi|387827716|ref|YP_005806998.1| lipoprotein [Borrelia burgdorferi N40]	2	+	-	-	-	+	-	-	+	-	Borrelia burgdorferi N40
BbuN40_0824	387827717	>gi|387827717|ref|YP_005806999.1| hypothetical protein BbuN40_0824 [Borrelia burgdorferi N40]	5	-	-	-	+	-	+	+	+	+	Borrelia burgdorferi N40
BbuN40_0825	387827718	>gi|387827718|ref|YP_005807000.1| hypothetical protein BbuN40_0825 [Borrelia burgdorferi N40]	1	-	-	-	-	+	-	-	-	-	Borrelia burgdorferi N40
BbuN40_0826	387827719	>gi|387827719|ref|YP_005807001.1| hypothetical protein BbuN40_0826 [Borrelia burgdorferi N40]	0	-	-	-	-	-	-	-	-	-	Borrelia burgdorferi N40
BbuN40_0827	387827720	>gi|387827720|ref|YP_005807002.1| ATP-dependent helicase HrpA [Borrelia burgdorferi N40]	0	-	-	-	-	-	-	-	-	-	Borrelia burgdorferi N40
BbuN40_0828	387827721	>gi|387827721|ref|YP_005807003.1| DNA topoisomerase I [Borrelia burgdorferi N40]	0	-	-	-	-	-	-	-	-	-	Borrelia burgdorferi N40
BbuN40_0829	387827722	>gi|387827722|ref|YP_005807004.1| putative Exonuclease SbcD-like protein [Borrelia burgdorferi N40]	0	-	-	-	-	-	-	-	-	-	Borrelia burgdorferi N40
BbuN40_0830	387827723	>gi|387827723|ref|YP_005807005.1| exonuclease SbcC [Borrelia burgdorferi N40]	1	-	-	-	+	-	-	-	-	-	Borrelia burgdorferi N40
BbuN40_0831	387827724	>gi|387827724|ref|YP_005807006.1| xylose operon regulatory protein [Borrelia burgdorferi N40]	1	-	-	-	+	-	-	-	-	-	Borrelia burgdorferi N40
BbuN40_0832	387827725	>gi|387827725|ref|YP_005807007.1| lipoprotein [Borrelia burgdorferi N40]	3	+	-	-	+	+	-	-	+	-	Borrelia burgdorferi N40
BbuN40_0833	387827726	>gi|387827726|ref|YP_005807008.1| isoleucyl-tRNA synthetase [Borrelia burgdorferi N40]	0	-	-	-	-	-	-	-	-	-	Borrelia burgdorferi N40
BbuN40_0834	387827727	>gi|387827727|ref|YP_005807009.1| ATP-dependent Clp protease, subunit C [Borrelia burgdorferi N40]	0	-	-	-	-	-	-	-	-	-	Borrelia burgdorferi N40
BbuN40_0835	387827728	>gi|387827728|ref|YP_005807010.1| phosphomannomutase [Borrelia burgdorferi N40]	0	-	-	-	-	-	-	-	-	-	Borrelia burgdorferi N40
BbuN40_0836	387827729	>gi|387827729|ref|YP_005807011.1| excinuclease ABC subunit B [Borrelia burgdorferi N40]	0	-	-	-	-	-	-	-	-	-	Borrelia burgdorferi N40
BbuN40_0837	387827730	>gi|387827730|ref|YP_005807012.1| excinuclease ABC subunit A [Borrelia burgdorferi N40]	1	-	-	-	+	-	-	-	-	-	Borrelia burgdorferi N40
BbuN40_0838	387827731	>gi|387827731|ref|YP_005807013.1| hypothetical protein BbuN40_0838 [Borrelia burgdorferi N40]	6	-	-	-	+	+	+	+	+	+	Borrelia burgdorferi N40
BbuN40_0838a	387827732	>gi|387827732|ref|YP_005807014.1| hypothetical protein BbuN40_0838a [Borrelia burgdorferi N40]	2	-	-	-	-	+	-	-	+	-	Borrelia burgdorferi N40
BbuN40_0839	387827733	>gi|387827733|ref|YP_005807015.1| hypothetical protein BbuN40_0839 [Borrelia burgdorferi N40]	0	-	-	-	-	-	-	-	-	-	Borrelia burgdorferi N40
BbuN40_0840	387827734	>gi|387827734|ref|YP_005807016.1| lipoprotein [Borrelia burgdorferi N40]	1	-	-	-	-	-	-	-	+	-	Borrelia burgdorferi N40
BbuN40_0841	387827735	>gi|387827735|ref|YP_005807017.1| arginine deiminase [Borrelia burgdorferi N40]	0	-	-	-	-	-	-	-	-	-	Borrelia burgdorferi N40
BbuN40_0842	387827736	>gi|387827736|ref|YP_005807018.1| ornithine carbamoyltransferase [Borrelia burgdorferi N40]	0	-	-	-	-	-	-	-	-	-	Borrelia burgdorferi N40
BbuN40_0843	387827737	>gi|387827737|ref|YP_005807019.1| arginine-ornithine antiporter [Borrelia burgdorferi N40]	1	-	+	+	-	-	-	+	-	-	Borrelia burgdorferi N40

## Sheet: Borrelia burgdorferi JD1
locus_tag	gi	fasta	count	lipoprotein	phobius	tmhmm	cello	psortb	bomp	pred_tmbb	tmbetadisc_acc	hhomp	genome_name
BbuJD1_0002	387825663	>gi|387825663|ref|YP_005805116.1| Glycosyl hydrolase family 3 N terminal domain, partial [Borrelia burgdorferi JD1]	0	-	-	-	-	-	-	-	-	-	Borrelia burgdorferi JD1
BbuJD1_0003	387825664	>gi|387825664|ref|YP_005805117.1| UTP--glucose-1-phosphate uridylyltransferase [Borrelia burgdorferi JD1]	0	-	-	-	-	-	-	-	-	-	Borrelia burgdorferi JD1
BbuJD1_0004	387825665	>gi|387825665|ref|YP_005805118.1| phosphoglucomutase [Borrelia burgdorferi JD1]	1	-	-	-	+	-	-	-	-	-	Borrelia burgdorferi JD1
BbuJD1_0005	387825666	>gi|387825666|ref|YP_005805119.1| tryptophanyl-tRNA synthetase [Borrelia burgdorferi JD1]	0	-	-	-	-	-	-	-	-	-	Borrelia burgdorferi JD1
BbuJD1_0006	387825667	>gi|387825667|ref|YP_005805120.1| membrane protein [Borrelia burgdorferi JD1]	1	-	+	+	-	-	-	-	+	-	Borrelia burgdorferi JD1
BbuJD1_0007	387825668	>gi|387825668|ref|YP_005805121.1| hypothetical protein BbuJD1_0007 [Borrelia burgdorferi JD1]	0	-	-	-	-	-	-	-	-	-	Borrelia burgdorferi JD1
BbuJD1_0008	387825669	>gi|387825669|ref|YP_005805122.1| hypothetical protein BbuJD1_0008 [Borrelia burgdorferi JD1]	3	-	+	+	+	-	-	+	+	-	Borrelia burgdorferi JD1
BbuJD1_0009	387825670	>gi|387825670|ref|YP_005805123.1| hypothetical protein BbuJD1_0009 [Borrelia burgdorferi JD1]	0	-	-	-	-	-	-	-	-	-	Borrelia burgdorferi JD1
BbuJD1_0010	387825671	>gi|387825671|ref|YP_005805124.1| holo-[acyl-carrier-protein] synthase [Borrelia burgdorferi JD1]	1	-	-	-	-	+	-	-	-	-	Borrelia burgdorferi JD1
BbuJD1_0011	387825672	>gi|387825672|ref|YP_005805125.1| hypothetical protein BbuJD1_0011 [Borrelia burgdorferi JD1]	2	-	-	-	+	+	-	-	-	-	Borrelia burgdorferi JD1
BbuJD1_0012	387825673	>gi|387825673|ref|YP_005805126.1| tRNA pseudouridine synthase A [Borrelia burgdorferi JD1]	1	-	-	-	-	+	-	-	-	-	Borrelia burgdorferi JD1
BbuJD1_0013	387825674	>gi|387825674|ref|YP_005805127.1| hypothetical protein BbuJD1_0013 [Borrelia burgdorferi JD1]	0	-	-	-	-	-	-	-	-	-	Borrelia burgdorferi JD1
BbuJD1_0014	387825675	>gi|387825675|ref|YP_005805128.1| primosomal protein N' [Borrelia burgdorferi JD1]	0	-	-	-	-	-	-	-	-	-	Borrelia burgdorferi JD1
BbuJD1_0015	387825676	>gi|387825676|ref|YP_005805129.1| uridine kinase [Borrelia burgdorferi JD1]	0	-	-	-	-	-	-	-	-	-	Borrelia burgdorferi JD1
BbuJD1_0016	387825677	>gi|387825677|ref|YP_005805130.1| GlpE protein [Borrelia burgdorferi JD1]	2	-	-	-	-	+	-	-	+	-	Borrelia burgdorferi JD1
BbuJD1_0017	387825678	>gi|387825678|ref|YP_005805131.1| hypothetical protein BbuJD1_0017 [Borrelia burgdorferi JD1]	2	-	+	+	-	-	-	+	+	-	Borrelia burgdorferi JD1
BbuJD1_0018	387825679	>gi|387825679|ref|YP_005805132.1| ribosomal large subunit pseudouridine synthase D [Borrelia burgdorferi JD1]	0	-	-	-	-	-	-	-	-	-	Borrelia burgdorferi JD1
BbuJD1_0019	387825680	>gi|387825680|ref|YP_005805133.1| hypothetical protein BbuJD1_0019 [Borrelia burgdorferi JD1]	4	-	+	+	+	-	+	+	+	-	Borrelia burgdorferi JD1
BbuJD1_0020	387825681	>gi|387825681|ref|YP_005805134.1| diphosphate--fructose-6-phosphate 1-phosphotransferase [Borrelia burgdorferi JD1]	0	-	-	-	-	-	-	-	-	-	Borrelia burgdorferi JD1
BbuJD1_0021	387825682	>gi|387825682|ref|YP_005805135.1| S-adenosylmethionine--tRNA ribosyltransferase-isomerase [Borrelia burgdorferi JD1]	0	-	-	-	-	-	-	-	-	-	Borrelia burgdorferi JD1
BbuJD1_0022	387825683	>gi|387825683|ref|YP_005805136.1| Holliday junction ATP-dependent DNA helicase RuvB [Borrelia burgdorferi JD1]	1	-	-	-	-	-	-	+	-	-	Borrelia burgdorferi JD1
BbuJD1_0023	387825684	>gi|387825684|ref|YP_005805137.1| Holliday junction ATP-dependent DNA helicase RuvA [Borrelia burgdorferi JD1]	0	-	-	-	-	-	-	-	-	-	Borrelia burgdorferi JD1
BbuJD1_0024	387825685	>gi|387825685|ref|YP_005805138.1| hypothetical protein BbuJD1_0024 [Borrelia burgdorferi JD1]	1	-	-	-	+	-	-	-	-	-	Borrelia burgdorferi JD1
BbuJD1_0025	387825686	>gi|387825686|ref|YP_005805139.1| hypothetical protein BbuJD1_0025 [Borrelia burgdorferi JD1]	1	-	-	-	-	-	-	+	-	-	Borrelia burgdorferi JD1
BbuJD1_0026	387825687	>gi|387825687|ref|YP_005805140.1| methylenetetrahydrofolate dehydrogenase [Borrelia burgdorferi JD1]	1	-	-	-	-	-	-	+	-	-	Borrelia burgdorferi JD1
BbuJD1_0027	387825688	>gi|387825688|ref|YP_005805141.1| hypothetical protein BbuJD1_0027 [Borrelia burgdorferi JD1]	4	-	-	-	+	-	-	+	+	+	Borrelia burgdorferi JD1
BbuJD1_0028	387825689	>gi|387825689|ref|YP_005805142.1| lipoprotein [Borrelia burgdorferi JD1]	3	+	-	-	+	+	-	-	+	-	Borrelia burgdorferi JD1
BbuJD1_0029	387825690	>gi|387825690|ref|YP_005805143.1| YaiI/YqxD family protein [Borrelia burgdorferi JD1]	2	-	-	-	-	+	-	-	+	-	Borrelia burgdorferi JD1
BbuJD1_0030	387825691	>gi|387825691|ref|YP_005805144.1| signal peptidase I [Borrelia burgdorferi JD1]	0	-	+	-	-	-	-	-	-	-	Borrelia burgdorferi JD1
BbuJD1_0031	387825692	>gi|387825692|ref|YP_005805145.1| signal peptidase I [Borrelia burgdorferi JD1]	1	-	-	-	+	-	-	-	-	-	Borrelia burgdorferi JD1
BbuJD1_0032	387825693	>gi|387825693|ref|YP_005805146.1| hypothetical protein BbuJD1_0032 [Borrelia burgdorferi JD1]	2	-	-	-	+	+	-	-	-	-	Borrelia burgdorferi JD1
BbuJD1_0033	387825694	>gi|387825694|ref|YP_005805147.1| SsrA-binding protein [Borrelia burgdorferi JD1]	0	-	-	-	-	-	-	-	-	-	Borrelia burgdorferi JD1
BbuJD1_0034	387825695	>gi|387825695|ref|YP_005805148.1| outer membrane protein P13 [Borrelia burgdorferi JD1]	2	-	+	+	-	-	-	+	+	-	Borrelia burgdorferi JD1
BbuJD1_0035	387825696	>gi|387825696|ref|YP_005805149.1| DNA gyrase/topoisomerase IV, A subunit domain protein [Borrelia burgdorferi JD1]	1	-	-	-	-	-	-	-	+	-	Borrelia burgdorferi JD1
BbuJD1_0036	387825697	>gi|387825697|ref|YP_005805150.1| DNA topoisomerase II (N- region) domain protein [Borrelia burgdorferi JD1]	2	-	-	-	+	-	-	-	+	-	Borrelia burgdorferi JD1
BbuJD1_0037	387825698	>gi|387825698|ref|YP_005805151.1| 1-acyl-sn-glycerol-3-phosphate acyltransferase [Borrelia burgdorferi JD1]	0	-	+	+	-	-	-	-	-	-	Borrelia burgdorferi JD1
BbuJD1_0038	387825699	>gi|387825699|ref|YP_005805152.1| hypothetical protein BbuJD1_0038 [Borrelia burgdorferi JD1]	2	+	-	-	+	-	-	-	+	-	Borrelia burgdorferi JD1
BbuJD1_0039	387825700	>gi|387825700|ref|YP_005805153.1| hypothetical protein BbuJD1_0039 [Borrelia burgdorferi JD1]	3	-	-	-	+	-	+	-	+	-	Borrelia burgdorferi JD1
BbuJD1_0040	387825701	>gi|387825701|ref|YP_005805154.1| CheR methyltransferase, SAM binding domain [Borrelia burgdorferi JD1]	0	-	-	-	-	-	-	-	-	-	Borrelia burgdorferi JD1
BbuJD1_0042	387825702	>gi|387825702|ref|YP_005805155.1| phosphate transport system regulatory protein PhoU [Borrelia burgdorferi JD1]	0	-	-	-	-	-	-	-	-	-	Borrelia burgdorferi JD1
BbuJD1_0043	387825703	>gi|387825703|ref|YP_005805156.1| hypothetical protein BbuJD1_0043 [Borrelia burgdorferi JD1]	3	-	-	-	+	-	-	+	+	-	Borrelia burgdorferi JD1
BbuJD1_0044	387825704	>gi|387825704|ref|YP_005805157.1| hypothetical protein BbuJD1_0044 [Borrelia burgdorferi JD1]	0	-	-	-	-	-	-	-	-	-	Borrelia burgdorferi JD1
BbuJD1_0045	387825705	>gi|387825705|ref|YP_005805158.1| P115 protein [Borrelia burgdorferi JD1]	2	-	-	-	+	-	-	-	+	-	Borrelia burgdorferi JD1
BbuJD1_0046	387825706	>gi|387825706|ref|YP_005805159.1| ribonuclease HII [Borrelia burgdorferi JD1]	0	-	-	-	-	-	-	-	-	-	Borrelia burgdorferi JD1
BbuJD1_0047	387825707	>gi|387825707|ref|YP_005805160.1| hypothetical protein BbuJD1_0047 [Borrelia burgdorferi JD1]	2	-	-	-	-	+	-	-	+	-	Borrelia burgdorferi JD1
BbuJD1_0048	387825708	>gi|387825708|ref|YP_005805161.1| hypothetical protein BbuJD1_0048 [Borrelia burgdorferi JD1]	2	-	-	-	-	+	-	-	+	-	Borrelia burgdorferi JD1
BbuJD1_0050	387825709	>gi|387825709|ref|YP_005805162.1| transporter [Borrelia burgdorferi JD1]	1	-	+	+	-	-	-	-	+	-	Borrelia burgdorferi JD1
BbuJD1_0051	387825710	>gi|387825710|ref|YP_005805163.1| hypothetical protein BbuJD1_0051 [Borrelia burgdorferi JD1]	2	-	+	+	-	-	-	+	+	-	Borrelia burgdorferi JD1
BbuJD1_0053	387825712	>gi|387825712|ref|YP_005805165.1| uracil-DNA glycosylase [Borrelia burgdorferi JD1]	0	-	-	-	-	-	-	-	-	-	Borrelia burgdorferi JD1
BbuJD1_0054	387825713	>gi|387825713|ref|YP_005805166.1| protein-export membrane protein SecG [Borrelia burgdorferi JD1]	2	-	+	+	-	-	-	+	+	-	Borrelia burgdorferi JD1
BbuJD1_0055	387825714	>gi|387825714|ref|YP_005805167.1| triose-phosphate isomerase [Borrelia burgdorferi JD1]	1	-	-	-	-	-	-	+	-	-	Borrelia burgdorferi JD1
BbuJD1_0056	387825715	>gi|387825715|ref|YP_005805168.1| phosphoglycerate kinase [Borrelia burgdorferi JD1]	1	-	-	-	-	-	-	+	-	-	Borrelia burgdorferi JD1
BbuJD1_0057	387825716	>gi|387825716|ref|YP_005805169.1| glyceraldehyde-3-phosphate dehydrogenase, type I [Borrelia burgdorferi JD1]	1	-	-	-	-	-	-	+	-	-	Borrelia burgdorferi JD1
BbuJD1_0058	387825717	>gi|387825717|ref|YP_005805170.1| hypothetical protein BbuJD1_0058 [Borrelia burgdorferi JD1]	3	-	-	-	+	-	+	-	+	-	Borrelia burgdorferi JD1
BbuJD1_0059	387825718	>gi|387825718|ref|YP_005805171.1| hypothetical protein BbuJD1_0059 [Borrelia burgdorferi JD1]	0	-	-	-	-	-	-	-	-	-	Borrelia burgdorferi JD1
BbuJD1_0060	387825719	>gi|387825719|ref|YP_005805172.1| hypothetical protein BbuJD1_0060 [Borrelia burgdorferi JD1]	0	-	-	-	-	-	-	-	-	-	Borrelia burgdorferi JD1
BbuJD1_0061	387825720	>gi|387825720|ref|YP_005805173.1| thioredoxin [Borrelia burgdorferi JD1]	0	-	-	-	-	-	-	-	-	-	Borrelia burgdorferi JD1
BbuJD1_0062	387825721	>gi|387825721|ref|YP_005805174.1| hypothetical protein BbuJD1_0062 [Borrelia burgdorferi JD1]	0	-	-	-	-	-	-	-	-	-	Borrelia burgdorferi JD1
BbuJD1_0063	387825722	>gi|387825722|ref|YP_005805175.1| pasta domain protein [Borrelia burgdorferi JD1]	2	-	-	-	-	+	-	-	+	-	Borrelia burgdorferi JD1
BbuJD1_0064	387825723	>gi|387825723|ref|YP_005805176.1| methionyl-tRNA formyltransferase [Borrelia burgdorferi JD1]	1	-	-	-	+	-	-	-	-	-	Borrelia burgdorferi JD1
BbuJD1_0065	387825724	>gi|387825724|ref|YP_005805177.1| peptide deformylase [Borrelia burgdorferi JD1]	0	-	-	-	-	-	-	-	-	-	Borrelia burgdorferi JD1
BbuJD1_0066	387825725	>gi|387825725|ref|YP_005805178.1| hypothetical protein BbuJD1_0066 [Borrelia burgdorferi JD1]	2	-	-	-	+	-	-	-	+	-	Borrelia burgdorferi JD1
BbuJD1_0067	387825726	>gi|387825726|ref|YP_005805179.1| peptidase [Borrelia burgdorferi JD1]	0	-	-	-	-	-	-	-	-	-	Borrelia burgdorferi JD1
BbuJD1_0068	387825727	>gi|387825727|ref|YP_005805180.1| haloacid dehalogenase-like hydrolase [Borrelia burgdorferi JD1]	0	-	-	-	-	-	-	-	-	-	Borrelia burgdorferi JD1
BbuJD1_0069	387825728	>gi|387825728|ref|YP_005805181.1| aminopeptidase II [Borrelia burgdorferi JD1]	0	-	-	-	-	-	-	-	-	-	Borrelia burgdorferi JD1
BbuJD1_0070	387825729	>gi|387825729|ref|YP_005805182.1| hypothetical protein BbuJD1_0070 [Borrelia burgdorferi JD1]	1	-	-	-	-	+	-	-	-	-	Borrelia burgdorferi JD1
BbuJD1_0071	387825730	>gi|387825730|ref|YP_005805183.1| membrane protein [Borrelia burgdorferi JD1]	0	-	+	+	-	-	-	-	-	-	Borrelia burgdorferi JD1
BbuJD1_0072	387825731	>gi|387825731|ref|YP_005805184.1| membrane protein [Borrelia burgdorferi JD1]	0	-	+	+	-	-	-	-	-	-	Borrelia burgdorferi JD1
BbuJD1_0073	387825732	>gi|387825732|ref|YP_005805185.1| hypothetical protein BbuJD1_0073 [Borrelia burgdorferi JD1]	1	-	+	+	-	-	-	-	+	-	Borrelia burgdorferi JD1
BbuJD1_0074	387825733	>gi|387825733|ref|YP_005805186.1| peptide chain release factor 2 [Borrelia burgdorferi JD1]	0	-	-	-	-	-	-	-	-	-	Borrelia burgdorferi JD1
BbuJD1_0075	387825734	>gi|387825734|ref|YP_005805187.1| hypothetical protein BbuJD1_0075 [Borrelia burgdorferi JD1]	0	-	+	+	-	-	-	-	-	-	Borrelia burgdorferi JD1
BbuJD1_0076	387825735	>gi|387825735|ref|YP_005805188.1| signal recognition particle-docking protein FtsY [Borrelia burgdorferi JD1]	1	-	-	-	-	-	-	+	-	-	Borrelia burgdorferi JD1
BbuJD1_0077	387825736	>gi|387825736|ref|YP_005805189.1| hypothetical protein BbuJD1_0077 [Borrelia burgdorferi JD1]	1	-	-	-	+	-	-	-	-	-	Borrelia burgdorferi JD1
BbuJD1_0078	387825737	>gi|387825737|ref|YP_005805190.1| lipoprotein releasing factor [Borrelia burgdorferi JD1]	0	-	+	+	-	-	-	-	-	-	Borrelia burgdorferi JD1
BbuJD1_0080	387825738	>gi|387825738|ref|YP_005805191.1| ABC transporter ATP-binding protein [Borrelia burgdorferi JD1]	0	-	-	-	-	-	-	-	-	-	Borrelia burgdorferi JD1
BbuJD1_0081	387825739	>gi|387825739|ref|YP_005805192.1| efflux ABC transporter permease [Borrelia burgdorferi JD1]	2	-	+	+	-	-	-	+	+	-	Borrelia burgdorferi JD1
BbuJD1_0082	387825740	>gi|387825740|ref|YP_005805193.1| hypothetical protein BbuJD1_0082 [Borrelia burgdorferi JD1]	0	-	+	+	-	-	-	-	-	-	Borrelia burgdorferi JD1
BbuJD1_0083	387825741	>gi|387825741|ref|YP_005805194.1| hypothetical protein BbuJD1_0083 [Borrelia burgdorferi JD1]	1	-	-	-	-	+	-	-	-	-	Borrelia burgdorferi JD1
BbuJD1_0084	387825742	>gi|387825742|ref|YP_005805195.1| class V aminotransferase [Borrelia burgdorferi JD1]	0	-	-	-	-	-	-	-	-	-	Borrelia burgdorferi JD1
BbuJD1_0085	387825743	>gi|387825743|ref|YP_005805196.1| hypothetical protein BbuJD1_0085 [Borrelia burgdorferi JD1]	0	-	-	-	-	-	-	-	-	-	Borrelia burgdorferi JD1
BbuJD1_0086	387825744	>gi|387825744|ref|YP_005805197.1| putative Mg chelatase-like protein [Borrelia burgdorferi JD1]	0	-	-	-	-	-	-	-	-	-	Borrelia burgdorferi JD1
BbuJD1_0087	387825745	>gi|387825745|ref|YP_005805198.1| L-lactate dehydrogenase [Borrelia burgdorferi JD1]	0	-	-	-	-	-	-	-	-	-	Borrelia burgdorferi JD1
BbuJD1_0088	387825746	>gi|387825746|ref|YP_005805199.1| GTP-binding protein LepA [Borrelia burgdorferi JD1]	0	-	-	-	-	-	-	-	-	-	Borrelia burgdorferi JD1
BbuJD1_0089	387825747	>gi|387825747|ref|YP_005805200.1| hypothetical protein BbuJD1_0089 [Borrelia burgdorferi JD1]	4	-	-	-	+	+	+	-	+	-	Borrelia burgdorferi JD1
BbuJD1_0090	387825748	>gi|387825748|ref|YP_005805201.1| V-type ATPase subunit K [Borrelia burgdorferi JD1]	1	-	+	+	-	-	-	+	-	-	Borrelia burgdorferi JD1
BbuJD1_0091	387825749	>gi|387825749|ref|YP_005805202.1| V-type ATP synthase subunit I (V-type ATPase subunit I) [Borrelia burgdorferi JD1]	1	-	+	+	-	-	-	-	+	-	Borrelia burgdorferi JD1
BbuJD1_0092	387825750	>gi|387825750|ref|YP_005805203.1| V-type ATPase subunit D [Borrelia burgdorferi JD1]	0	-	-	-	-	-	-	-	-	-	Borrelia burgdorferi JD1
BbuJD1_0093	387825751	>gi|387825751|ref|YP_005805204.1| V-type ATP synthase beta chain (V-type ATPase subunitB) [Borrelia burgdorferi JD1]	1	-	-	-	+	-	-	-	-	-	Borrelia burgdorferi JD1
BbuJD1_0094	387825752	>gi|387825752|ref|YP_005805205.1| V-type ATP synthase alpha chain (V-type ATPase subunitA) [Borrelia burgdorferi JD1]	0	-	-	-	-	-	-	-	-	-	Borrelia burgdorferi JD1
BbuJD1_0095	387825753	>gi|387825753|ref|YP_005805206.1| hypothetical protein BbuJD1_0095 [Borrelia burgdorferi JD1]	3	-	-	-	-	-	+	+	+	-	Borrelia burgdorferi JD1
BbuJD1_0096	387825754	>gi|387825754|ref|YP_005805207.1| V-type ATP synthase subunit E (V-type ATPase subunit E) [Borrelia burgdorferi JD1]	0	-	-	-	-	-	-	-	-	-	Borrelia burgdorferi JD1
BbuJD1_0097	387825755	>gi|387825755|ref|YP_005805208.1| hypothetical protein BbuJD1_0097 [Borrelia burgdorferi JD1]	1	-	-	-	-	+	-	-	-	-	Borrelia burgdorferi JD1
BbuJD1_0098	387825756	>gi|387825756|ref|YP_005805209.1| MutS2 protein [Borrelia burgdorferi JD1]	0	-	-	-	-	-	-	-	-	-	Borrelia burgdorferi JD1
BbuJD1_0099	387825757	>gi|387825757|ref|YP_005805210.1| ribosome small subunit-dependent GTPase A [Borrelia burgdorferi JD1]	1	-	-	-	+	-	-	-	-	-	Borrelia burgdorferi JD1
BbuJD1_0100	387825758	>gi|387825758|ref|YP_005805211.1| glutamate racemase [Borrelia burgdorferi JD1]	0	-	-	-	-	-	-	-	-	-	Borrelia burgdorferi JD1
BbuJD1_0101	387825759	>gi|387825759|ref|YP_005805212.1| asparaginyl-tRNA synthetase [Borrelia burgdorferi JD1]	0	-	-	-	-	-	-	-	-	-	Borrelia burgdorferi JD1
BbuJD1_0102	387825760	>gi|387825760|ref|YP_005805213.1| hypothetical protein BbuJD1_0102 [Borrelia burgdorferi JD1]	3	-	-	-	+	+	-	-	+	-	Borrelia burgdorferi JD1
BbuJD1_0103	387825761	>gi|387825761|ref|YP_005805214.1| phosphoribosyl transferase domain protein [Borrelia burgdorferi JD1]	0	-	-	-	-	-	-	-	-	-	Borrelia burgdorferi JD1
BbuJD1_0104	387825762	>gi|387825762|ref|YP_005805215.1| periplasmic serine protease DO [Borrelia burgdorferi JD1]	2	-	-	-	+	-	-	-	+	-	Borrelia burgdorferi JD1
BbuJD1_0105	387825763	>gi|387825763|ref|YP_005805216.1| methionine aminopeptidase [Borrelia burgdorferi JD1]	0	-	-	-	-	-	-	-	-	-	Borrelia burgdorferi JD1
BbuJD1_0106	387825764	>gi|387825764|ref|YP_005805217.1| hypothetical protein BbuJD1_0106 [Borrelia burgdorferi JD1]	3	-	-	-	+	-	+	+	-	-	Borrelia burgdorferi JD1
BbuJD1_0107	387825765	>gi|387825765|ref|YP_005805218.1| transcription antitermination factor NusB [Borrelia burgdorferi JD1]	0	-	-	-	-	-	-	-	-	-	Borrelia burgdorferi JD1
BbuJD1_0108	387825766	>gi|387825766|ref|YP_005805219.1| basic membrane protein [Borrelia burgdorferi JD1]	2	-	-	-	+	-	-	-	+	-	Borrelia burgdorferi JD1
BbuJD1_0109	387825767	>gi|387825767|ref|YP_005805220.1| acetyl-CoA acetyltransferases subfamily [Borrelia burgdorferi JD1]	3	-	-	-	+	-	-	+	+	-	Borrelia burgdorferi JD1
BbuJD1_0110	387825768	>gi|387825768|ref|YP_005805221.1| hypothetical protein BbuJD1_0110 [Borrelia burgdorferi JD1]	5	-	-	-	+	+	-	+	+	+	Borrelia burgdorferi JD1
BbuJD1_0111	387825769	>gi|387825769|ref|YP_005805222.1| replicative DNA helicase [Borrelia burgdorferi JD1]	0	-	-	-	-	-	-	-	-	-	Borrelia burgdorferi JD1
BbuJD1_0112	387825770	>gi|387825770|ref|YP_005805223.1| 50S ribosomal protein L9 [Borrelia burgdorferi JD1]	0	-	-	-	-	-	-	-	-	-	Borrelia burgdorferi JD1
BbuJD1_0113	387825771	>gi|387825771|ref|YP_005805224.1| 30S ribosomal protein S18 [Borrelia burgdorferi JD1]	0	-	-	-	-	-	-	-	-	-	Borrelia burgdorferi JD1
BbuJD1_0114	387825772	>gi|387825772|ref|YP_005805225.1| ssDNA-binding protein [Borrelia burgdorferi JD1]	2	-	-	-	+	-	-	-	+	-	Borrelia burgdorferi JD1
BbuJD1_0115	387825773	>gi|387825773|ref|YP_005805226.1| 30S ribosomal protein S6 [Borrelia burgdorferi JD1]	0	-	-	-	-	-	-	-	-	-	Borrelia burgdorferi JD1
BbuJD1_0116	387825774	>gi|387825774|ref|YP_005805227.1| pts system, maltose and glucose-specific iiabc component [Borrelia burgdorferi JD1]	2	-	+	+	-	-	-	+	+	-	Borrelia burgdorferi JD1
BbuJD1_0117	387825775	>gi|387825775|ref|YP_005805228.1| membrane protein [Borrelia burgdorferi JD1]	0	-	+	+	-	-	-	-	-	-	Borrelia burgdorferi JD1
BbuJD1_0118	387825776	>gi|387825776|ref|YP_005805229.1| RIP metalloprotease RseP [Borrelia burgdorferi JD1]	2	-	+	+	+	-	-	-	+	-	Borrelia burgdorferi JD1
BbuJD1_0119	387825777	>gi|387825777|ref|YP_005805230.1| phosphatidate cytidylyltransferase [Borrelia burgdorferi JD1]	2	-	+	+	-	-	-	+	+	-	Borrelia burgdorferi JD1
BbuJD1_0120	387825778	>gi|387825778|ref|YP_005805231.1| di-trans,poly-cis-decaprenylcistransferase [Borrelia burgdorferi JD1]	2	-	-	-	-	-	-	+	+	-	Borrelia burgdorferi JD1
[truncated: 708 more rows]

## Sheet: Borrelia burgdorferi CA382
locus_tag	gi	fasta	count	lipoprotein	phobius	tmhmm	cello	psortb	bomp	pred_tmbb	tmbetadisc_acc	hhomp	genome_name
[truncated: 819 more rows]

[truncated: 14 more sheets: Borrelia garinii BgVir, Borrelia garinii NMJW1, Borrelia garinii PBi, Borrelia afzelii HLJ01, Borrelia afzelii PKo, Borrelia valaisiana VS116, Borrelia bissettii DN127, Borrelia duttonii Ly, Borrelia crocidurae Achema, Borrelia parkeri HR1, Borrelia miyamotoi LB-2001, Borrelia turicatae 91E135, Borrelia recurrentis A1, Borrelia hermsii HS1]
