# Supplementary material for: Consensus computational network analysis for identifying candidate outer membrane proteins from Borrelia spirochetes
Source: BMC Microbiol. 2016 Jul 11;16:141. doi: 10.1186/s12866-016-0762-z (PMC4939628; doi:10.1186/s12866-016-0762-z)
Supplement: Additional file 2: Table S2. — Candidate OMPs from various Borrelia genomes. List of proteins predicted to be OMPs for all genomes analyzed. (XLS 311 kb) [file 12866_2016_762_MOESM2_ESM.xls]

## Sheet: Borrelia burgdorferi B31
locus_tag	gi	fasta	count	lipoprotein	phobius	tmhmm	cello	psortb	bomp	pred_tmbb	tmbetadisc_acc	hhomp	predisi	signal_cf	signalp	Kyte doolittle	genome_name
BB_0418	15594763	>gi|15594763|ref|NP_212552.1| hypothetical protein BB_0418 [Borrelia burgdorferi B31]	6	-	-	-	+	+	-	+	+	-	+	+	+	+	Borrelia burgdorferi B31
BB_0794	552542357	>gi|552542357|ref|YP_008686594.1| hypothetical protein BB_0794 [Borrelia burgdorferi B31]	6	-	-	-	+	+	-	+	+	-	+	+	-	+	Borrelia burgdorferi B31
BB_0795	15595140	>gi|15595140|ref|NP_212929.1| outer membrane protein [Borrelia burgdorferi B31]	6	-	-	-	-	+	-	-	+	-	+	+	-	+	Borrelia burgdorferi B31
BB_0838	15595183	>gi|15595183|ref|NP_212972.1| hypothetical protein BB_0838 [Borrelia burgdorferi B31]	6	-	-	-	-	+	-	-	+	-	+	+	+	+	Borrelia burgdorferi B31
BB_0110	15594456	>gi|15594456|ref|NP_212244.1| hypothetical protein BB_0110 [Borrelia burgdorferi B31]	5	-	-	-	+	+	-	-	+	-	-	-	-	+	Borrelia burgdorferi B31
BB_0236	15594581	>gi|15594581|ref|NP_212370.1| hypothetical protein BB_0236 [Borrelia burgdorferi B31]	5	-	-	-	-	+	-	+	-	+	+	-	-	+	Borrelia burgdorferi B31
BB_0603	15594948	>gi|15594948|ref|NP_212737.1| membrane-associated protein p66 [Borrelia burgdorferi B31]	5	-	-	-	-	+	-	+	+	-	+	+	+	+	Borrelia burgdorferi B31
BB_0667	15595012	>gi|15595012|ref|NP_212801.1| hypothetical protein BB_0667 [Borrelia burgdorferi B31]	5	-	-	-	+	-	+	+	-	-	+	-	-	+	Borrelia burgdorferi B31
BB_0811	15595156	>gi|15595156|ref|NP_212945.1| hypothetical protein BB_0811 [Borrelia burgdorferi B31]	5	-	-	-	+	+	-	-	+	-	+	+	+	+	Borrelia burgdorferi B31
BB_0824	365992432	>gi|365992432|ref|NP_212958.2| hypothetical protein BB_0824 [Borrelia burgdorferi B31]	5	-	-	-	+	-	-	-	+	-	+	+	-	+	Borrelia burgdorferi B31
BB_0027	15594373	>gi|15594373|ref|NP_212161.1| hypothetical protein BB_0027 [Borrelia burgdorferi B31]	4	-	-	-	+	-	-	+	+	+	-	+	-	+	Borrelia burgdorferi B31
BB_0089	15594435	>gi|15594435|ref|NP_212223.1| hypothetical protein BB_0089 [Borrelia burgdorferi B31]	4	-	-	-	+	+	-	+	+	+	+	+	+	+	Borrelia burgdorferi B31
BB_0142	365992299	>gi|365992299|ref|NP_212276.2| outer membrane efflux protein [Borrelia burgdorferi B31]	4	-	-	-	+	+	-	-	-	-	-	-	-	+	Borrelia burgdorferi B31
BB_0156	15594501	>gi|15594501|ref|NP_212290.1| hypothetical protein BB_0156 [Borrelia burgdorferi B31]	4	-	-	-	+	+	+	+	+	-	-	+	-	+	Borrelia burgdorferi B31
BB_0159	15594504	>gi|15594504|ref|NP_212293.1| hypothetical protein BB_0159 [Borrelia burgdorferi B31]	4	-	-	-	+	+	+	-	+	-	-	-	+	+	Borrelia burgdorferi B31
BB_0161	365992302	>gi|365992302|ref|NP_212295.2| hypothetical protein BB_0161 [Borrelia burgdorferi B31]	4	-	-	-	+	+	+	-	+	-	-	-	-	+	Borrelia burgdorferi B31
BB_0308	15594653	>gi|15594653|ref|NP_212442.1| hypothetical protein BB_0308 [Borrelia burgdorferi B31]	4	-	-	-	+	+	+	+	+	+	+	+	-	+	Borrelia burgdorferi B31
BB_0319	15594664	>gi|15594664|ref|NP_212453.1| hypothetical protein BB_0319 [Borrelia burgdorferi B31]	4	-	-	-	+	+	-	-	+	-	-	-	-	+	Borrelia burgdorferi B31
BB_0464	15594809	>gi|15594809|ref|NP_212598.1| hypothetical protein BB_0464 [Borrelia burgdorferi B31]	4	-	-	-	+	+	+	-	+	-	+	+	+	+	Borrelia burgdorferi B31
BB_0465	15594810	>gi|15594810|ref|NP_212599.1| hypothetical protein BB_0465 [Borrelia burgdorferi B31]	4	-	-	-	+	-	-	-	+	-	+	+	-	+	Borrelia burgdorferi B31
BB_0543	365992365	>gi|365992365|ref|NP_212677.2| hypothetical protein BB_0543 [Borrelia burgdorferi B31]	4	-	-	-	+	+	+	+	+	+	+	+	-	+	Borrelia burgdorferi B31
BB_0564	15594909	>gi|15594909|ref|NP_212698.1| hypothetical protein BB_0564 [Borrelia burgdorferi B31]	4	-	-	-	+	-	+	+	+	+	-	-	-	+	Borrelia burgdorferi B31
BB_0624	15594969	>gi|15594969|ref|NP_212758.1| hypothetical protein BB_0624 [Borrelia burgdorferi B31]	4	-	-	-	-	+	-	-	+	-	-	-	-	+	Borrelia burgdorferi B31
BB_0662	15595007	>gi|15595007|ref|NP_212796.1| hypothetical protein BB_0662 [Borrelia burgdorferi B31]	4	-	-	-	+	+	-	-	+	-	+	-	-	+	Borrelia burgdorferi B31
BB_0743	15595088	>gi|15595088|ref|NP_212877.1| hypothetical protein BB_0743 [Borrelia burgdorferi B31]	4	-	-	-	+	-	+	-	+	-	+	-	-	+	Borrelia burgdorferi B31
BB_0761	552542355	>gi|552542355|ref|YP_008686592.1| peptidoglycan-binding protein [Borrelia burgdorferi B31]	4	-	-	-	+	-	-	-	+	-	-	-	-	+	Borrelia burgdorferi B31
BB_0032	15594378	>gi|15594378|ref|NP_212166.1| hypothetical protein BB_0032 [Borrelia burgdorferi B31]	3	-	-	-	+	-	-	-	+	-	-	+	-	+	Borrelia burgdorferi B31
BB_0039	15594385	>gi|15594385|ref|NP_212173.1| hypothetical protein BB_0039 [Borrelia burgdorferi B31]	3	-	-	-	+	-	-	+	+	-	+	+	-	+	Borrelia burgdorferi B31
BB_0043	15594389	>gi|15594389|ref|NP_212177.1| hypothetical protein BB_0043 [Borrelia burgdorferi B31]	3	-	-	-	+	-	+	-	+	-	-	+	-	+	Borrelia burgdorferi B31
BB_0058	15594404	>gi|15594404|ref|NP_212192.1| hypothetical protein BB_0058 [Borrelia burgdorferi B31]	3	-	-	-	+	-	-	-	+	-	+	+	+	+	Borrelia burgdorferi B31
BB_0102	15594448	>gi|15594448|ref|NP_212236.1| hypothetical protein BB_0102 [Borrelia burgdorferi B31]	3	-	-	-	+	-	-	+	+	+	+	-	+	+	Borrelia burgdorferi B31
BB_0125	15594470	>gi|15594470|ref|NP_212259.1| hypothetical protein BB_0125 [Borrelia burgdorferi B31]	3	-	-	-	+	-	-	-	+	-	-	+	-	-	Borrelia burgdorferi B31
BB_0165	15594510	>gi|15594510|ref|NP_212299.1| hypothetical protein BB_0165 [Borrelia burgdorferi B31]	3	-	-	-	-	+	-	+	-	-	-	-	-	+	Borrelia burgdorferi B31
BB_0322	15594667	>gi|15594667|ref|NP_212456.1| hypothetical protein BB_0322 [Borrelia burgdorferi B31]	3	-	-	-	+	+	-	+	-	+	-	-	-	+	Borrelia burgdorferi B31
BB_0352	15594697	>gi|15594697|ref|NP_212486.1| hypothetical protein BB_0352 [Borrelia burgdorferi B31]	3	-	-	-	+	-	-	-	+	-	+	-	+	+	Borrelia burgdorferi B31
BB_0405	15594750	>gi|15594750|ref|NP_212539.1| hypothetical protein BB_0405 [Borrelia burgdorferi B31]	3	-	-	-	-	+	-	+	+	+	+	+	-	+	Borrelia burgdorferi B31
BB_0406	15594751	>gi|15594751|ref|NP_212540.1| hypothetical protein BB_0406 [Borrelia burgdorferi B31]	3	-	-	-	+	+	-	+	+	+	+	-	+	+	Borrelia burgdorferi B31
BB_0458	552542340	>gi|552542340|ref|YP_008686577.1| hypothetical protein BB_0458 [Borrelia burgdorferi B31]	3	-	-	-	+	+	-	-	+	-	+	-	-	+	Borrelia burgdorferi B31
BB_0546	15594891	>gi|15594891|ref|NP_212680.1| hypothetical protein BB_0546 [Borrelia burgdorferi B31]	3	-	-	-	+	+	+	+	+	+	-	+	-	+	Borrelia burgdorferi B31
BB_0735	365992409	>gi|365992409|ref|NP_212869.2| rare lipoprotein A [Borrelia burgdorferi B31]	3	-	-	-	+	-	-	+	+	-	+	+	-	+	Borrelia burgdorferi B31
BB_0790	365992425	>gi|365992425|ref|NP_212924.2| hypothetical protein BB_0790 [Borrelia burgdorferi B31]	3	-	-	-	-	+	-	+	-	-	-	+	-	+	Borrelia burgdorferi B31

## Sheet: Borrelia burgdorferi ZS7
locus_tag	gi	fasta	count	lipoprotein	phobius	tmhmm	cello	psortb	bomp	pred_tmbb	tmbetadisc_acc	hhomp	predisi	signal_cf	signalp	Kyte doolittle	genome_name
BbuZS7_0617	218249563	>gi|218249563|ref|YP_002375110.1| integral outer membrane protein P66 [Borrelia burgdorferi ZS7]	6	-	-	-	+	+	+	+	+	+	+	+	+	+	Borrelia burgdorferi ZS7
BbuZS7_0824	218249499	>gi|218249499|ref|YP_002375293.1| hypothetical protein BbuZS7_0824 [Borrelia burgdorferi ZS7]	6	-	-	-	+	+	+	+	+	+	+	+	-	+	Borrelia burgdorferi ZS7
BbuZS7_0825	218249467	>gi|218249467|ref|YP_002375294.1| outer membrane protein [Borrelia burgdorferi ZS7]	6	-	-	-	+	+	+	+	+	+	+	+	-	+	Borrelia burgdorferi ZS7
BbuZS7_0867	218249517	>gi|218249517|ref|YP_002375334.1| hypothetical protein BbuZS7_0867 [Borrelia burgdorferi ZS7]	6	-	-	-	+	+	+	+	+	+	+	+	+	+	Borrelia burgdorferi ZS7
BbuZS7_0110	218249460	>gi|218249460|ref|YP_002374638.1| hypothetical protein BbuZS7_0110 [Borrelia burgdorferi ZS7]	5	-	-	-	+	+	-	+	+	+	-	-	-	+	Borrelia burgdorferi ZS7
BbuZS7_0241	218249288	>gi|218249288|ref|YP_002374759.1| hypothetical protein BbuZS7_0241 [Borrelia burgdorferi ZS7]	5	-	-	-	+	+	+	+	+	-	+	-	-	+	Borrelia burgdorferi ZS7
BbuZS7_0420	218249465	>gi|218249465|ref|YP_002374932.1| hypothetical protein BbuZS7_0420 [Borrelia burgdorferi ZS7]	5	-	-	-	+	+	-	+	+	+	+	+	+	+	Borrelia burgdorferi ZS7
BbuZS7_0687	218249916	>gi|218249916|ref|YP_002375167.1| hypothetical protein BbuZS7_0687 [Borrelia burgdorferi ZS7]	5	-	-	-	+	+	+	+	+	-	+	-	-	+	Borrelia burgdorferi ZS7
BbuZS7_0841	218249825	>gi|218249825|ref|YP_002375309.1| hypothetical protein BbuZS7_0841 [Borrelia burgdorferi ZS7]	5	-	-	-	+	+	+	+	+	-	+	+	+	+	Borrelia burgdorferi ZS7
BbuZS7_0853	218249634	>gi|218249634|ref|YP_002375321.1| hypothetical protein BbuZS7_0853 [Borrelia burgdorferi ZS7]	5	-	-	-	+	-	+	+	+	+	+	+	-	+	Borrelia burgdorferi ZS7
BbuZS7_0027	218249570	>gi|218249570|ref|YP_002374561.1| hypothetical protein BbuZS7_0027 [Borrelia burgdorferi ZS7]	4	-	-	-	+	-	-	+	+	+	-	+	-	+	Borrelia burgdorferi ZS7
BbuZS7_0089	218249559	>gi|218249559|ref|YP_002374618.1| hypothetical protein BbuZS7_0089 [Borrelia burgdorferi ZS7]	4	-	-	-	+	+	+	-	+	-	+	+	+	+	Borrelia burgdorferi ZS7
BbuZS7_0142	218249697	>gi|218249697|ref|YP_002374670.1| hypothetical protein BbuZS7_0142 [Borrelia burgdorferi ZS7]	4	-	-	-	+	-	-	+	+	+	-	-	-	+	Borrelia burgdorferi ZS7
BbuZS7_0155	218249234	>gi|218249234|ref|YP_002374683.1| hypothetical protein BbuZS7_0155 [Borrelia burgdorferi ZS7]	4	-	-	-	+	+	-	+	+	-	-	+	-	+	Borrelia burgdorferi ZS7
BbuZS7_0158	218249541	>gi|218249541|ref|YP_002374686.1| hypothetical protein BbuZS7_0158 [Borrelia burgdorferi ZS7]	4	-	-	-	+	+	-	+	+	-	-	-	+	+	Borrelia burgdorferi ZS7
BbuZS7_0314	218249927	>gi|218249927|ref|YP_002374831.1| hypothetical protein BbuZS7_0314 [Borrelia burgdorferi ZS7]	4	-	-	-	+	+	+	-	+	-	+	+	-	+	Borrelia burgdorferi ZS7
BbuZS7_0324	218249755	>gi|218249755|ref|YP_002374841.1| hypothetical protein BbuZS7_0324 [Borrelia burgdorferi ZS7]	4	-	-	-	+	+	+	-	+	-	-	-	-	+	Borrelia burgdorferi ZS7
BbuZS7_0476	218249657	>gi|218249657|ref|YP_002374975.1| hypothetical protein BbuZS7_0476 [Borrelia burgdorferi ZS7]	4	-	-	-	+	+	+	-	+	-	+	+	+	+	Borrelia burgdorferi ZS7
BbuZS7_0477	218249547	>gi|218249547|ref|YP_002374976.1| hypothetical protein BbuZS7_0477 [Borrelia burgdorferi ZS7]	4	-	-	-	+	+	-	+	-	+	+	+	-	+	Borrelia burgdorferi ZS7
BbuZS7_0553	218249209	>gi|218249209|ref|YP_002375049.1| hypothetical protein BbuZS7_0553 [Borrelia burgdorferi ZS7]	4	-	-	-	-	+	-	+	+	+	+	+	-	+	Borrelia burgdorferi ZS7
BbuZS7_0575	218249794	>gi|218249794|ref|YP_002375071.1| hypothetical protein BbuZS7_0575 [Borrelia burgdorferi ZS7]	4	-	-	-	-	+	-	+	+	+	-	-	-	+	Borrelia burgdorferi ZS7
BbuZS7_0643	218249549	>gi|218249549|ref|YP_002375127.1| hypothetical protein BbuZS7_0643 [Borrelia burgdorferi ZS7]	4	-	-	-	+	+	-	+	+	-	-	-	-	+	Borrelia burgdorferi ZS7
BbuZS7_0767	218249594	>gi|218249594|ref|YP_002375241.1| hypothetical protein BbuZS7_0767 [Borrelia burgdorferi ZS7]	4	-	-	-	+	+	+	-	+	-	+	-	-	+	Borrelia burgdorferi ZS7
BbuZS7_0032	218249775	>gi|218249775|ref|YP_002374566.1| hypothetical protein BbuZS7_0032 [Borrelia burgdorferi ZS7]	3	-	-	-	+	+	-	-	+	-	-	-	-	+	Borrelia burgdorferi ZS7
BbuZS7_0039	218249405	>gi|218249405|ref|YP_002374573.1| hypothetical protein BbuZS7_0039 [Borrelia burgdorferi ZS7]	3	-	-	-	+	-	+	-	+	-	+	+	-	+	Borrelia burgdorferi ZS7
BbuZS7_0042	218249580	>gi|218249580|ref|YP_002374576.1| hypothetical protein BbuZS7_0042 [Borrelia burgdorferi ZS7]	3	-	-	-	+	-	-	+	+	-	-	+	-	+	Borrelia burgdorferi ZS7
BbuZS7_0059	218249254	>gi|218249254|ref|YP_002374589.1| hypothetical protein BbuZS7_0059 [Borrelia burgdorferi ZS7]	3	-	-	-	+	-	+	-	+	-	+	+	+	+	Borrelia burgdorferi ZS7
BbuZS7_0102	218249849	>gi|218249849|ref|YP_002374630.1| hypothetical protein BbuZS7_0102 [Borrelia burgdorferi ZS7]	3	-	-	-	+	+	-	-	+	-	+	-	+	+	Borrelia burgdorferi ZS7
BbuZS7_0125	218249885	>gi|218249885|ref|YP_002374653.1| hypothetical protein BbuZS7_0125 [Borrelia burgdorferi ZS7]	3	-	-	-	+	+	-	-	+	-	-	+	-	-	Borrelia burgdorferi ZS7
BbuZS7_0164	218249681	>gi|218249681|ref|YP_002374692.1| hypothetical protein BbuZS7_0164 [Borrelia burgdorferi ZS7]	3	-	-	-	+	+	-	-	+	-	-	-	-	+	Borrelia burgdorferi ZS7
BbuZS7_0171	218249554	>gi|218249554|ref|YP_002374700.1| hypothetical protein BbuZS7_0171 [Borrelia burgdorferi ZS7]	3	-	-	-	-	+	-	+	+	-	-	+	-	-	Borrelia burgdorferi ZS7
BbuZS7_0214	218249734	>gi|218249734|ref|YP_002374735.1| hypothetical protein BbuZS7_0214 [Borrelia burgdorferi ZS7]	3	-	-	-	+	+	-	-	+	-	+	+	-	+	Borrelia burgdorferi ZS7
BbuZS7_0325	218249879	>gi|218249879|ref|YP_002374842.1| hypothetical protein BbuZS7_0325 [Borrelia burgdorferi ZS7]	3	-	-	-	+	-	+	-	+	-	-	-	-	+	Borrelia burgdorferi ZS7
BbuZS7_0356	218249882	>gi|218249882|ref|YP_002374872.1| hypothetical protein BbuZS7_0356 [Borrelia burgdorferi ZS7]	3	-	-	-	+	+	-	-	+	-	+	-	+	+	Borrelia burgdorferi ZS7
BbuZS7_0408	218249933	>gi|218249933|ref|YP_002374920.1| hypothetical protein BbuZS7_0408 [Borrelia burgdorferi ZS7]	3	-	-	-	-	+	-	+	-	+	+	+	-	+	Borrelia burgdorferi ZS7
BbuZS7_0409	218249942	>gi|218249942|ref|YP_002374921.1| hypothetical protein BbuZS7_0409 [Borrelia burgdorferi ZS7]	3	-	-	-	+	+	-	-	-	+	+	-	+	+	Borrelia burgdorferi ZS7
BbuZS7_0534	218249721	>gi|218249721|ref|YP_002375033.1| hypothetical protein BbuZS7_0534 [Borrelia burgdorferi ZS7]	3	-	-	-	+	+	-	-	+	-	-	+	-	+	Borrelia burgdorferi ZS7
BbuZS7_0682	218249306	>gi|218249306|ref|YP_002375162.1| hypothetical protein BbuZS7_0682 [Borrelia burgdorferi ZS7]	3	-	-	-	+	+	-	-	+	-	+	-	-	+	Borrelia burgdorferi ZS7
BbuZS7_0763	218249685	>gi|218249685|ref|YP_002375237.1| hypothetical protein BbuZS7_0763 [Borrelia burgdorferi ZS7]	3	-	-	-	-	+	-	+	+	-	+	-	+	+	Borrelia burgdorferi ZS7
BbuZS7_0777	218249806	>gi|218249806|ref|YP_002375249.1| hypothetical protein BbuZS7_0777 [Borrelia burgdorferi ZS7]	3	-	-	-	-	+	-	+	+	-	-	+	-	+	Borrelia burgdorferi ZS7
BbuZS7_0820	218249228	>gi|218249228|ref|YP_002375289.1| hypothetical protein BbuZS7_0820 [Borrelia burgdorferi ZS7]	3	-	-	-	+	-	+	-	+	-	-	+	-	+	Borrelia burgdorferi ZS7

## Sheet: Borrelia burgdorferi N40
locus_tag	gi	fasta	count	lipoprotein	phobius	tmhmm	cello	psortb	bomp	pred_tmbb	tmbetadisc_acc	hhomp	predisi	signal_cf	signalp	Kyte doolittle	genome_name
BbuN40_0603	387827504	>gi|387827504|ref|YP_005806786.1| p66 protein [Borrelia burgdorferi N40]	6	-	-	-	+	+	+	+	+	+	+	+	+	+	Borrelia burgdorferi N40
BbuN40_0838	387827731	>gi|387827731|ref|YP_005807013.1| hypothetical protein BbuN40_0838 [Borrelia burgdorferi N40]	6	-	-	-	+	+	+	+	+	+	+	+	+	+	Borrelia burgdorferi N40
BbuN40_0418	387827330	>gi|387827330|ref|YP_005806612.1| hypothetical protein BbuN40_0418 [Borrelia burgdorferi N40]	5	-	-	-	+	+	-	+	+	+	+	+	+	+	Borrelia burgdorferi N40
BbuN40_0811	387827706	>gi|387827706|ref|YP_005806988.1| hypothetical protein BbuN40_0811 [Borrelia burgdorferi N40]	5	-	-	-	+	+	+	+	+	-	+	+	+	+	Borrelia burgdorferi N40
BbuN40_0089	387827010	>gi|387827010|ref|YP_005806292.1| hypothetical protein BbuN40_0089 [Borrelia burgdorferi N40]	4	-	-	-	+	+	+	-	+	-	+	+	+	+	Borrelia burgdorferi N40
BbuN40_0464	387827372	>gi|387827372|ref|YP_005806654.1| hypothetical protein BbuN40_0464 [Borrelia burgdorferi N40]	4	-	-	-	+	+	+	-	+	-	+	+	+	+	Borrelia burgdorferi N40
BbuN40_0058	387826981	>gi|387826981|ref|YP_005806263.1| hypothetical protein BbuN40_0058 [Borrelia burgdorferi N40]	3	-	-	-	+	-	+	-	+	-	+	+	+	+	Borrelia burgdorferi N40
BbuN40_0406	387827319	>gi|387827319|ref|YP_005806601.1| hypothetical protein BbuN40_0406 [Borrelia burgdorferi N40]	3	-	-	-	+	+	-	-	-	+	+	-	+	+	Borrelia burgdorferi N40
BbuN40_0739	387827635	>gi|387827635|ref|YP_005806917.1| hypothetical protein BbuN40_0739 [Borrelia burgdorferi N40]	3	-	-	-	-	+	-	+	+	-	+	-	+	+	Borrelia burgdorferi N40
BbuN40_0159	387827076	>gi|387827076|ref|YP_005806358.1| hypothetical protein BbuN40_0159 [Borrelia burgdorferi N40]	3	-	-	-	+	+	-	-	+	-	-	-	+	+	Borrelia burgdorferi N40
BbuN40_0352	387827266	>gi|387827266|ref|YP_005806548.1| hypothetical protein BbuN40_0352 [Borrelia burgdorferi N40]	3	-	-	-	+	+	-	-	+	-	-	-	+	+	Borrelia burgdorferi N40
BbuN40_0795	387827690	>gi|387827690|ref|YP_005806972.1| outer membrane protein [Borrelia burgdorferi N40]	6	-	-	-	+	+	+	+	+	+	+	+	-	+	Borrelia burgdorferi N40
BbuN40_0824	387827717	>gi|387827717|ref|YP_005806999.1| hypothetical protein BbuN40_0824 [Borrelia burgdorferi N40]	5	-	-	-	+	-	+	+	+	+	+	+	-	+	Borrelia burgdorferi N40
BbuN40_0465	387827373	>gi|387827373|ref|YP_005806655.1| hypothetical protein BbuN40_0465 [Borrelia burgdorferi N40]	4	-	-	-	+	+	-	+	-	+	+	+	-	+	Borrelia burgdorferi N40
BbuN40_0543	387827444	>gi|387827444|ref|YP_005806726.1| hypothetical protein BbuN40_0543 [Borrelia burgdorferi N40]	4	-	-	-	-	+	-	+	+	+	+	+	-	+	Borrelia burgdorferi N40
BbuN40_0039	387826964	>gi|387826964|ref|YP_005806246.1| hypothetical protein BbuN40_0039 [Borrelia burgdorferi N40]	3	-	-	-	+	-	+	-	+	-	+	+	-	+	Borrelia burgdorferi N40
BbuN40_0405	387827318	>gi|387827318|ref|YP_005806600.1| hypothetical protein BbuN40_0405 [Borrelia burgdorferi N40]	3	-	-	-	-	+	-	+	-	+	+	+	-	+	Borrelia burgdorferi N40
BbuN40_0794	387827689	>gi|387827689|ref|YP_005806971.1| hypothetical protein BbuN40_0794 [Borrelia burgdorferi N40]	6	-	-	-	+	+	+	+	+	+	-	+	-	+	Borrelia burgdorferi N40
BbuN40_0027	387826952	>gi|387826952|ref|YP_005806234.1| hypothetical protein BbuN40_0027 [Borrelia burgdorferi N40]	4	-	-	-	+	-	-	+	+	+	-	+	-	+	Borrelia burgdorferi N40
BbuN40_0156	387827073	>gi|387827073|ref|YP_005806355.1| hypothetical protein BbuN40_0156 [Borrelia burgdorferi N40]	4	-	-	-	+	+	-	+	+	-	-	+	-	+	Borrelia burgdorferi N40
BbuN40_0043	387826967	>gi|387826967|ref|YP_005806249.1| hypothetical protein BbuN40_0043 [Borrelia burgdorferi N40]	3	-	-	-	+	-	-	+	+	-	-	+	-	+	Borrelia burgdorferi N40
BbuN40_0526	387827429	>gi|387827429|ref|YP_005806711.1| hypothetical protein BbuN40_0526 [Borrelia burgdorferi N40]	3	-	-	-	+	+	-	-	+	-	-	+	-	+	Borrelia burgdorferi N40
BbuN40_0790	387827685	>gi|387827685|ref|YP_005806967.1| hypothetical protein BbuN40_0790 [Borrelia burgdorferi N40]	3	-	-	-	+	-	+	-	+	-	-	+	-	+	Borrelia burgdorferi N40
BbuN40_0236	387827152	>gi|387827152|ref|YP_005806434.1| hypothetical protein BbuN40_0236 [Borrelia burgdorferi N40]	5	-	-	-	+	+	+	+	+	-	+	-	-	+	Borrelia burgdorferi N40
BbuN40_0667	387827567	>gi|387827567|ref|YP_005806849.1| hypothetical protein BbuN40_0667 [Borrelia burgdorferi N40]	5	-	-	-	+	+	+	+	+	-	+	-	-	+	Borrelia burgdorferi N40
BbuN40_0308	387827224	>gi|387827224|ref|YP_005806506.1| hypothetical protein BbuN40_0308 [Borrelia burgdorferi N40]	4	-	-	-	+	+	+	-	+	-	+	-	-	+	Borrelia burgdorferi N40
BbuN40_0743	387827639	>gi|387827639|ref|YP_005806921.1| hypothetical protein BbuN40_0743 [Borrelia burgdorferi N40]	4	-	-	-	+	+	+	-	+	-	+	-	-	+	Borrelia burgdorferi N40
BbuN40_0662	387827562	>gi|387827562|ref|YP_005806844.1| hypothetical protein BbuN40_0662 [Borrelia burgdorferi N40]	3	-	-	-	+	+	-	-	+	-	+	-	-	+	Borrelia burgdorferi N40
BbuN40_0110	387827031	>gi|387827031|ref|YP_005806313.1| hypothetical protein BbuN40_0110 [Borrelia burgdorferi N40]	5	-	-	-	+	+	-	+	+	+	-	-	-	+	Borrelia burgdorferi N40
BbuN40_0142	387827062	>gi|387827062|ref|YP_005806344.1| outer membrane efflux protein [Borrelia burgdorferi N40]	4	-	-	-	+	+	-	-	+	+	-	-	-	+	Borrelia burgdorferi N40
BbuN40_0161	387827078	>gi|387827078|ref|YP_005806360.1| hypothetical protein BbuN40_0161 [Borrelia burgdorferi N40]	4	-	-	-	+	+	+	-	-	+	-	-	-	+	Borrelia burgdorferi N40
BbuN40_0564	387827465	>gi|387827465|ref|YP_005806747.1| hypothetical protein BbuN40_0564 [Borrelia burgdorferi N40]	4	-	-	-	-	+	-	+	+	+	-	-	-	+	Borrelia burgdorferi N40
BbuN40_0624	387827524	>gi|387827524|ref|YP_005806806.1| hypothetical protein BbuN40_0624 [Borrelia burgdorferi N40]	4	-	-	-	+	+	-	+	+	-	-	-	-	+	Borrelia burgdorferi N40
BbuN40_0761	387827656	>gi|387827656|ref|YP_005806938.1| NlpD [Borrelia burgdorferi N40]	4	-	-	-	+	+	+	-	+	-	-	-	-	+	Borrelia burgdorferi N40
BbuN40_0165	387827082	>gi|387827082|ref|YP_005806364.1| hypothetical protein BbuN40_0165 [Borrelia burgdorferi N40]	3	-	-	-	+	+	-	-	+	-	-	-	-	+	Borrelia burgdorferi N40
BbuN40_0319	387827234	>gi|387827234|ref|YP_005806516.1| hypothetical protein BbuN40_0319 [Borrelia burgdorferi N40]	3	-	-	-	+	+	+	-	-	-	-	-	-	+	Borrelia burgdorferi N40
BbuN40_0102	387827023	>gi|387827023|ref|YP_005806305.1| hypothetical protein BbuN40_0102 [Borrelia burgdorferi N40]	3	-	-	-	+	+	-	-	+	-	+	-	+	+	Borrelia burgdorferi N40
BbuN40_0322	387827236	>gi|387827236|ref|YP_005806518.1| hypothetical protein BbuN40_0322 [Borrelia burgdorferi N40]	3	-	-	-	+	-	+	-	+	-	-	-	-	+	Borrelia burgdorferi N40
BbuN40_0125	387827046	>gi|387827046|ref|YP_005806328.1| hypothetical protein BbuN40_0125 [Borrelia burgdorferi N40]	3	-	-	-	+	+	-	-	+	-	-	+	-	-	Borrelia burgdorferi N40

## Sheet: Borrelia burgdorferi JD1
locus_tag	gi	fasta	count	lipoprotein	phobius	tmhmm	cello	psortb	bomp	pred_tmbb	tmbetadisc_acc	hhomp	predisi	signal_cf	signalp	Kyte doolittle	genome_name
BbuJD1_0794	387826424	>gi|387826424|ref|YP_005805877.1| hypothetical protein BbuJD1_0794 [Borrelia burgdorferi JD1]	6	-	-	-	+	+	+	+	+	+	+	+	-	+	Borrelia burgdorferi JD1
BbuJD1_0795	387826425	>gi|387826425|ref|YP_005805878.1| outer membrane protein [Borrelia burgdorferi JD1]	6	-	-	-	+	+	+	+	+	+	+	+	-	+	Borrelia burgdorferi JD1
BbuJD1_0838	387826465	>gi|387826465|ref|YP_005805918.1| hypothetical protein BbuJD1_0838 [Borrelia burgdorferi JD1]	6	-	-	-	+	+	+	+	+	+	+	+	+	+	Borrelia burgdorferi JD1
BbuJD1_0110	387825768	>gi|387825768|ref|YP_005805221.1| hypothetical protein BbuJD1_0110 [Borrelia burgdorferi JD1]	5	-	-	-	+	+	-	+	+	+	-	-	-	+	Borrelia burgdorferi JD1
BbuJD1_0142	387825799	>gi|387825799|ref|YP_005805252.1| outer membrane efflux protein [Borrelia burgdorferi JD1]	5	-	-	-	+	+	-	+	+	+	-	-	-	+	Borrelia burgdorferi JD1
BbuJD1_0236	387825890	>gi|387825890|ref|YP_005805343.1| hypothetical protein BbuJD1_0236 [Borrelia burgdorferi JD1]	5	-	-	-	+	+	+	+	+	-	+	-	-	+	Borrelia burgdorferi JD1
BbuJD1_0418	387826068	>gi|387826068|ref|YP_005805521.1| hypothetical protein BbuJD1_0418 [Borrelia burgdorferi JD1]	5	-	-	-	+	+	-	+	+	+	+	+	+	+	Borrelia burgdorferi JD1
BbuJD1_0562	387826199	>gi|387826199|ref|YP_005805652.1| hypothetical protein BbuJD1_0562 [Borrelia burgdorferi JD1]	5	-	-	-	+	+	-	+	+	+	-	-	-	+	Borrelia burgdorferi JD1
BbuJD1_0603	387826240	>gi|387826240|ref|YP_005805693.1| p66 protein [Borrelia burgdorferi JD1]	5	-	-	-	+	+	-	+	+	+	+	+	+	+	Borrelia burgdorferi JD1
BbuJD1_0667	387826303	>gi|387826303|ref|YP_005805756.1| hypothetical protein BbuJD1_0667 [Borrelia burgdorferi JD1]	5	-	-	-	+	+	+	+	+	-	+	+	-	+	Borrelia burgdorferi JD1
BbuJD1_0811	387826440	>gi|387826440|ref|YP_005805893.1| hypothetical protein BbuJD1_0811 [Borrelia burgdorferi JD1]	5	-	-	-	+	+	+	+	+	-	+	+	+	+	Borrelia burgdorferi JD1
BbuJD1_0824	387826451	>gi|387826451|ref|YP_005805904.1| hypothetical protein BbuJD1_0824 [Borrelia burgdorferi JD1]	5	-	-	-	+	-	+	+	+	+	+	+	-	+	Borrelia burgdorferi JD1
BbuJD1_0027	387825688	>gi|387825688|ref|YP_005805141.1| hypothetical protein BbuJD1_0027 [Borrelia burgdorferi JD1]	4	-	-	-	+	-	-	+	+	+	-	+	-	+	Borrelia burgdorferi JD1
BbuJD1_0089	387825747	>gi|387825747|ref|YP_005805200.1| hypothetical protein BbuJD1_0089 [Borrelia burgdorferi JD1]	4	-	-	-	+	+	+	-	+	-	+	+	+	+	Borrelia burgdorferi JD1
BbuJD1_0156	387825811	>gi|387825811|ref|YP_005805264.1| hypothetical protein BbuJD1_0156 [Borrelia burgdorferi JD1]	4	-	-	-	+	+	-	+	+	-	-	+	-	+	Borrelia burgdorferi JD1
BbuJD1_0161	387825816	>gi|387825816|ref|YP_005805269.1| hypothetical protein BbuJD1_0161 [Borrelia burgdorferi JD1]	4	-	-	-	+	+	+	-	-	+	-	-	-	+	Borrelia burgdorferi JD1
BbuJD1_0308	387825962	>gi|387825962|ref|YP_005805415.1| hypothetical protein BbuJD1_0308 [Borrelia burgdorferi JD1]	4	-	-	-	+	+	+	-	+	-	+	+	-	+	Borrelia burgdorferi JD1
BbuJD1_0319	387825972	>gi|387825972|ref|YP_005805425.1| hypothetical protein BbuJD1_0319 [Borrelia burgdorferi JD1]	4	-	-	-	+	+	+	-	+	-	-	-	-	+	Borrelia burgdorferi JD1
BbuJD1_0464	387826109	>gi|387826109|ref|YP_005805562.1| hypothetical protein BbuJD1_0464 [Borrelia burgdorferi JD1]	4	-	-	-	+	+	+	-	+	-	+	+	+	+	Borrelia burgdorferi JD1
BbuJD1_0465	387826110	>gi|387826110|ref|YP_005805563.1| hypothetical protein BbuJD1_0465 [Borrelia burgdorferi JD1]	4	-	-	-	+	+	-	+	-	+	+	+	-	+	Borrelia burgdorferi JD1
BbuJD1_0543	387826180	>gi|387826180|ref|YP_005805633.1| hypothetical protein BbuJD1_0543 [Borrelia burgdorferi JD1]	4	-	-	-	-	+	-	+	+	+	+	+	-	+	Borrelia burgdorferi JD1
BbuJD1_0564	387826201	>gi|387826201|ref|YP_005805654.1| hypothetical protein BbuJD1_0564 [Borrelia burgdorferi JD1]	4	-	-	-	-	+	-	+	+	+	-	-	-	+	Borrelia burgdorferi JD1
BbuJD1_0624	387826260	>gi|387826260|ref|YP_005805713.1| hypothetical protein BbuJD1_0624 [Borrelia burgdorferi JD1]	4	-	-	-	+	+	-	+	+	-	-	-	-	+	Borrelia burgdorferi JD1
BbuJD1_0743	387826374	>gi|387826374|ref|YP_005805827.1| hypothetical protein BbuJD1_0743 [Borrelia burgdorferi JD1]	4	-	-	-	+	+	+	-	+	-	+	-	-	+	Borrelia burgdorferi JD1
BbuJD1_0039	387825700	>gi|387825700|ref|YP_005805153.1| hypothetical protein BbuJD1_0039 [Borrelia burgdorferi JD1]	3	-	-	-	+	-	+	-	+	-	+	+	-	+	Borrelia burgdorferi JD1
BbuJD1_0043	387825703	>gi|387825703|ref|YP_005805156.1| hypothetical protein BbuJD1_0043 [Borrelia burgdorferi JD1]	3	-	-	-	+	-	-	+	+	-	-	+	-	+	Borrelia burgdorferi JD1
BbuJD1_0058	387825717	>gi|387825717|ref|YP_005805170.1| hypothetical protein BbuJD1_0058 [Borrelia burgdorferi JD1]	3	-	-	-	+	-	+	-	+	-	+	+	+	+	Borrelia burgdorferi JD1
BbuJD1_0102	387825760	>gi|387825760|ref|YP_005805213.1| hypothetical protein BbuJD1_0102 [Borrelia burgdorferi JD1]	3	-	-	-	+	+	-	-	+	-	+	-	+	+	Borrelia burgdorferi JD1
BbuJD1_0125	387825783	>gi|387825783|ref|YP_005805236.1| hypothetical protein BbuJD1_0125 [Borrelia burgdorferi JD1]	3	-	-	-	+	+	-	-	+	-	-	+	-	-	Borrelia burgdorferi JD1
BbuJD1_0159	387825814	>gi|387825814|ref|YP_005805267.1| hypothetical protein BbuJD1_0159 [Borrelia burgdorferi JD1]	3	-	-	-	+	+	-	-	+	-	-	-	+	+	Borrelia burgdorferi JD1
BbuJD1_0165	387825820	>gi|387825820|ref|YP_005805273.1| hypothetical protein BbuJD1_0165 [Borrelia burgdorferi JD1]	3	-	-	-	+	+	-	-	+	-	-	-	-	+	Borrelia burgdorferi JD1
BbuJD1_0210	387825864	>gi|387825864|ref|YP_005805317.1| Surface-located membrane protein 1 (LMP1) [Borrelia burgdorferi JD1]	3	-	-	-	+	+	-	-	+	-	+	+	-	+	Borrelia burgdorferi JD1
BbuJD1_0322	387825974	>gi|387825974|ref|YP_005805427.1| hypothetical protein BbuJD1_0322 [Borrelia burgdorferi JD1]	3	-	-	-	+	-	+	-	+	-	-	-	-	+	Borrelia burgdorferi JD1
BbuJD1_0352	387826004	>gi|387826004|ref|YP_005805457.1| hypothetical protein BbuJD1_0352 [Borrelia burgdorferi JD1]	3	-	-	-	+	+	-	-	+	-	+	-	+	+	Borrelia burgdorferi JD1
BbuJD1_0405	387826056	>gi|387826056|ref|YP_005805509.1| hypothetical protein BbuJD1_0405 [Borrelia burgdorferi JD1]	3	-	-	-	-	+	-	+	-	+	+	+	-	+	Borrelia burgdorferi JD1
BbuJD1_0406	387826057	>gi|387826057|ref|YP_005805510.1| hypothetical protein BbuJD1_0406 [Borrelia burgdorferi JD1]	3	-	-	-	+	+	-	-	-	+	+	-	+	+	Borrelia burgdorferi JD1
BbuJD1_0409	387826060	>gi|387826060|ref|YP_005805513.1| hypothetical protein BbuJD1_0409 [Borrelia burgdorferi JD1]	3	-	-	-	+	-	-	+	+	-	+	+	+	+	Borrelia burgdorferi JD1
BbuJD1_0546	387826183	>gi|387826183|ref|YP_005805636.1| hypothetical protein BbuJD1_0546 [Borrelia burgdorferi JD1]	3	-	-	-	+	+	-	-	+	-	-	+	-	+	Borrelia burgdorferi JD1
BbuJD1_0662	387826298	>gi|387826298|ref|YP_005805751.1| hypothetical protein BbuJD1_0662 [Borrelia burgdorferi JD1]	3	-	-	-	+	+	-	-	+	-	+	-	-	+	Borrelia burgdorferi JD1
BbuJD1_0739	387826370	>gi|387826370|ref|YP_005805823.1| hypothetical protein BbuJD1_0739 [Borrelia burgdorferi JD1]	3	-	-	-	-	+	-	+	+	-	+	-	+	+	Borrelia burgdorferi JD1
BbuJD1_0790	387826420	>gi|387826420|ref|YP_005805873.1| hypothetical protein BbuJD1_0790 [Borrelia burgdorferi JD1]	3	-	-	-	+	-	+	-	+	-	-	+	-	+	Borrelia burgdorferi JD1

## Sheet: Borrelia burgdorferi CA382
locus_tag	gi	fasta	count	lipoprotein	phobius	tmhmm	cello	psortb	bomp	pred_tmbb	tmbetadisc_acc	hhomp	predisi	signal_cf	signalp	Kyte doolittle	genome_name
L144_02050	530321330	>gi|530321330|ref|YP_008407596.1| hypothetical protein L144_02050 [Borrelia burgdorferi CA382]	6	-	-	-	+	+	+	+	+	+	+	+	+	+	Borrelia burgdorferi CA382
L144_03910	530321689	>gi|530321689|ref|YP_008407955.1| hypothetical protein L144_03910 [Borrelia burgdorferi CA382]	6	-	-	-	+	+	+	+	+	+	+	+	-	+	Borrelia burgdorferi CA382
L144_03915	530321690	>gi|530321690|ref|YP_008407956.1| outer membrane protein [Borrelia burgdorferi CA382]	6	-	-	-	+	+	+	+	+	+	+	+	-	+	Borrelia burgdorferi CA382
L144_00550	530321032	>gi|530321032|ref|YP_008407298.1| hypothetical protein L144_00550 [Borrelia burgdorferi CA382]	5	-	-	-	+	+	-	+	+	+	-	-	-	+	Borrelia burgdorferi CA382
L144_01160	530321154	>gi|530321154|ref|YP_008407420.1| hypothetical protein L144_01160 [Borrelia burgdorferi CA382]	5	-	-	-	+	+	+	+	+	-	+	-	-	+	Borrelia burgdorferi CA382
L144_02955	530321503	>gi|530321503|ref|YP_008407769.1| membrane-associated protein p66 [Borrelia burgdorferi CA382]	5	-	-	-	+	+	-	+	+	+	+	+	+	+	Borrelia burgdorferi CA382
L144_03275	530321565	>gi|530321565|ref|YP_008407831.1| hypothetical protein L144_03275 [Borrelia burgdorferi CA382]	5	-	-	-	+	+	+	+	+	-	+	-	-	+	Borrelia burgdorferi CA382
L144_03995	530321706	>gi|530321706|ref|YP_008407972.1| hypothetical protein L144_03995 [Borrelia burgdorferi CA382]	5	-	-	-	+	+	+	+	+	-	+	+	+	+	Borrelia burgdorferi CA382
L144_04055	530321718	>gi|530321718|ref|YP_008407984.1| hypothetical protein L144_04055 [Borrelia burgdorferi CA382]	5	-	-	-	+	-	+	+	+	+	+	+	-	+	Borrelia burgdorferi CA382
L144_00145	530320953	>gi|530320953|ref|YP_008407219.1| hypothetical protein L144_00145 [Borrelia burgdorferi CA382]	4	-	-	-	+	-	-	+	+	+	-	+	-	+	Borrelia burgdorferi CA382
L144_00445	530321011	>gi|530321011|ref|YP_008407277.1| hypothetical protein L144_00445 [Borrelia burgdorferi CA382]	4	-	-	-	+	+	+	-	+	-	+	+	+	+	Borrelia burgdorferi CA382
L144_00530	530321028	>gi|530321028|ref|YP_008407294.1| hypothetical protein L144_00530 [Borrelia burgdorferi CA382]	4	-	-	-	+	+	+	+	-	-	+	-	-	+	Borrelia burgdorferi CA382
L144_00710	530321064	>gi|530321064|ref|YP_008407330.1| hypothetical protein L144_00710 [Borrelia burgdorferi CA382]	4	-	-	-	+	-	-	+	+	+	-	-	-	+	Borrelia burgdorferi CA382
L144_00765	530321075	>gi|530321075|ref|YP_008407341.1| hypothetical protein L144_00765 [Borrelia burgdorferi CA382]	4	-	-	-	+	+	-	+	+	-	-	+	-	+	Borrelia burgdorferi CA382
L144_00780	530321078	>gi|530321078|ref|YP_008407344.1| hypothetical protein L144_00780 [Borrelia burgdorferi CA382]	4	-	-	-	+	+	-	+	+	-	-	-	+	+	Borrelia burgdorferi CA382
L144_00790	530321080	>gi|530321080|ref|YP_008407346.1| hypothetical protein L144_00790 [Borrelia burgdorferi CA382]	4	-	-	-	+	+	+	-	-	+	-	-	-	+	Borrelia burgdorferi CA382
L144_01520	530321226	>gi|530321226|ref|YP_008407492.1| hypothetical protein L144_01520 [Borrelia burgdorferi CA382]	4	-	-	-	+	+	+	-	+	-	+	+	-	+	Borrelia burgdorferi CA382
L144_01570	530321236	>gi|530321236|ref|YP_008407502.1| hypothetical protein L144_01570 [Borrelia burgdorferi CA382]	4	-	-	-	+	+	+	-	+	-	-	-	-	+	Borrelia burgdorferi CA382
L144_02265	530321373	>gi|530321373|ref|YP_008407639.1| hypothetical protein L144_02265 [Borrelia burgdorferi CA382]	4	-	-	-	+	+	+	-	+	-	+	+	+	+	Borrelia burgdorferi CA382
L144_02270	530321374	>gi|530321374|ref|YP_008407640.1| hypothetical protein L144_02270 [Borrelia burgdorferi CA382]	4	-	-	-	+	+	-	+	-	+	+	+	-	+	Borrelia burgdorferi CA382
L144_02655	530321443	>gi|530321443|ref|YP_008407709.1| hypothetical protein L144_02655 [Borrelia burgdorferi CA382]	4	-	-	-	-	+	-	+	+	+	+	+	-	+	Borrelia burgdorferi CA382
L144_02760	530321464	>gi|530321464|ref|YP_008407730.1| hypothetical protein L144_02760 [Borrelia burgdorferi CA382]	4	-	-	-	-	+	-	+	+	+	-	-	-	+	Borrelia burgdorferi CA382
L144_03055	530321523	>gi|530321523|ref|YP_008407789.1| hypothetical protein L144_03055 [Borrelia burgdorferi CA382]	4	-	-	-	+	+	-	+	+	-	-	-	-	+	Borrelia burgdorferi CA382
L144_03250	530321560	>gi|530321560|ref|YP_008407826.1| hypothetical protein L144_03250 [Borrelia burgdorferi CA382]	4	-	-	-	+	+	-	+	+	-	+	-	-	+	Borrelia burgdorferi CA382
L144_00170	530320958	>gi|530320958|ref|YP_008407224.1| hypothetical protein L144_00170 [Borrelia burgdorferi CA382]	3	-	-	-	+	+	-	-	+	-	-	+	-	+	Borrelia burgdorferi CA382
L144_00205	530320965	>gi|530320965|ref|YP_008407231.1| hypothetical protein L144_00205 [Borrelia burgdorferi CA382]	3	-	-	-	+	-	+	-	+	-	+	+	-	+	Borrelia burgdorferi CA382
L144_00220	530320968	>gi|530320968|ref|YP_008407234.1| hypothetical protein L144_00220 [Borrelia burgdorferi CA382]	3	-	-	-	+	-	-	+	+	-	-	+	-	+	Borrelia burgdorferi CA382
L144_00290	530320982	>gi|530320982|ref|YP_008407248.1| hypothetical protein L144_00290 [Borrelia burgdorferi CA382]	3	-	-	-	+	-	+	-	+	-	+	+	+	+	Borrelia burgdorferi CA382
L144_00510	530321024	>gi|530321024|ref|YP_008407290.1| hypothetical protein L144_00510 [Borrelia burgdorferi CA382]	3	-	-	-	+	+	-	-	+	-	+	-	+	+	Borrelia burgdorferi CA382
L144_00625	530321047	>gi|530321047|ref|YP_008407313.1| hypothetical protein L144_00625 [Borrelia burgdorferi CA382]	3	-	-	-	+	+	-	-	+	-	-	+	-	-	Borrelia burgdorferi CA382
L144_00810	530321084	>gi|530321084|ref|YP_008407350.1| hypothetical protein L144_00810 [Borrelia burgdorferi CA382]	3	-	-	-	+	+	-	-	+	-	-	-	-	+	Borrelia burgdorferi CA382
L144_01730	530321268	>gi|530321268|ref|YP_008407534.1| hypothetical protein L144_01730 [Borrelia burgdorferi CA382]	3	-	-	-	+	+	-	-	+	-	+	-	+	+	Borrelia burgdorferi CA382
L144_01990	530321318	>gi|530321318|ref|YP_008407584.1| hypothetical protein L144_01990 [Borrelia burgdorferi CA382]	3	-	-	-	-	+	-	+	-	+	+	+	-	+	Borrelia burgdorferi CA382
L144_01995	530321319	>gi|530321319|ref|YP_008407585.1| hypothetical protein L144_01995 [Borrelia burgdorferi CA382]	3	-	-	-	+	+	-	-	-	+	+	-	+	+	Borrelia burgdorferi CA382
L144_02565	530321429	>gi|530321429|ref|YP_008407695.1| hypothetical protein L144_02565 [Borrelia burgdorferi CA382]	3	-	-	-	+	+	-	-	+	-	-	+	-	+	Borrelia burgdorferi CA382
L144_02670	530321446	>gi|530321446|ref|YP_008407712.1| hypothetical protein L144_02670 [Borrelia burgdorferi CA382]	3	-	-	-	+	+	-	-	+	-	-	+	-	+	Borrelia burgdorferi CA382
L144_03550	530321618	>gi|530321618|ref|YP_008407884.1| hypothetical protein L144_03550 [Borrelia burgdorferi CA382]	3	-	-	-	+	+	-	-	+	-	+	+	+	+	Borrelia burgdorferi CA382
L144_03635	530321635	>gi|530321635|ref|YP_008407901.1| hypothetical protein L144_03635 [Borrelia burgdorferi CA382]	3	-	-	-	-	+	-	+	+	-	+	-	+	+	Borrelia burgdorferi CA382
L144_03890	530321685	>gi|530321685|ref|YP_008407951.1| hypothetical protein L144_03890 [Borrelia burgdorferi CA382]	3	-	-	-	+	-	+	-	+	-	-	+	-	+	Borrelia burgdorferi CA382

## Sheet: Borrelia garinii BgVir
locus_tag	gi	fasta	count	lipoprotein	phobius	tmhmm	cello	psortb	bomp	pred_tmbb	tmbetadisc_acc	hhomp	predisi	signal_cf	signalp	Kyte doolittle	genome_name
KK9_0428	386853824	>gi|386853824|ref|YP_006203109.1| hypothetical protein KK9_0428 [Borrelia garinii BgVir]	6	-	-	-	+	+	+	+	+	+	+	+	+	+	Borrelia garinii BgVir
KK9_0832	386854192	>gi|386854192|ref|YP_006203477.1| hypothetical protein KK9_0832 [Borrelia garinii BgVir]	6	-	-	-	+	+	+	+	+	+	+	+	-	+	Borrelia garinii BgVir
KK9_0877	386854236	>gi|386854236|ref|YP_006203521.1| hypothetical protein KK9_0877 [Borrelia garinii BgVir]	6	-	-	-	+	+	+	+	+	+	-	+	-	+	Borrelia garinii BgVir
KK9_0027	386853437	>gi|386853437|ref|YP_006202722.1| hypothetical protein KK9_0027 [Borrelia garinii BgVir]	5	-	-	-	+	-	+	+	+	+	-	-	-	+	Borrelia garinii BgVir
KK9_0088	386853497	>gi|386853497|ref|YP_006202782.1| hypothetical protein KK9_0088 [Borrelia garinii BgVir]	5	-	-	-	+	+	+	+	+	-	-	+	-	+	Borrelia garinii BgVir
KK9_0141	386853549	>gi|386853549|ref|YP_006202834.1| hypothetical protein KK9_0141 [Borrelia garinii BgVir]	5	-	-	-	+	+	-	+	+	+	-	+	-	+	Borrelia garinii BgVir
KK9_0240	386853644	>gi|386853644|ref|YP_006202929.1| hypothetical protein KK9_0240 [Borrelia garinii BgVir]	5	-	-	-	+	+	+	+	+	-	+	-	+	+	Borrelia garinii BgVir
KK9_0628	386854006	>gi|386854006|ref|YP_006203291.1| Membrane-associated protein p66 [Borrelia garinii BgVir]	5	-	-	-	+	+	-	+	+	+	-	-	+	+	Borrelia garinii BgVir
KK9_0700	386854069	>gi|386854069|ref|YP_006203354.1| hypothetical protein KK9_0700 [Borrelia garinii BgVir]	5	-	-	-	+	+	+	+	+	-	+	+	-	+	Borrelia garinii BgVir
KK9_0833	386854193	>gi|386854193|ref|YP_006203478.1| outer membrane protein [Borrelia garinii BgVir]	5	-	-	-	+	+	+	-	+	+	+	-	-	+	Borrelia garinii BgVir
KK9_0849	386854209	>gi|386854209|ref|YP_006203494.1| hypothetical protein KK9_0849 [Borrelia garinii BgVir]	5	-	-	-	+	+	+	+	+	-	-	+	+	+	Borrelia garinii BgVir
KK9_0862	386854222	>gi|386854222|ref|YP_006203507.1| hypothetical protein KK9_0862 [Borrelia garinii BgVir]	5	-	-	-	+	-	+	+	+	+	-	+	-	+	Borrelia garinii BgVir
KK9_0039	386853449	>gi|386853449|ref|YP_006202734.1| hypothetical protein KK9_0039 [Borrelia garinii BgVir]	4	-	-	-	+	+	+	-	+	-	+	+	-	+	Borrelia garinii BgVir
KK9_0101	386853510	>gi|386853510|ref|YP_006202795.1| hypothetical protein KK9_0101 [Borrelia garinii BgVir]	4	-	-	-	+	+	-	+	+	-	-	-	+	+	Borrelia garinii BgVir
KK9_0154	386853562	>gi|386853562|ref|YP_006202847.1| hypothetical protein KK9_0154 [Borrelia garinii BgVir]	4	-	-	-	+	+	-	+	+	-	-	+	-	+	Borrelia garinii BgVir
KK9_0228	386853632	>gi|386853632|ref|YP_006202917.1| lipoprotein [Borrelia garinii BgVir]	4	-	-	-	+	+	-	+	+	-	+	-	-	+	Borrelia garinii BgVir
KK9_0326	386853727	>gi|386853727|ref|YP_006203012.1| hypothetical protein KK9_0326 [Borrelia garinii BgVir]	4	-	-	-	+	+	+	-	+	-	-	-	-	+	Borrelia garinii BgVir
KK9_0414	386853810	>gi|386853810|ref|YP_006203095.1| hypothetical protein KK9_0414 [Borrelia garinii BgVir]	4	-	-	-	+	+	-	+	-	+	+	+	-	+	Borrelia garinii BgVir
KK9_0485	386853870	>gi|386853870|ref|YP_006203155.1| hypothetical protein KK9_0485 [Borrelia garinii BgVir]	4	-	-	-	+	+	+	-	+	-	+	+	+	+	Borrelia garinii BgVir
KK9_0545	386853927	>gi|386853927|ref|YP_006203212.1| hypothetical protein KK9_0545 [Borrelia garinii BgVir]	4	-	-	-	+	+	+	-	+	-	+	+	-	+	Borrelia garinii BgVir
KK9_0032	386853442	>gi|386853442|ref|YP_006202727.1| hypothetical protein KK9_0032 [Borrelia garinii BgVir]	3	-	-	-	+	+	-	-	+	-	+	+	-	+	Borrelia garinii BgVir
KK9_0042	386853452	>gi|386853452|ref|YP_006202737.1| hypothetical protein KK9_0042 [Borrelia garinii BgVir]	3	-	-	-	+	-	+	-	+	-	-	+	-	+	Borrelia garinii BgVir
KK9_0057	386853466	>gi|386853466|ref|YP_006202751.1| hypothetical protein KK9_0057 [Borrelia garinii BgVir]	3	-	-	-	+	-	+	-	+	-	+	+	+	+	Borrelia garinii BgVir
KK9_0105	386853514	>gi|386853514|ref|YP_006202799.1| hypothetical protein KK9_0105 [Borrelia garinii BgVir]	3	-	-	-	+	-	+	+	-	-	+	+	-	+	Borrelia garinii BgVir
KK9_0109	386853518	>gi|386853518|ref|YP_006202803.1| hypothetical protein KK9_0109 [Borrelia garinii BgVir]	3	-	-	-	+	-	-	-	+	+	-	-	-	+	Borrelia garinii BgVir
KK9_0157	386853565	>gi|386853565|ref|YP_006202850.1| Antigen S2-related protein [Borrelia garinii BgVir]	3	-	-	-	+	+	-	-	+	-	+	-	+	+	Borrelia garinii BgVir
KK9_0159	386853567	>gi|386853567|ref|YP_006202852.1| hypothetical protein KK9_0159 [Borrelia garinii BgVir]	3	-	-	-	+	+	+	-	-	-	-	-	-	+	Borrelia garinii BgVir
KK9_0163	386853571	>gi|386853571|ref|YP_006202856.1| hypothetical protein KK9_0163 [Borrelia garinii BgVir]	3	-	-	-	+	+	-	-	+	-	-	-	-	+	Borrelia garinii BgVir
KK9_0166	386853574	>gi|386853574|ref|YP_006202859.1| hypothetical protein KK9_0166 [Borrelia garinii BgVir]	3	-	-	-	-	+	-	+	+	-	-	+	-	-	Borrelia garinii BgVir
KK9_0314	386853716	>gi|386853716|ref|YP_006203001.1| hypothetical protein KK9_0314 [Borrelia garinii BgVir]	3	-	-	-	+	+	-	-	+	-	+	+	-	+	Borrelia garinii BgVir
KK9_0415	386853811	>gi|386853811|ref|YP_006203096.1| hypothetical protein KK9_0415 [Borrelia garinii BgVir]	3	-	-	-	+	+	-	-	-	+	+	+	-	+	Borrelia garinii BgVir
KK9_0475	386853864	>gi|386853864|ref|YP_006203149.1| hypothetical protein KK9_0475 [Borrelia garinii BgVir]	3	-	-	-	+	+	-	-	+	-	+	+	-	+	Borrelia garinii BgVir
KK9_0486	386853871	>gi|386853871|ref|YP_006203156.1| hypothetical protein KK9_0486 [Borrelia garinii BgVir]	3	-	-	-	+	-	-	+	-	+	+	+	-	+	Borrelia garinii BgVir
KK9_0655	386854027	>gi|386854027|ref|YP_006203312.1| hypothetical protein KK9_0655 [Borrelia garinii BgVir]	3	-	-	-	+	+	-	-	+	-	-	-	+	+	Borrelia garinii BgVir
KK9_0756	386854122	>gi|386854122|ref|YP_006203407.1| hypothetical protein KK9_0756 [Borrelia garinii BgVir]	3	-	-	-	+	+	-	-	+	-	+	+	+	+	Borrelia garinii BgVir
KK9_0772	386854138	>gi|386854138|ref|YP_006203423.1| hypothetical protein KK9_0772 [Borrelia garinii BgVir]	3	-	-	-	-	+	-	+	+	-	-	-	+	+	Borrelia garinii BgVir
KK9_0797	386854158	>gi|386854158|ref|YP_006203443.1| hypothetical protein KK9_0797 [Borrelia garinii BgVir]	3	-	-	-	+	+	-	-	+	-	+	-	-	+	Borrelia garinii BgVir
KK9_0812	386854173	>gi|386854173|ref|YP_006203458.1| hypothetical protein KK9_0812 [Borrelia garinii BgVir]	3	-	-	-	+	+	-	-	+	-	+	+	+	+	Borrelia garinii BgVir
KK9_0827	386854187	>gi|386854187|ref|YP_006203472.1| hypothetical protein KK9_0827 [Borrelia garinii BgVir]	3	-	-	-	+	-	+	-	+	-	-	-	-	+	Borrelia garinii BgVir
KK9_0881	386854240	>gi|386854240|ref|YP_006203525.1| lipoprotein [Borrelia garinii BgVir]	3	-	-	-	+	+	-	-	+	-	+	+	+	+	Borrelia garinii BgVir

## Sheet: Borrelia garinii NMJW1
locus_tag	gi	fasta	count	lipoprotein	phobius	tmhmm	cello	psortb	bomp	pred_tmbb	tmbetadisc_acc	hhomp	predisi	signal_cf	signalp	Kyte Doolittle	genome_name
BgCN_0825	408671397	>gi|408671397|ref|YP_006871468.1| hypothetical protein BgCN_0825 [Borrelia garinii NMJW1]	6	-	-	-	+	+	+	+	+	+	+	+	-	+	Borrelia garinii NMJW1
BgCN_0870	408671440	>gi|408671440|ref|YP_006871511.1| hypothetical protein BgCN_0870 [Borrelia garinii NMJW1]	6	-	-	-	+	+	+	+	+	+	-	-	-	+	Borrelia garinii NMJW1
BgCN_0027	408670660	>gi|408670660|ref|YP_006870731.1| hypothetical protein BgCN_0027 [Borrelia garinii NMJW1]	5	-	-	-	+	-	+	+	+	+	-	+	-	+	Borrelia garinii NMJW1
BgCN_0090	408670721	>gi|408670721|ref|YP_006870792.1| hypothetical protein BgCN_0090 [Borrelia garinii NMJW1]	5	-	-	-	+	+	+	+	+	-	-	+	-	+	Borrelia garinii NMJW1
BgCN_0142	408670773	>gi|408670773|ref|YP_006870844.1| hypothetical protein BgCN_0142 [Borrelia garinii NMJW1]	5	-	-	-	+	+	-	+	+	+	-	+	-	+	Borrelia garinii NMJW1
BgCN_0239	408670863	>gi|408670863|ref|YP_006870934.1| hypothetical protein BgCN_0239 [Borrelia garinii NMJW1]	5	-	-	-	+	+	+	+	+	-	+	-	-	+	Borrelia garinii NMJW1
BgCN_0473	408671077	>gi|408671077|ref|YP_006871148.1| hypothetical protein BgCN_0473 [Borrelia garinii NMJW1]	5	-	-	-	+	+	-	+	+	+	+	-	-	+	Borrelia garinii NMJW1
BgCN_0623	408671215	>gi|408671215|ref|YP_006871286.1| membrane-associated protein p66 [Borrelia garinii NMJW1]	5	-	-	-	+	+	-	+	+	+	-	-	+	+	Borrelia garinii NMJW1
BgCN_0826	408671398	>gi|408671398|ref|YP_006871469.1| outer membrane protein [Borrelia garinii NMJW1]	5	-	-	-	+	+	+	-	+	+	+	-	-	+	Borrelia garinii NMJW1
BgCN_0855	408671426	>gi|408671426|ref|YP_006871497.1| hypothetical protein BgCN_0855 [Borrelia garinii NMJW1]	5	-	-	-	+	-	+	+	+	+	-	+	-	+	Borrelia garinii NMJW1
BgCN_0040	408670672	>gi|408670672|ref|YP_006870743.1| hypothetical protein BgCN_0040 [Borrelia garinii NMJW1]	4	-	-	-	+	+	+	-	+	-	+	+	-	+	Borrelia garinii NMJW1
BgCN_0103	408670734	>gi|408670734|ref|YP_006870805.1| hypothetical protein BgCN_0103 [Borrelia garinii NMJW1]	4	-	-	-	+	+	-	+	+	-	-	-	+	+	Borrelia garinii NMJW1
BgCN_0154	408670784	>gi|408670784|ref|YP_006870855.1| hypothetical protein BgCN_0154 [Borrelia garinii NMJW1]	4	-	-	-	+	+	-	+	+	-	-	+	-	+	Borrelia garinii NMJW1
BgCN_0227	408670851	>gi|408670851|ref|YP_006870922.1| lipoprotein [Borrelia garinii NMJW1]	4	-	-	-	+	+	-	+	+	-	+	-	-	+	Borrelia garinii NMJW1
BgCN_0324	408670944	>gi|408670944|ref|YP_006871015.1| hypothetical protein BgCN_0324 [Borrelia garinii NMJW1]	4	-	-	-	+	+	+	-	+	-	-	-	-	+	Borrelia garinii NMJW1
BgCN_0411	408671026	>gi|408671026|ref|YP_006871097.1| hypothetical protein BgCN_0411 [Borrelia garinii NMJW1]	4	-	-	-	+	+	-	+	-	+	+	+	-	+	Borrelia garinii NMJW1
BgCN_0423	408671038	>gi|408671038|ref|YP_006871109.1| hypothetical protein BgCN_0423 [Borrelia garinii NMJW1]	4	-	-	-	+	+	+	-	-	+	+	+	+	+	Borrelia garinii NMJW1
BgCN_0484	408671083	>gi|408671083|ref|YP_006871154.1| hypothetical protein BgCN_0484 [Borrelia garinii NMJW1]	4	-	-	-	+	+	+	-	+	-	+	+	-	+	Borrelia garinii NMJW1
BgCN_0541	408671138	>gi|408671138|ref|YP_006871209.1| hypothetical protein BgCN_0541 [Borrelia garinii NMJW1]	4	-	-	-	+	+	+	-	+	-	+	+	-	+	Borrelia garinii NMJW1
BgCN_0560	408671154	>gi|408671154|ref|YP_006871225.1| hypothetical protein BgCN_0560 [Borrelia garinii NMJW1]	4	-	-	-	-	+	+	+	-	+	+	+	-	+	Borrelia garinii NMJW1
BgCN_0749	408671327	>gi|408671327|ref|YP_006871398.1| hypothetical protein BgCN_0749 [Borrelia garinii NMJW1]	4	-	-	-	+	+	-	+	+	-	-	+	-	-	Borrelia garinii NMJW1
BgCN_0843	408671415	>gi|408671415|ref|YP_006871486.1| hypothetical protein BgCN_0843 [Borrelia garinii NMJW1]	4	-	-	-	+	-	+	+	+	-	-	+	+	+	Borrelia garinii NMJW1
BgCN_0043	408670675	>gi|408670675|ref|YP_006870746.1| hypothetical protein BgCN_0043 [Borrelia garinii NMJW1]	3	-	-	-	+	-	+	-	+	-	-	+	-	+	Borrelia garinii NMJW1
BgCN_0107	408670738	>gi|408670738|ref|YP_006870809.1| hypothetical protein BgCN_0107 [Borrelia garinii NMJW1]	3	-	-	-	+	-	+	+	-	-	+	-	-	+	Borrelia garinii NMJW1
BgCN_0157	408670787	>gi|408670787|ref|YP_006870858.1| antigen S2-related protein [Borrelia garinii NMJW1]	3	-	-	-	+	+	-	-	+	-	-	-	-	+	Borrelia garinii NMJW1
BgCN_0159	408670789	>gi|408670789|ref|YP_006870860.1| hypothetical protein BgCN_0159 [Borrelia garinii NMJW1]	3	-	-	-	+	+	+	-	-	-	-	-	-	+	Borrelia garinii NMJW1
BgCN_0163	408670793	>gi|408670793|ref|YP_006870864.1| hypothetical protein BgCN_0163 [Borrelia garinii NMJW1]	3	-	-	-	+	+	-	-	+	-	-	-	-	+	Borrelia garinii NMJW1
BgCN_0404	408671019	>gi|408671019|ref|YP_006871090.1| lipoprotein [Borrelia garinii NMJW1]	3	-	-	-	+	+	-	-	+	-	+	-	-	+	Borrelia garinii NMJW1
BgCN_0412	408671027	>gi|408671027|ref|YP_006871098.1| hypothetical protein BgCN_0412 [Borrelia garinii NMJW1]	3	-	-	-	+	+	-	-	-	+	+	+	-	+	Borrelia garinii NMJW1
BgCN_0485	408671084	>gi|408671084|ref|YP_006871155.1| hypothetical protein BgCN_0485 [Borrelia garinii NMJW1]	3	-	-	-	+	-	-	+	-	+	+	+	-	+	Borrelia garinii NMJW1
BgCN_0649	408671234	>gi|408671234|ref|YP_006871305.1| hypothetical protein BgCN_0649 [Borrelia garinii NMJW1]	3	-	-	-	+	+	-	-	+	-	+	-	+	+	Borrelia garinii NMJW1
BgCN_0694	408671276	>gi|408671276|ref|YP_006871347.1| hypothetical protein BgCN_0694 [Borrelia garinii NMJW1]	3	-	-	-	-	+	+	-	+	-	+	+	-	+	Borrelia garinii NMJW1
BgCN_0765	408671343	>gi|408671343|ref|YP_006871414.1| hypothetical protein BgCN_0765 [Borrelia garinii NMJW1]	3	-	-	-	-	+	-	+	+	-	-	-	+	+	Borrelia garinii NMJW1
BgCN_0769	408671347	>gi|408671347|ref|YP_006871418.1| hypothetical protein BgCN_0769 [Borrelia garinii NMJW1]	3	-	-	-	+	+	-	-	+	-	+	-	-	+	Borrelia garinii NMJW1
BgCN_0821	408671393	>gi|408671393|ref|YP_006871464.1| hypothetical protein BgCN_0821 [Borrelia garinii NMJW1]	3	-	-	-	+	-	+	-	+	-	-	-	-	+	Borrelia garinii NMJW1

## Sheet: Borrelia garinii PBi
locus_tag	gi	fasta	count	lipoprotein	phobius	tmhmm	cello	psortb	bomp	pred_tmbb	tmbetadisc_acc	hhomp	predisi	signal_cf	signalp	Kyte Doolittle	genome_name
BG0421	51598675	>gi|51598675|ref|YP_072863.1| hypothetical protein BG0421 [Borrelia garinii PBi]	6	-	-	-	+	+	+	+	+	+	+	+	+	+	Borrelia garinii PBi
BG0820	51599046	>gi|51599046|ref|YP_073234.1| hypothetical protein BG0820 [Borrelia garinii PBi]	6	-	-	-	+	+	+	+	+	+	+	+	-	+	Borrelia garinii PBi
BG0863	51599089	>gi|51599089|ref|YP_073277.1| hypothetical protein BG0863 [Borrelia garinii PBi]	6	-	-	-	+	+	+	+	+	+	-	-	-	+	Borrelia garinii PBi
BG0027	51598290	>gi|51598290|ref|YP_072478.1| hypothetical protein BG0027 [Borrelia garinii PBi]	5	-	-	-	+	-	+	+	+	+	-	-	-	+	Borrelia garinii PBi
BG0143	51598405	>gi|51598405|ref|YP_072593.1| hypothetical protein BG0143 [Borrelia garinii PBi]	5	-	-	-	+	+	-	+	+	+	-	+	-	+	Borrelia garinii PBi
BG0239	51598497	>gi|51598497|ref|YP_072685.1| hypothetical protein BG0239 [Borrelia garinii PBi]	5	-	-	-	+	+	+	+	+	-	+	-	-	+	Borrelia garinii PBi
BG0467	51598714	>gi|51598714|ref|YP_072902.1| hypothetical protein BG0467 [Borrelia garinii PBi]	5	-	-	-	+	+	-	+	+	+	+	+	-	+	Borrelia garinii PBi
BG0616	51598856	>gi|51598856|ref|YP_073044.1| membrane-associated protein p66 [Borrelia garinii PBi]	5	-	-	-	+	+	-	+	+	+	-	-	+	+	Borrelia garinii PBi
BG0821	51599047	>gi|51599047|ref|YP_073235.1| outer membrane protein [Borrelia garinii PBi]	5	-	-	-	+	+	+	-	+	+	+	-	-	+	Borrelia garinii PBi
BG0848	51599074	>gi|51599074|ref|YP_073262.1| hypothetical protein BG0848 [Borrelia garinii PBi]	5	-	-	-	+	-	+	+	+	+	-	+	-	+	Borrelia garinii PBi
BG0039	51598302	>gi|51598302|ref|YP_072490.1| hypothetical protein BG0039 [Borrelia garinii PBi]	4	-	-	-	+	+	+	-	+	-	+	+	-	+	Borrelia garinii PBi
BG0090	51598352	>gi|51598352|ref|YP_072540.1| hypothetical protein BG0090 [Borrelia garinii PBi]	4	-	-	-	+	+	+	-	+	-	-	+	-	+	Borrelia garinii PBi
BG0103	51598365	>gi|51598365|ref|YP_072553.1| hypothetical protein BG0103 [Borrelia garinii PBi]	4	-	-	-	+	+	-	+	+	-	-	-	+	+	Borrelia garinii PBi
BG0154	51598416	>gi|51598416|ref|YP_072604.1| hypothetical protein BG0154 [Borrelia garinii PBi]	4	-	-	-	+	+	-	+	+	-	-	+	-	+	Borrelia garinii PBi
BG0322	51598579	>gi|51598579|ref|YP_072767.1| exported protein [Borrelia garinii PBi]	4	-	-	-	+	+	+	-	+	-	-	+	-	+	Borrelia garinii PBi
BG0477	51598720	>gi|51598720|ref|YP_072908.1| hypothetical protein BG0477 [Borrelia garinii PBi]	4	-	-	-	+	+	+	-	+	-	-	-	-	+	Borrelia garinii PBi
BG0535	51598778	>gi|51598778|ref|YP_072966.1| hypothetical protein BG0535 [Borrelia garinii PBi]	4	-	-	-	+	+	+	-	+	-	-	-	-	+	Borrelia garinii PBi
BG0690	51598922	>gi|51598922|ref|YP_073110.1| hypothetical protein BG0690 [Borrelia garinii PBi]	4	-	-	-	-	+	+	+	+	-	+	+	-	+	Borrelia garinii PBi
BG0744	51598974	>gi|51598974|ref|YP_073162.1| hypothetical protein BG0744 [Borrelia garinii PBi]	4	-	-	-	+	+	-	+	+	-	+	+	+	+	Borrelia garinii PBi
BG0837	51599063	>gi|51599063|ref|YP_073251.1| hypothetical protein BG0837 [Borrelia garinii PBi]	4	-	-	-	+	-	+	+	+	-	+	+	+	+	Borrelia garinii PBi
BG0042	51598305	>gi|51598305|ref|YP_072493.1| hypothetical protein BG0042 [Borrelia garinii PBi]	3	-	-	-	+	-	+	-	+	-	-	+	-	+	Borrelia garinii PBi
BG0057	51598319	>gi|51598319|ref|YP_072507.1| hypothetical protein BG0057 [Borrelia garinii PBi]	3	-	-	-	+	-	+	-	+	-	+	+	+	+	Borrelia garinii PBi
BG0105	51598367	>gi|51598367|ref|YP_072555.1| periplasmic serine protease DO [Borrelia garinii PBi]	3	-	-	-	+	-	-	+	+	-	-	-	-	+	Borrelia garinii PBi
BG0107	51598369	>gi|51598369|ref|YP_072557.1| hypothetical protein BG0107 [Borrelia garinii PBi]	3	-	-	-	+	-	+	+	-	-	+	-	-	+	Borrelia garinii PBi
BG0111	51598373	>gi|51598373|ref|YP_072561.1| hypothetical protein BG0111 [Borrelia garinii PBi]	3	-	-	-	+	-	-	-	+	+	-	-	-	+	Borrelia garinii PBi
BG0127	51598389	>gi|51598389|ref|YP_072577.1| hypothetical protein BG0127 [Borrelia garinii PBi]	3	-	-	-	+	+	-	-	+	-	+	+	-	+	Borrelia garinii PBi
BG0157	51598419	>gi|51598419|ref|YP_072607.1| antigen S2-related protein [Borrelia garinii PBi]	3	-	-	-	+	+	-	-	+	-	-	-	-	+	Borrelia garinii PBi
BG0159	51598421	>gi|51598421|ref|YP_072609.1| hypothetical protein BG0159 [Borrelia garinii PBi]	3	-	-	-	+	+	+	-	-	-	-	-	-	+	Borrelia garinii PBi
BG0163	51598425	>gi|51598425|ref|YP_072613.1| hypothetical protein BG0163 [Borrelia garinii PBi]	3	-	-	-	+	+	-	-	+	-	-	-	-	+	Borrelia garinii PBi
BG0166	51598428	>gi|51598428|ref|YP_072616.1| hypothetical protein BG0166 [Borrelia garinii PBi]	3	-	-	-	-	+	-	+	+	-	-	+	-	-	Borrelia garinii PBi
BG0227	51598485	>gi|51598485|ref|YP_072673.1| putative lipoprotein [Borrelia garinii PBi]	3	-	-	-	-	+	-	+	+	-	-	-	-	+	Borrelia garinii PBi
BG0312	51598569	>gi|51598569|ref|YP_072757.1| hypothetical protein BG0312 [Borrelia garinii PBi]	3	-	-	-	+	+	-	-	+	-	+	+	-	+	Borrelia garinii PBi
BG0401	51598655	>gi|51598655|ref|YP_072843.1| putative lipoprotein [Borrelia garinii PBi]	3	-	-	-	+	+	-	-	+	-	+	-	-	+	Borrelia garinii PBi
BG0407	51598661	>gi|51598661|ref|YP_072849.1| hypothetical protein BG0407 [Borrelia garinii PBi]	3	-	-	-	-	+	-	+	-	+	+	+	-	+	Borrelia garinii PBi
BG0478	51598721	>gi|51598721|ref|YP_072909.1| hypothetical protein BG0478 [Borrelia garinii PBi]	3	-	-	-	+	-	-	+	-	+	+	+	-	+	Borrelia garinii PBi
BG0643	51598877	>gi|51598877|ref|YP_073065.1| hypothetical protein BG0643 [Borrelia garinii PBi]	3	-	-	-	+	+	-	-	+	-	-	-	+	+	Borrelia garinii PBi
BG0760	51598990	>gi|51598990|ref|YP_073178.1| hypothetical protein BG0760 [Borrelia garinii PBi]	3	-	-	-	-	+	-	+	+	-	-	-	+	+	Borrelia garinii PBi
BG0815	51599041	>gi|51599041|ref|YP_073229.1| hypothetical protein BG0815 [Borrelia garinii PBi]	3	-	-	-	+	+	+	-	-	-	-	+	-	+	Borrelia garinii PBi

## Sheet: Borrelia afzelii HLJ01
locus_tag	gi	fasta	count	lipoprotein	phobius	tmhmm	cello	psortb	bomp	pred_tmbb	tmbetadisc_acc	hhomp	predisi	signal_cf	signalp	Kyte Doolittle	genome_name
BafHLJ01_0875	410679584	>gi|410679584|ref|YP_006931986.1| hypothetical protein BafHLJ01_0875 [Borrelia afzelii HLJ01]	6	-	-	-	+	+	+	+	+	+	-	-	-	+	Borrelia afzelii HLJ01
BafHLJ01_0925	410679634	>gi|410679634|ref|YP_006932036.1| hypothetical protein BafHLJ01_0925 [Borrelia afzelii HLJ01]	6	-	-	-	+	+	+	+	+	+	-	-	-	+	Borrelia afzelii HLJ01
BafHLJ01_0092	410678839	>gi|410678839|ref|YP_006931241.1| hypothetical protein BafHLJ01_0092 [Borrelia afzelii HLJ01]	5	-	-	-	+	+	+	+	+	-	+	-	+	+	Borrelia afzelii HLJ01
BafHLJ01_0114	410678861	>gi|410678861|ref|YP_006931263.1| hypothetical protein BafHLJ01_0114 [Borrelia afzelii HLJ01]	5	-	-	-	+	+	-	+	+	+	-	+	-	+	Borrelia afzelii HLJ01
BafHLJ01_0257	410679000	>gi|410679000|ref|YP_006931402.1| hypothetical protein BafHLJ01_0257 [Borrelia afzelii HLJ01]	5	-	-	-	+	+	+	+	+	-	-	-	-	+	Borrelia afzelii HLJ01
BafHLJ01_0502	410679234	>gi|410679234|ref|YP_006931636.1| hypothetical protein BafHLJ01_0502 [Borrelia afzelii HLJ01]	5	-	-	-	+	+	-	+	+	+	+	-	-	+	Borrelia afzelii HLJ01
BafHLJ01_0571	410679299	>gi|410679299|ref|YP_006931701.1| hypothetical protein BafHLJ01_0571 [Borrelia afzelii HLJ01]	5	-	-	-	+	+	+	+	+	-	-	+	-	+	Borrelia afzelii HLJ01
BafHLJ01_0591	410679316	>gi|410679316|ref|YP_006931718.1| hypothetical protein BafHLJ01_0591 [Borrelia afzelii HLJ01]	5	-	-	-	+	+	+	+	+	-	+	+	-	+	Borrelia afzelii HLJ01
BafHLJ01_0659	410679383	>gi|410679383|ref|YP_006931785.1| membrane-associated protein p66 [Borrelia afzelii HLJ01]	5	-	-	-	+	+	-	+	+	+	-	-	+	+	Borrelia afzelii HLJ01
BafHLJ01_0735	410679451	>gi|410679451|ref|YP_006931853.1| hypothetical protein BafHLJ01_0735 [Borrelia afzelii HLJ01]	5	-	-	-	+	+	+	+	+	-	+	+	-	+	Borrelia afzelii HLJ01
BafHLJ01_0876	410679585	>gi|410679585|ref|YP_006931987.1| outer membrane protein [Borrelia afzelii HLJ01]	5	-	-	-	+	+	+	-	+	+	+	-	-	+	Borrelia afzelii HLJ01
BafHLJ01_0908	410679617	>gi|410679617|ref|YP_006932019.1| hypothetical protein BafHLJ01_0908 [Borrelia afzelii HLJ01]	5	-	-	-	+	-	+	+	+	+	+	+	-	+	Borrelia afzelii HLJ01
BafHLJ01_0029	410678777	>gi|410678777|ref|YP_006931179.1| hypothetical protein BafHLJ01_0029 [Borrelia afzelii HLJ01]	4	-	-	-	+	-	-	+	+	+	-	+	-	+	Borrelia afzelii HLJ01
BafHLJ01_0041	410678789	>gi|410678789|ref|YP_006931191.1| hypothetical protein BafHLJ01_0041 [Borrelia afzelii HLJ01]	4	-	-	-	+	+	+	-	+	-	+	+	-	+	Borrelia afzelii HLJ01
BafHLJ01_0160	410678907	>gi|410678907|ref|YP_006931309.1| hypothetical protein BafHLJ01_0160 [Borrelia afzelii HLJ01]	4	-	-	-	+	+	-	+	+	-	-	+	-	+	Borrelia afzelii HLJ01
BafHLJ01_0336	410679078	>gi|410679078|ref|YP_006931480.1| hypothetical protein BafHLJ01_0336 [Borrelia afzelii HLJ01]	4	-	-	-	+	+	+	-	+	-	+	+	-	+	Borrelia afzelii HLJ01
BafHLJ01_0454	410679194	>gi|410679194|ref|YP_006931596.1| hypothetical protein BafHLJ01_0454 [Borrelia afzelii HLJ01]	4	-	-	-	+	+	+	-	-	+	+	+	+	+	Borrelia afzelii HLJ01
BafHLJ01_0688	410679406	>gi|410679406|ref|YP_006931808.1| hypothetical protein BafHLJ01_0688 [Borrelia afzelii HLJ01]	4	-	-	-	+	+	-	+	+	-	-	-	-	+	Borrelia afzelii HLJ01
BafHLJ01_0896	410679605	>gi|410679605|ref|YP_006932007.1| hypothetical protein BafHLJ01_0896 [Borrelia afzelii HLJ01]	4	-	-	-	+	-	+	+	+	-	-	+	-	+	Borrelia afzelii HLJ01
BafHLJ01_0909	410679618	>gi|410679618|ref|YP_006932020.1| hypothetical protein BafHLJ01_0909 [Borrelia afzelii HLJ01]	4	-	-	-	+	+	-	+	+	-	+	+	-	+	Borrelia afzelii HLJ01
BafHLJ01_0045	410678793	>gi|410678793|ref|YP_006931195.1| hypothetical protein BafHLJ01_0045 [Borrelia afzelii HLJ01]	3	-	-	-	+	-	-	+	+	-	+	+	-	+	Borrelia afzelii HLJ01
BafHLJ01_0047	410678795	>gi|410678795|ref|YP_006931197.1| P115 protein [Borrelia afzelii HLJ01]	3	-	-	-	+	-	-	+	+	-	-	-	-	+	Borrelia afzelii HLJ01
BafHLJ01_0060	410678807	>gi|410678807|ref|YP_006931209.1| hypothetical protein BafHLJ01_0060 [Borrelia afzelii HLJ01]	3	-	-	-	+	-	+	-	+	-	+	+	-	+	Borrelia afzelii HLJ01
BafHLJ01_0105	410678852	>gi|410678852|ref|YP_006931254.1| hypothetical protein BafHLJ01_0105 [Borrelia afzelii HLJ01]	3	-	-	-	+	+	-	+	-	-	-	-	-	+	Borrelia afzelii HLJ01
BafHLJ01_0110	410678857	>gi|410678857|ref|YP_006931259.1| hypothetical protein BafHLJ01_0110 [Borrelia afzelii HLJ01]	3	-	-	-	+	-	+	+	-	-	+	-	-	+	Borrelia afzelii HLJ01
BafHLJ01_0163	410678910	>gi|410678910|ref|YP_006931312.1| antigen S2-related protein [Borrelia afzelii HLJ01]	3	-	-	-	+	+	-	-	+	-	-	-	+	+	Borrelia afzelii HLJ01
BafHLJ01_0165	410678912	>gi|410678912|ref|YP_006931314.1| hypothetical protein BafHLJ01_0165 [Borrelia afzelii HLJ01]	3	-	-	-	+	+	+	-	-	-	-	-	-	+	Borrelia afzelii HLJ01
BafHLJ01_0169	410678916	>gi|410678916|ref|YP_006931318.1| hypothetical protein BafHLJ01_0169 [Borrelia afzelii HLJ01]	3	-	-	-	+	+	-	-	+	-	-	-	-	+	Borrelia afzelii HLJ01
BafHLJ01_0171	410678918	>gi|410678918|ref|YP_006931320.1| outer membrane protein [Borrelia afzelii HLJ01]	3	-	-	-	+	+	-	-	-	+	+	-	-	+	Borrelia afzelii HLJ01
BafHLJ01_0243	410678986	>gi|410678986|ref|YP_006931388.1| hypothetical protein BafHLJ01_0243 [Borrelia afzelii HLJ01]	3	-	-	-	-	+	-	+	+	-	-	+	-	+	Borrelia afzelii HLJ01
BafHLJ01_0273	410679015	>gi|410679015|ref|YP_006931417.1| hypothetical protein BafHLJ01_0273 [Borrelia afzelii HLJ01]	3	-	-	-	-	+	-	+	+	-	-	-	-	+	Borrelia afzelii HLJ01
BafHLJ01_0350	410679092	>gi|410679092|ref|YP_006931494.1| hypothetical protein BafHLJ01_0350 [Borrelia afzelii HLJ01]	3	-	-	-	+	-	+	-	+	-	-	-	-	+	Borrelia afzelii HLJ01
BafHLJ01_0440	410679180	>gi|410679180|ref|YP_006931582.1| hypothetical protein BafHLJ01_0440 [Borrelia afzelii HLJ01]	3	-	-	-	+	-	-	+	-	+	+	+	-	+	Borrelia afzelii HLJ01
BafHLJ01_0441	410679181	>gi|410679181|ref|YP_006931583.1| hypothetical protein BafHLJ01_0441 [Borrelia afzelii HLJ01]	3	-	-	-	+	+	-	-	-	+	+	-	+	+	Borrelia afzelii HLJ01
BafHLJ01_0512	410679240	>gi|410679240|ref|YP_006931642.1| hypothetical protein BafHLJ01_0512 [Borrelia afzelii HLJ01]	3	-	-	-	+	-	+	-	+	-	+	+	-	+	Borrelia afzelii HLJ01
BafHLJ01_0513	410679241	>gi|410679241|ref|YP_006931643.1| hypothetical protein BafHLJ01_0513 [Borrelia afzelii HLJ01]	3	-	-	-	+	-	-	+	-	+	+	+	-	+	Borrelia afzelii HLJ01
BafHLJ01_0618	410679343	>gi|410679343|ref|YP_006931745.1| hypothetical protein BafHLJ01_0618 [Borrelia afzelii HLJ01]	3	-	-	-	-	+	-	+	+	-	-	-	-	+	Borrelia afzelii HLJ01
BafHLJ01_0730	410679446	>gi|410679446|ref|YP_006931848.1| hypothetical protein BafHLJ01_0730 [Borrelia afzelii HLJ01]	3	-	-	-	+	+	-	-	+	-	-	-	-	+	Borrelia afzelii HLJ01
BafHLJ01_0793	410679506	>gi|410679506|ref|YP_006931908.1| hypothetical protein BafHLJ01_0793 [Borrelia afzelii HLJ01]	3	-	-	-	+	+	-	-	+	-	+	-	+	+	Borrelia afzelii HLJ01
BafHLJ01_0822	410679533	>gi|410679533|ref|YP_006931935.1| hypothetical protein BafHLJ01_0822 [Borrelia afzelii HLJ01]	3	-	-	-	+	+	-	-	+	-	-	+	-	+	Borrelia afzelii HLJ01
BafHLJ01_0839	410679549	>gi|410679549|ref|YP_006931951.1| hypothetical protein BafHLJ01_0839 [Borrelia afzelii HLJ01]	3	-	-	-	+	+	-	-	+	-	-	-	-	+	Borrelia afzelii HLJ01
BafHLJ01_0928	410679637	>gi|410679637|ref|YP_006932039.1| lipoprotein [Borrelia afzelii HLJ01]	3	-	-	-	+	+	-	-	+	-	-	-	+	+	Borrelia afzelii HLJ01

## Sheet: Borrelia afzelii PKo
locus_tag	gi	fasta	count	lipoprotein	phobius	tmhmm	cello	psortb	bomp	pred_tmbb	tmbetadisc_acc	hhomp	predisi	signal_cf	signalp	Kyte Doolittle	genome_name
BafPKo_0620	384207092	>gi|384207092|ref|YP_005592814.1| membrane-associated protein p66 [Borrelia afzelii PKo]	6	-	-	-	+	+	+	+	+	+	+	+	+	+	Borrelia afzelii PKo
BafPKo_0822	384207279	>gi|384207279|ref|YP_005593001.1| hypothetical protein BafPKo_0822 [Borrelia afzelii PKo]	6	-	-	-	+	+	+	+	+	+	-	-	-	+	Borrelia afzelii PKo
BafPKo_0865	384207322	>gi|384207322|ref|YP_005593044.1| hypothetical protein BafPKo_0865 [Borrelia afzelii PKo]	6	-	-	-	+	+	+	+	+	+	-	-	-	+	Borrelia afzelii PKo
BafPKo_0087	384206589	>gi|384206589|ref|YP_005592310.1| hypothetical protein BafPKo_0087 [Borrelia afzelii PKo]	5	-	-	-	+	+	+	+	+	-	+	-	+	+	Borrelia afzelii PKo
BafPKo_0108	384206610	>gi|384206610|ref|YP_005592331.1| hypothetical protein BafPKo_0108 [Borrelia afzelii PKo]	5	-	-	-	+	+	-	+	+	+	-	+	-	+	Borrelia afzelii PKo
BafPKo_0238	384206734	>gi|384206734|ref|YP_005592455.1| NHL repeat family protein [Borrelia afzelii PKo]	5	-	-	-	+	+	+	+	+	-	-	-	-	+	Borrelia afzelii PKo
BafPKo_0539	384207015	>gi|384207015|ref|YP_005592737.1| hypothetical protein BafPKo_0539 [Borrelia afzelii PKo]	5	-	-	-	+	+	+	+	+	-	-	+	-	+	Borrelia afzelii PKo
BafPKo_0558	384207031	>gi|384207031|ref|YP_005592753.1| hypothetical protein BafPKo_0558 [Borrelia afzelii PKo]	5	-	-	-	+	+	+	+	-	+	+	-	-	+	Borrelia afzelii PKo
BafPKo_0823	384207280	>gi|384207280|ref|YP_005593002.1| outer membrane assembly complex, YaeT protein [Borrelia afzelii PKo]	5	-	-	-	+	+	+	-	+	+	+	-	-	+	Borrelia afzelii PKo
BafPKo_0851	384207308	>gi|384207308|ref|YP_005593030.1| hypothetical protein BafPKo_0851 [Borrelia afzelii PKo]	5	-	-	-	+	-	+	+	+	+	+	+	-	+	Borrelia afzelii PKo
BafPKo_0027	384206530	>gi|384206530|ref|YP_005592251.1| hypothetical protein BafPKo_0027 [Borrelia afzelii PKo]	4	-	-	-	+	-	-	+	+	+	-	+	-	+	Borrelia afzelii PKo
BafPKo_0039	384206542	>gi|384206542|ref|YP_005592263.1| hypothetical protein BafPKo_0039 [Borrelia afzelii PKo]	4	-	-	-	+	+	+	-	+	-	-	+	-	+	Borrelia afzelii PKo
BafPKo_0153	384206655	>gi|384206655|ref|YP_005592376.1| hypothetical protein BafPKo_0153 [Borrelia afzelii PKo]	4	-	-	-	+	+	-	+	+	-	-	+	-	+	Borrelia afzelii PKo
BafPKo_0310	384206805	>gi|384206805|ref|YP_005592526.1| hypothetical protein BafPKo_0310 [Borrelia afzelii PKo]	4	-	-	-	+	+	+	-	+	-	+	+	-	+	Borrelia afzelii PKo
BafPKo_0320	384206815	>gi|384206815|ref|YP_005592536.1| basic membrane family protein [Borrelia afzelii PKo]	4	-	-	-	+	+	+	-	+	-	-	-	-	+	Borrelia afzelii PKo
BafPKo_0420	384206913	>gi|384206913|ref|YP_005592634.1| hypothetical protein BafPKo_0420 [Borrelia afzelii PKo]	4	-	-	-	+	+	-	+	-	+	+	+	+	+	Borrelia afzelii PKo
BafPKo_0646	384207112	>gi|384207112|ref|YP_005592834.1| hypothetical protein BafPKo_0646 [Borrelia afzelii PKo]	4	-	-	-	+	+	-	+	+	-	-	-	-	+	Borrelia afzelii PKo
BafPKo_0839	384207296	>gi|384207296|ref|YP_005593018.1| hypothetical protein BafPKo_0839 [Borrelia afzelii PKo]	4	-	-	-	+	-	+	+	+	-	-	+	-	+	Borrelia afzelii PKo
BafPKo_0852	384207309	>gi|384207309|ref|YP_005593031.1| hypothetical protein BafPKo_0852 [Borrelia afzelii PKo]	4	-	-	-	+	+	-	+	+	-	+	+	-	+	Borrelia afzelii PKo
BafPKo_0042	384206545	>gi|384206545|ref|YP_005592266.1| hypothetical protein BafPKo_0042 [Borrelia afzelii PKo]	3	-	-	-	+	-	-	+	+	-	-	+	-	+	Borrelia afzelii PKo
BafPKo_0057	384206559	>gi|384206559|ref|YP_005592280.1| hypothetical protein BafPKo_0057 [Borrelia afzelii PKo]	3	-	-	-	+	-	+	-	+	-	+	+	+	+	Borrelia afzelii PKo
BafPKo_0100	384206602	>gi|384206602|ref|YP_005592323.1| hypothetical protein BafPKo_0100 [Borrelia afzelii PKo]	3	-	-	-	+	+	-	+	-	-	-	-	-	+	Borrelia afzelii PKo
BafPKo_0104	384206606	>gi|384206606|ref|YP_005592327.1| hypothetical protein BafPKo_0104 [Borrelia afzelii PKo]	3	-	-	-	+	-	+	+	-	-	+	-	-	+	Borrelia afzelii PKo
BafPKo_0156	384206658	>gi|384206658|ref|YP_005592379.1| hypothetical protein BafPKo_0156 [Borrelia afzelii PKo]	3	-	-	-	+	+	-	-	+	-	-	-	+	+	Borrelia afzelii PKo
BafPKo_0158	384206660	>gi|384206660|ref|YP_005592381.1| hypothetical protein BafPKo_0158 [Borrelia afzelii PKo]	3	-	-	-	+	+	+	-	-	-	-	-	-	+	Borrelia afzelii PKo
BafPKo_0162	384206664	>gi|384206664|ref|YP_005592385.1| hypothetical protein BafPKo_0162 [Borrelia afzelii PKo]	3	-	-	-	+	+	-	-	+	-	-	-	-	+	Borrelia afzelii PKo
BafPKo_0323	384206818	>gi|384206818|ref|YP_005592539.1| hypothetical protein BafPKo_0323 [Borrelia afzelii PKo]	3	-	-	-	+	-	+	-	+	-	-	-	-	+	Borrelia afzelii PKo
BafPKo_0399	384206892	>gi|384206892|ref|YP_005592613.1| hypothetical protein BafPKo_0399 [Borrelia afzelii PKo]	3	-	-	-	+	-	+	-	+	-	-	-	+	+	Borrelia afzelii PKo
BafPKo_0409	384206902	>gi|384206902|ref|YP_005592623.1| hypothetical protein BafPKo_0409 [Borrelia afzelii PKo]	3	-	-	-	+	+	-	-	-	+	+	-	+	+	Borrelia afzelii PKo
BafPKo_0482	384206958	>gi|384206958|ref|YP_005592680.1| hypothetical protein BafPKo_0482 [Borrelia afzelii PKo]	3	-	-	-	+	-	+	-	+	-	+	+	-	+	Borrelia afzelii PKo
BafPKo_0483	384206959	>gi|384206959|ref|YP_005592681.1| hypothetical protein BafPKo_0483 [Borrelia afzelii PKo]	3	-	-	-	+	-	-	+	-	+	+	+	-	+	Borrelia afzelii PKo
BafPKo_0579	384207052	>gi|384207052|ref|YP_005592774.1| hypothetical protein BafPKo_0579 [Borrelia afzelii PKo]	3	-	-	-	-	+	-	+	+	-	-	-	-	+	Borrelia afzelii PKo
BafPKo_0686	384207150	>gi|384207150|ref|YP_005592872.1| hypothetical protein BafPKo_0686 [Borrelia afzelii PKo]	3	-	-	-	+	+	-	-	+	-	-	-	-	+	Borrelia afzelii PKo
BafPKo_0767	384207228	>gi|384207228|ref|YP_005592950.1| hypothetical protein BafPKo_0767 [Borrelia afzelii PKo]	3	-	-	-	+	+	-	-	+	-	-	-	-	+	Borrelia afzelii PKo
BafPKo_0787	384207245	>gi|384207245|ref|YP_005592967.1| lysM domain protein [Borrelia afzelii PKo]	3	-	-	-	+	+	-	-	+	-	-	-	-	+	Borrelia afzelii PKo
BafPKo_0868	384207325	>gi|384207325|ref|YP_005593047.1| putative lipoprotein [Borrelia afzelii PKo]	3	-	-	-	+	+	-	-	+	-	-	-	+	+	Borrelia afzelii PKo

[truncated: 9 more sheets: Borrelia valaisiana VS116, Borrelia bissettii DN127, Borrelia duttonii Ly, Borrelia crocidurae Achema, Borrelia parkeri HR1, Borrelia miyamotoi LB-2001, Borrelia turicatae 91E135, Borrelia recurrentis A1, Borrelia hermsii HS1]
