# Supplementary material for: Consensus computational network analysis for identifying candidate outer membrane proteins from Borrelia spirochetes
Source: BMC Microbiol. 2016 Jul 11;16:141. doi: 10.1186/s12866-016-0762-z (PMC4939628; doi:10.1186/s12866-016-0762-z)
Supplement: Additional file 3: Table S3. — Orthologous clusters. List of predicted orthologous clusters utilized to generate heat maps. (XLSX 667 kb) [file 12866_2016_762_MOESM3_ESM.xlsx]

## Sheet: Sheet1
cluster	locus_tag	fasta
0	X966_02580	>gi|569535277|gb|AHE62832.1| membrane protein [Borrelia parkeri HR1]
0	BT0512	>gi|119953300|ref|YP_945509.1| hypothetical membrane associated protein [Borrelia turicatae 91E135]
0	BH0512	>gi|187918377|ref|YP_001883940.1| hypothetical membrane associated protein [Borrelia hermsii HS1]
0	BDU_514	>gi|203284421|ref|YP_002222161.1| p-512 protein [Borrelia duttonii Ly]
0	BRE_517	>gi|203287955|ref|YP_002222970.1| p-512 protein [Borrelia recurrentis A1]
0	Q7M_518	>gi|386859743|ref|YP_006272449.1| P-512 [Borrelia crocidurae str. Achema]
0	I871_02695	>gi|530575866|ref|YP_008415657.1| membrane protein [Borrelia miyamotoi LB-2001]
1	BB_0512	>gi|15594857|ref|NP_212646.1| hypothetical protein BB_0512 [Borrelia burgdorferi B31]
1	BG0523	>gi|51598766|ref|YP_072954.1| hypothetical protein BG0523 [Borrelia garinii PBi]
1	BbuZS7_0522	>gi|218249660|ref|YP_002375021.1| hypothetical protein BbuZS7_0522 [Borrelia burgdorferi ZS7]
1	BbiDN127_0516	>gi|343127818|ref|YP_004777749.1| KID repeat family protein [Borrelia bissettii DN127]
1	BafPKo_0527	>gi|384207003|ref|YP_005592725.1| Borrelia Bdr family protein [Borrelia afzelii PKo]
1	BbuJD1_0512	>gi|387826155|ref|YP_005805608.1| hypothetical protein BbuJD1_0512 [Borrelia burgdorferi JD1]
1	BbuN40_0512	>gi|387827418|ref|YP_005806700.1| hypothetical protein BbuN40_0512 [Borrelia burgdorferi N40]
1	KK9_0532	>gi|386853916|ref|YP_006203201.1| hypothetical protein KK9_0532 [Borrelia garinii BgVir]
1	BgCN_0530	>gi|408671127|ref|YP_006871198.1| hypothetical protein BgCN_0530 [Borrelia garinii NMJW1]
1	BafHLJ01_0558	>gi|410679286|ref|YP_006931688.1| hypothetical protein BafHLJ01_0558 [Borrelia afzelii HLJ01]
1	L144_02500	>gi|530321418|ref|YP_008407684.1| hypothetical protein L144_02500 [Borrelia burgdorferi CA382]
1	BVAVS116_0519	>gi|492960625|gb|WP_006068710.1| membrane protein [Borrelia valaisiana VS116]
2	BB_0420	>gi|15594765|ref|NP_212554.1| sensory transduction histidine kinase [Borrelia burgdorferi B31]
2	BG0423	>gi|51598677|ref|YP_072865.1| sensory transduction histidine kinase/response regulator [Borrelia garinii PBi]
2	BbuZS7_0422	>gi|218249593|ref|YP_002374934.1| sensory transduction histidine kinase [Borrelia burgdorferi ZS7]
2	BbiDN127_0416	>gi|343127730|ref|YP_004777661.1| his Kinase A domain-containing protein [Borrelia bissettii DN127]
2	BafPKo_0422	>gi|384206915|ref|YP_005592636.1| his Kinase A domain protein [Borrelia afzelii PKo]
2	BbuJD1_0420	>gi|387826070|ref|YP_005805523.1| sensory transduction histidine kinase [Borrelia burgdorferi JD1]
2	BbuN40_0420	>gi|387827332|ref|YP_005806614.1| sensory transduction histidine kinase [Borrelia burgdorferi N40]
2	KK9_0430	>gi|386853826|ref|YP_006203111.1| Sensory transduction histidine kinase/response regulator [Borrelia garinii BgVir]
2	Q7M_426	>gi|386859651|ref|YP_006272357.1| Sensory transduction histidine kinase [Borrelia crocidurae str. Achema]
2	BgCN_0425	>gi|408671040|ref|YP_006871111.1| sensory transduction histidine kinase/response [Borrelia garinii NMJW1]
2	BafHLJ01_0456	>gi|410679196|ref|YP_006931598.1| sensory transduction histidine kinase/response regulator [Borrelia afzelii HLJ01]
2	L144_02060	>gi|530321332|ref|YP_008407598.1| sensory transduction histidine kinase [Borrelia burgdorferi CA382]
2	I871_02190	>gi|530575790|ref|YP_008415567.1| sensory histidine kinase [Borrelia miyamotoi LB-2001]
2	BVAVS116_0417	>gi|492960171|gb|WP_006068256.1| sensory histidine kinase [Borrelia valaisiana VS116]
3	X966_02075	>gi|569535186|gb|AHE62741.1| sensory histidine kinase [Borrelia parkeri HR1]
3	BT0420	>gi|119953209|ref|YP_945418.1| sensory transduction protein kinase [Borrelia turicatae 91E135]
3	BH0420	>gi|187918285|ref|YP_001883848.1| sensory transduction protein kinase [Borrelia hermsii HS1]
3	BDU_414	>gi|203284330|ref|YP_002222070.1| sensory transduction histidine kinase [Borrelia duttonii Ly]
3	BRE_418	>gi|203287866|ref|YP_002222881.1| sensory transduction histidine kinase [Borrelia recurrentis A1]
4	X966_04085	>gi|569535547|gb|AHE63102.1| hypothetical protein [Borrelia parkeri HR1]
4	BB_0794	>gi|552542357|ref|YP_008686594.1| hypothetical protein BB_0794 [Borrelia burgdorferi B31]
4	BG0820	>gi|51599046|ref|YP_073234.1| hypothetical protein BG0820 [Borrelia garinii PBi]
4	BT0794	>gi|119953570|ref|YP_945780.1| hypothetical cytosolic protein [Borrelia turicatae 91E135]
4	BH0794	>gi|187918647|ref|YP_001884213.1| hypothetical cytosolic protein [Borrelia hermsii HS1]
4	BDU_801	>gi|203284689|ref|YP_002222429.1| hypothetical protein BDU_801 [Borrelia duttonii Ly]
4	BRE_804	>gi|203288222|ref|YP_002223237.1| hypothetical protein BRE_804 [Borrelia recurrentis A1]
4	BbuZS7_0824	>gi|218249499|ref|YP_002375293.1| hypothetical protein BbuZS7_0824 [Borrelia burgdorferi ZS7]
4	BbiDN127_0810	>gi|343128091|ref|YP_004778022.1| hypothetical protein BbiDN127_0810 [Borrelia bissettii DN127]
4	BafPKo_0822	>gi|384207279|ref|YP_005593001.1| hypothetical protein BafPKo_0822 [Borrelia afzelii PKo]
4	BbuJD1_0794	>gi|387826424|ref|YP_005805877.1| hypothetical protein BbuJD1_0794 [Borrelia burgdorferi JD1]
4	BbuN40_0794	>gi|387827689|ref|YP_005806971.1| hypothetical protein BbuN40_0794 [Borrelia burgdorferi N40]
4	KK9_0832	>gi|386854192|ref|YP_006203477.1| hypothetical protein KK9_0832 [Borrelia garinii BgVir]
4	Q7M_807	>gi|386860032|ref|YP_006272738.1| hypothetical protein Q7M_807 [Borrelia crocidurae str. Achema]
4	BgCN_0825	>gi|408671397|ref|YP_006871468.1| hypothetical protein BgCN_0825 [Borrelia garinii NMJW1]
4	BafHLJ01_0875	>gi|410679584|ref|YP_006931986.1| hypothetical protein BafHLJ01_0875 [Borrelia afzelii HLJ01]
4	L144_03910	>gi|530321689|ref|YP_008407955.1| hypothetical protein L144_03910 [Borrelia burgdorferi CA382]
4	I871_04180	>gi|530576131|ref|YP_008415927.1| hypothetical protein I871_04180 [Borrelia miyamotoi LB-2001]
4	BVAVS116_0816	>gi|492960283|gb|WP_006068368.1| hypothetical protein [Borrelia valaisiana VS116]
5	X966_01915	>gi|569535157|gb|AHE62712.1| DNA-directed RNA polymerase subunit beta' [Borrelia parkeri HR1]
5	BB_0388	>gi|15594733|ref|NP_212522.1| DNA-directed RNA polymerase subunit beta' [Borrelia burgdorferi B31]
5	BG0389	>gi|51598645|ref|YP_072833.1| DNA-directed RNA polymerase subunit beta' [Borrelia garinii PBi]
5	BT0388	>gi|119953179|ref|YP_945388.1| DNA-directed RNA polymerase subunit beta' [Borrelia turicatae 91E135]
5	BH0388	>gi|187918254|ref|YP_001883817.1| DNA-directed RNA polymerase subunit beta' [Borrelia hermsii HS1]
5	BDU_382	>gi|203284300|ref|YP_002222040.1| DNA-directed RNA polymerase beta' chain [Borrelia duttonii Ly]
5	BRE_386	>gi|203287836|ref|YP_002222851.1| DNA-directed RNA polymerase beta' chain [Borrelia recurrentis A1]
5	BbuZS7_0390	>gi|218249575|ref|YP_002374905.1| DNA-directed RNA polymerase, beta subunit [Borrelia burgdorferi ZS7]
5	BbiDN127_0384	>gi|343127700|ref|YP_004777631.1| DNA-directed RNA polymerase subunit beta' [Borrelia bissettii DN127]
5	BafPKo_0390	>gi|384206885|ref|YP_005592606.1| DNA-directed RNA polymerase subunit beta' [Borrelia afzelii PKo]
5	BbuJD1_0388	>gi|387826039|ref|YP_005805492.1| DNA-directed RNA polymerase subunit beta' [Borrelia burgdorferi JD1]
5	BbuN40_0388	>gi|387827301|ref|YP_005806583.1| DNA-directed RNA polymerase subunit beta' [Borrelia burgdorferi N40]
5	KK9_0395	>gi|386853793|ref|YP_006203078.1| DNA-directed RNA polymerase subunit beta' [Borrelia garinii BgVir]
5	Q7M_395	>gi|386859620|ref|YP_006272326.1| DNA-directed RNA polymerase subunit beta' [Borrelia crocidurae str. Achema]
5	BgCN_0394	>gi|408671011|ref|YP_006871082.1| DNA-directed RNA polymerase subunit beta' [Borrelia garinii NMJW1]
5	BafHLJ01_0422	>gi|410679164|ref|YP_006931566.1| DNA-directed RNA polymerase subunit beta' [Borrelia afzelii HLJ01]
5	L144_01905	>gi|530321301|ref|YP_008407567.1| DNA-directed RNA polymerase subunit beta' [Borrelia burgdorferi CA382]
5	I871_01995	>gi|530575767|ref|YP_008415542.1| DNA-directed RNA polymerase subunit beta' [Borrelia miyamotoi LB-2001]
5	BVAVS116_0384	>gi|492960304|gb|WP_006068389.1| DNA-directed RNA polymerase subunit beta' [Borrelia valaisiana VS116]
6	BbuJD1_0905	>gi|387826480|ref|YP_005805933.1| type I restriction enzyme r protein n terminus (hsdr n) [Borrelia burgdorferi JD1]
7	X966_03220	>gi|569535389|gb|AHE62944.1| exodeoxyribonuclease V subunit beta [Borrelia parkeri HR1]
7	BB_0633	>gi|15594978|ref|NP_212767.1| exodeoxyribonuclease V subunit beta [Borrelia burgdorferi B31]
7	BG0655	>gi|51598887|ref|YP_073075.1| exodeoxyribonuclease V, beta chain [Borrelia garinii PBi]
7	BT0633	>gi|119953412|ref|YP_945621.1| exodeoxyribonuclease V beta chain [Borrelia turicatae 91E135]
7	BH0633	>gi|187918490|ref|YP_001884053.1| exodeoxyribonuclease V beta chain [Borrelia hermsii HS1]
7	BDU_637	>gi|203284532|ref|YP_002222272.1| exodeoxyribonuclease V, beta chain [Borrelia duttonii Ly]
7	BRE_640	>gi|203288066|ref|YP_002223081.1| exodeoxyribonuclease V, beta chain [Borrelia recurrentis A1]
7	BbuZS7_0653	>gi|218249700|ref|YP_002375134.1| exodeoxyribonuclease V subunit beta [Borrelia burgdorferi ZS7]
7	BbiDN127_0644	>gi|343127934|ref|YP_004777865.1| exodeoxyribonuclease V subunit beta [Borrelia bissettii DN127]
7	BafPKo_0657	>gi|384207121|ref|YP_005592843.1| exodeoxyribonuclease V subunit beta [Borrelia afzelii PKo]
7	BbuJD1_0633	>gi|387826269|ref|YP_005805722.1| exodeoxyribonuclease V subunit beta [Borrelia burgdorferi JD1]
7	BbuN40_0633	>gi|387827533|ref|YP_005806815.1| exodeoxyribonuclease V subunit beta [Borrelia burgdorferi N40]
7	KK9_0666	>gi|386854035|ref|YP_006203320.1| Exodeoxyribonuclease V, beta chain [Borrelia garinii BgVir]
7	BgCN_0659	>gi|408671242|ref|YP_006871313.1| exodeoxyribonuclease V subunit beta [Borrelia garinii NMJW1]
7	L144_03100	>gi|530321532|ref|YP_008407798.1| exodeoxyribonuclease V, beta chain [Borrelia burgdorferi CA382]
7	I871_03295	>gi|530575970|ref|YP_008415763.1| exodeoxyribonuclease V subunit beta [Borrelia miyamotoi LB-2001]
7	BVAVS116_0651	>gi|492960309|gb|WP_006068394.1| exodeoxyribonuclease V subunit beta [Borrelia valaisiana VS116]
8	X966_02930	>gi|569535341|gb|AHE62896.1| DNA polymerase III subunit alpha [Borrelia parkeri HR1]
8	BB_0579	>gi|15594924|ref|NP_212713.1| DNA polymerase III subunit alpha [Borrelia burgdorferi B31]
8	BG0591	>gi|51598831|ref|YP_073019.1| DNA polymerase III subunit alpha [Borrelia garinii PBi]
8	BT0579	>gi|119953364|ref|YP_945573.1| DNA polymerase III subunit alpha [Borrelia turicatae 91E135]
8	BH0579	>gi|187918442|ref|YP_001884005.1| DNA polymerase III subunit alpha [Borrelia hermsii HS1]
8	BDU_582	>gi|203284485|ref|YP_002222225.1| DNA polymerase III, subunit alpha [Borrelia duttonii Ly]
8	BRE_585	>gi|203288019|ref|YP_002223034.1| DNA polymerase III, subunit alpha [Borrelia recurrentis A1]
8	BbuZS7_0592	>gi|218249957|ref|YP_002375087.1| DNA polymerase III subunit alpha [Borrelia burgdorferi ZS7]
8	BbiDN127_0582	>gi|343127880|ref|YP_004777811.1| DNA polymerase III subunit alpha [Borrelia bissettii DN127]
8	BafPKo_0595	>gi|384207067|ref|YP_005592789.1| DNA polymerase III subunit alpha [Borrelia afzelii PKo]
8	BbuJD1_0579	>gi|387826216|ref|YP_005805669.1| DNA polymerase III subunit alpha [Borrelia burgdorferi JD1]
8	BbuN40_0579	>gi|387827480|ref|YP_005806762.1| DNA polymerase III subunit alpha [Borrelia burgdorferi N40]
8	KK9_0603	>gi|386853981|ref|YP_006203266.1| DNA polymerase III subunit alpha [Borrelia garinii BgVir]
8	Q7M_587	>gi|386859812|ref|YP_006272518.1| DNA polymerase III subunit alpha [Borrelia crocidurae str. Achema]
8	BgCN_0597	>gi|408671190|ref|YP_006871261.1| DNA polymerase III subunit alpha [Borrelia garinii NMJW1]
8	BafHLJ01_0635	>gi|410679359|ref|YP_006931761.1| DNA polymerase III subunit alpha [Borrelia afzelii HLJ01]
8	L144_02835	>gi|530321479|ref|YP_008407745.1| DNA polymerase III subunit alpha [Borrelia burgdorferi CA382]
8	I871_03015	>gi|530575924|ref|YP_008415715.1| DNA polymerase III subunit alpha [Borrelia miyamotoi LB-2001]
8	BVAVS116_0589	>gi|492960444|gb|WP_006068529.1| DNA polymerase III subunit alpha [Borrelia valaisiana VS116]
9	X966_01920	>gi|569535158|gb|AHE62713.1| DNA-directed RNA polymerase subunit beta [Borrelia parkeri HR1]
9	BB_0389	>gi|552542337|ref|YP_008686574.1| DNA-directed RNA polymerase subunit beta [Borrelia burgdorferi B31]
9	BG0390	>gi|51598646|ref|YP_072834.1| DNA-directed RNA polymerase subunit beta [Borrelia garinii PBi]
9	BT0389	>gi|119953180|ref|YP_945389.1| DNA-directed RNA polymerase subunit beta [Borrelia turicatae 91E135]
9	BH0389	>gi|187918255|ref|YP_001883818.1| DNA-directed RNA polymerase subunit beta [Borrelia hermsii HS1]
9	BDU_383	>gi|203284301|ref|YP_002222041.1| DNA-directed RNA polymerase beta chain [Borrelia duttonii Ly]
9	BRE_387	>gi|203287837|ref|YP_002222852.1| DNA-directed RNA polymerase beta chain [Borrelia recurrentis A1]
9	BbuZS7_0391	>gi|218249452|ref|YP_002374906.1| DNA-directed RNA polymerase, beta subunit [Borrelia burgdorferi ZS7]
9	BbiDN127_0385	>gi|343127701|ref|YP_004777632.1| DNA-directed RNA polymerase subunit beta [Borrelia bissettii DN127]
9	BafPKo_0391	>gi|384206886|ref|YP_005592607.1| DNA-directed RNA polymerase subunit beta [Borrelia afzelii PKo]
9	BbuJD1_0389	>gi|387826040|ref|YP_005805493.1| DNA-directed RNA polymerase subunit beta [Borrelia burgdorferi JD1]
9	BbuN40_0389	>gi|387827302|ref|YP_005806584.1| DNA-directed RNA polymerase subunit beta [Borrelia burgdorferi N40]
9	KK9_0396	>gi|386853794|ref|YP_006203079.1| DNA-directed RNA polymerase subunit beta [Borrelia garinii BgVir]
9	Q7M_396	>gi|386859621|ref|YP_006272327.1| DNA-directed RNA polymerase subunit beta [Borrelia crocidurae str. Achema]
9	BgCN_0395	>gi|408671012|ref|YP_006871083.1| DNA-directed RNA polymerase subunit beta [Borrelia garinii NMJW1]
9	BafHLJ01_0423	>gi|410679165|ref|YP_006931567.1| DNA-directed RNA polymerase subunit beta [Borrelia afzelii HLJ01]
9	L144_01910	>gi|530321302|ref|YP_008407568.1| DNA-directed RNA polymerase subunit beta [Borrelia burgdorferi CA382]
9	I871_02000	>gi|530575768|ref|YP_008415543.1| DNA-directed RNA polymerase subunit beta [Borrelia miyamotoi LB-2001]
9	BVAVS116_0385	>gi|492960397|gb|WP_006068482.1| DNA-directed RNA polymerase subunit beta [Borrelia valaisiana VS116]
10	X966_04315	>gi|569535619|gb|AHE63174.1| membrane protein [Borrelia parkeri HR1]
10	BB_0838	>gi|15595183|ref|NP_212972.1| hypothetical protein BB_0838 [Borrelia burgdorferi B31]
10	BG0863	>gi|51599089|ref|YP_073277.1| hypothetical protein BG0863 [Borrelia garinii PBi]
10	BT0838	>gi|119953616|ref|YP_945826.1| hypothetical membrane associated protein [Borrelia turicatae 91E135]
10	BH0838	>gi|187918692|ref|YP_001884259.1| hypothetical membrane associated protein [Borrelia hermsii HS1]
10	BDU_851	>gi|203284739|ref|YP_002222479.1| hypothetical protein BDU_851 [Borrelia duttonii Ly]
10	BRE_849	>gi|203288265|ref|YP_002223280.1| hypothetical protein BRE_849 [Borrelia recurrentis A1]
10	BbuZS7_0867	>gi|218249517|ref|YP_002375334.1| hypothetical protein BbuZS7_0867 [Borrelia burgdorferi ZS7]
10	BbiDN127_0853	>gi|343128134|ref|YP_004778065.1| hypothetical protein BbiDN127_0853 [Borrelia bissettii DN127]
10	BafPKo_0865	>gi|384207322|ref|YP_005593044.1| hypothetical protein BafPKo_0865 [Borrelia afzelii PKo]
10	BbuJD1_0838	>gi|387826465|ref|YP_005805918.1| hypothetical protein BbuJD1_0838 [Borrelia burgdorferi JD1]
10	BbuN40_0838	>gi|387827731|ref|YP_005807013.1| hypothetical protein BbuN40_0838 [Borrelia burgdorferi N40]
10	KK9_0877	>gi|386854236|ref|YP_006203521.1| hypothetical protein KK9_0877 [Borrelia garinii BgVir]
10	Q7M_858	>gi|386860083|ref|YP_006272789.1| hypothetical protein Q7M_858 [Borrelia crocidurae str. Achema]
10	BgCN_0870	>gi|408671440|ref|YP_006871511.1| hypothetical protein BgCN_0870 [Borrelia garinii NMJW1]
10	BafHLJ01_0925	>gi|410679634|ref|YP_006932036.1| hypothetical protein BafHLJ01_0925 [Borrelia afzelii HLJ01]
10	L144_04125	>gi|530321732|ref|YP_008407998.1| hypothetical protein L144_04125 [Borrelia burgdorferi CA382]
10	I871_04410	>gi|530576172|ref|YP_008415969.1| membrane protein [Borrelia miyamotoi LB-2001]
10	BVAVS116_0859	>gi|492960155|gb|WP_006068240.1| membrane protein [Borrelia valaisiana VS116]
11	X966_03165	>gi|569535381|gb|AHE62936.1| transcription-repair coupling factor [Borrelia parkeri HR1]
11	BB_0623	>gi|15594968|ref|NP_212757.1| transcription-repair coupling factor [Borrelia burgdorferi B31]
11	BG0642	>gi|51598876|ref|YP_073064.1| transcription-repair coupling factor [Borrelia garinii PBi]
11	BT0623	>gi|119953404|ref|YP_945613.1| transcription-repair coupling factor [Borrelia turicatae 91E135]
11	BH0623	>gi|187918482|ref|YP_001884045.1| transcription-repair coupling factor [Borrelia hermsii HS1]
11	BDU_627	>gi|203284524|ref|YP_002222264.1| transcription-repair coupling factor [Borrelia duttonii Ly]
11	BRE_630	>gi|203288058|ref|YP_002223073.1| transcription-repair coupling factor [Borrelia recurrentis A1]
11	BbuZS7_0642	>gi|218249390|ref|YP_002375126.1| transcription-repair coupling factor [Borrelia burgdorferi ZS7]
11	BbiDN127_0632	>gi|343127924|ref|YP_004777855.1| transcription-repair coupling factor [Borrelia bissettii DN127]
11	BafPKo_0645	>gi|384207111|ref|YP_005592833.1| transcription-repair coupling factor [Borrelia afzelii PKo]
11	BbuJD1_0623	>gi|387826259|ref|YP_005805712.1| transcription-repair coupling factor [Borrelia burgdorferi JD1]
11	BbuN40_0623	>gi|387827523|ref|YP_005806805.1| transcription-repair coupling factor [Borrelia burgdorferi N40]
11	KK9_0654	>gi|386854026|ref|YP_006203311.1| transcription-repair coupling factor [Borrelia garinii BgVir]
11	Q7M_632	>gi|386859857|ref|YP_006272563.1| transcription-repair coupling factor [Borrelia crocidurae str. Achema]
11	BgCN_0648	>gi|408671233|ref|YP_006871304.1| transcription-repair coupling factor [Borrelia garinii NMJW1]
11	L144_03050	>gi|530321522|ref|YP_008407788.1| transcription-repair coupling factor [Borrelia burgdorferi CA382]
11	I871_03240	>gi|530575961|ref|YP_008415754.1| transcription-repair coupling factor [Borrelia miyamotoi LB-2001]
11	BVAVS116_0640	>gi|492960358|gb|WP_006068443.1| transcription-repair coupling factor [Borrelia valaisiana VS116]
12	BB_0210	>gi|552542332|ref|YP_008686569.1| hypothetical protein BB_0210 [Borrelia burgdorferi B31]
12	BG0212	>gi|51598471|ref|YP_072659.1| surface-located membrane protein 1 [Borrelia garinii PBi]
12	BbuZS7_0214	>gi|218249734|ref|YP_002374735.1| hypothetical protein BbuZS7_0214 [Borrelia burgdorferi ZS7]
12	BbiDN127_0209	>gi|343127529|ref|YP_004777460.1| hypothetical protein BbiDN127_0209 [Borrelia bissettii DN127]
12	BafPKo_0210	>gi|384206707|ref|YP_005592428.1| hypothetical protein BafPKo_0210 [Borrelia afzelii PKo]
12	BbuJD1_0210	>gi|387825864|ref|YP_005805317.1| Surface-located membrane protein 1 (LMP1) [Borrelia burgdorferi JD1]
12	KK9_0212	>gi|386853617|ref|YP_006202902.1| Lmp1 [Borrelia garinii BgVir]
12	BgCN_0211	>gi|408670837|ref|YP_006870908.1| surface-located membrane protein 1 [Borrelia garinii NMJW1]
12	L144_01030	>gi|530321128|ref|YP_008407394.1| Surface-located membrane protein 1 (LMP1) [Borrelia burgdorferi CA382]
12	BVAVS116_0209	>gi|492960730|gb|WP_006068815.1| tetratricopeptide repeat domain protein [Borrelia valaisiana VS116]
13	X966_00690	>gi|569534927|gb|AHE62482.1| acriflavin resistance protein [Borrelia parkeri HR1]
13	BG0141	>gi|51598403|ref|YP_072591.1| acriflavine resistance protein [Borrelia garinii PBi]
13	BT0140	>gi|119952942|ref|YP_945151.1| acriflavin resistance plasma membrane protein [Borrelia turicatae 91E135]
13	BH0140	>gi|187918018|ref|YP_001883581.1| acriflavin resistance plasma membrane protein [Borrelia hermsii HS1]
13	BDU_143	>gi|203284065|ref|YP_002221805.1| acriflavine resistance protein [Borrelia duttonii Ly]
13	BRE_142	>gi|203287604|ref|YP_002222619.1| acriflavine resistance protein [Borrelia recurrentis A1]
13	BbuZS7_0140	>gi|218249287|ref|YP_002374668.1| acriflavine resistance protein [Borrelia burgdorferi ZS7]
13	BbiDN127_0138	>gi|343127461|ref|YP_004777392.1| acrB/AcrD/AcrF family protein [Borrelia bissettii DN127]
13	BafPKo_0138	>gi|384206640|ref|YP_005592361.1| acrB/AcrD/AcrF family protein [Borrelia afzelii PKo]
13	BbuN40_0140	>gi|387827060|ref|YP_005806342.1| acriflavine resistance protein [Borrelia burgdorferi N40]
13	KK9_0139	>gi|386853547|ref|YP_006202832.1| AcrB protein [Borrelia garinii BgVir]
13	Q7M_145	>gi|386859370|ref|YP_006272076.1| Acriflavine resistance protein [Borrelia crocidurae str. Achema]
13	BgCN_0140	>gi|408670771|ref|YP_006870842.1| acriflavine resistance protein [Borrelia garinii NMJW1]
13	BafHLJ01_0145	>gi|410678892|ref|YP_006931294.1| acriflavine resistance protein [Borrelia afzelii HLJ01]
13	L144_00700	>gi|530321062|ref|YP_008407328.1| acriflavine resistance protein [Borrelia burgdorferi CA382]
13	BVAVS116_0139	>gi|492960236|gb|WP_006068321.1| acriflavin resistance protein [Borrelia valaisiana VS116]
14	X966_03225	>gi|569535390|gb|AHE62945.1| exodeoxyribonuclease V subunit gamma [Borrelia parkeri HR1]
14	BG0656	>gi|51598888|ref|YP_073076.1| exodeoxyribonuclease V, gamma chain [Borrelia garinii PBi]
14	BT0634	>gi|119953413|ref|YP_945622.1| exodeoxyribonuclease V gamma chain [Borrelia turicatae 91E135]
14	BH0634	>gi|187918491|ref|YP_001884054.1| exodeoxyribonuclease V gamma chain [Borrelia hermsii HS1]
14	BDU_638	>gi|203284533|ref|YP_002222273.1| exodeoxyribonuclease V, gamma chain [Borrelia duttonii Ly]
14	BRE_641	>gi|203288067|ref|YP_002223082.1| exodeoxyribonuclease V, gamma chain [Borrelia recurrentis A1]
14	BbuZS7_0654	>gi|218249613|ref|YP_002375135.1| exodeoxyribonuclease V subunit gamma [Borrelia burgdorferi ZS7]
14	BbiDN127_0645	>gi|343127935|ref|YP_004777866.1| exodeoxyribonuclease V subunit gamma [Borrelia bissettii DN127]
14	BafPKo_0658	>gi|384207122|ref|YP_005592844.1| exodeoxyribonuclease V, gamma chain [Borrelia afzelii PKo]
14	BbuJD1_0634	>gi|387826270|ref|YP_005805723.1| exodeoxyribonuclease V, gamma chain [Borrelia burgdorferi JD1]
14	BbuN40_0634	>gi|387827534|ref|YP_005806816.1| exodeoxyribonuclease V, gamma chain [Borrelia burgdorferi N40]
14	KK9_0667	>gi|386854036|ref|YP_006203321.1| Exodeoxyribonuclease V, gamma chain [Borrelia garinii BgVir]
14	Q7M_643	>gi|386859868|ref|YP_006272574.1| Exodeoxyribonuclease V, gamma chain [Borrelia crocidurae str. Achema]
14	BgCN_0660	>gi|408671243|ref|YP_006871314.1| exodeoxyribonuclease V subunit gamma [Borrelia garinii NMJW1]
14	BafHLJ01_0701	>gi|410679417|ref|YP_006931819.1| exodeoxyribonuclease V subunit gamma [Borrelia afzelii HLJ01]
14	I871_03300	>gi|530575971|ref|YP_008415764.1| exodeoxyribonuclease V subunit gamma [Borrelia miyamotoi LB-2001]
14	BVAVS116_0652	>gi|492960836|gb|WP_006068921.1| exodeoxyribonuclease V subunit gamma [Borrelia valaisiana VS116]
15	X966_04290	>gi|569535588|gb|AHE63143.1| isoleucyl-tRNA synthase [Borrelia parkeri HR1]
15	BB_0833	>gi|15595178|ref|NP_212967.1| isoleucyl-tRNA synthetase [Borrelia burgdorferi B31]
15	BG0858	>gi|51599084|ref|YP_073272.1| isoleucyl-tRNA synthetase [Borrelia garinii PBi]
15	BT0833	>gi|119953611|ref|YP_945821.1| isoleucyl-tRNA synthetase [Borrelia turicatae 91E135]
15	BH0833	>gi|187918687|ref|YP_001884254.1| isoleucyl-tRNA synthetase [Borrelia hermsii HS1]
15	BDU_846	>gi|203284734|ref|YP_002222474.1| isoleucyl-tRNA synthetase [Borrelia duttonii Ly]
15	BRE_844	>gi|203288260|ref|YP_002223275.1| isoleucyl-tRNA synthetase [Borrelia recurrentis A1]
15	BbuZS7_0862	>gi|218249227|ref|YP_002375329.1| isoleucyl-tRNA synthetase [Borrelia burgdorferi ZS7]
15	BbiDN127_0848	>gi|343128129|ref|YP_004778060.1| isoleucyl-tRNA synthetase [Borrelia bissettii DN127]
15	BafPKo_0860	>gi|384207317|ref|YP_005593039.1| isoleucyl-tRNA synthetase [Borrelia afzelii PKo]
15	BbuJD1_0833	>gi|387826460|ref|YP_005805913.1| isoleucyl-tRNA synthetase [Borrelia burgdorferi JD1]
15	BbuN40_0833	>gi|387827726|ref|YP_005807008.1| isoleucyl-tRNA synthetase [Borrelia burgdorferi N40]
15	KK9_0872	>gi|386854231|ref|YP_006203516.1| isoleucyl-tRNA synthetase [Borrelia garinii BgVir]
15	Q7M_852	>gi|386860077|ref|YP_006272783.1| isoleucyl-tRNA synthetase [Borrelia crocidurae str. Achema]
15	BgCN_0865	>gi|408671435|ref|YP_006871506.1| isoleucyl-tRNA synthetase [Borrelia garinii NMJW1]
15	BafHLJ01_0918	>gi|410679627|ref|YP_006932029.1| isoleucyl-tRNA synthetase [Borrelia afzelii HLJ01]
15	L144_04100	>gi|530321727|ref|YP_008407993.1| isoleucyl-tRNA ligase [Borrelia burgdorferi CA382]
15	I871_04385	>gi|530576167|ref|YP_008415964.1| isoleucyl-tRNA synthase [Borrelia miyamotoi LB-2001]
15	BVAVS116_0854	>gi|492960755|gb|WP_006068840.1| isoleucyl-tRNA synthase [Borrelia valaisiana VS116]
16	BafHLJ01_0789	>gi|410679502|ref|YP_006931904.1| penicillin-binding protein [Borrelia afzelii HLJ01]
17	X966_04270	>gi|569535584|gb|AHE63139.1| exonuclease SbcC [Borrelia parkeri HR1]
17	BB_0830	>gi|365992434|ref|NP_212964.2| exonuclease SbcC [Borrelia burgdorferi B31]
17	BG0855	>gi|51599081|ref|YP_073269.1| exonuclease SbcC [Borrelia garinii PBi]
17	BT0830	>gi|119953607|ref|YP_945817.1| exonuclease SbcC [Borrelia turicatae 91E135]
17	BH0830	>gi|187918683|ref|YP_001884250.1| exonuclease SbcC [Borrelia hermsii HS1]
17	BDU_842	>gi|203284730|ref|YP_002222470.1| exonuclease SbcC [Borrelia duttonii Ly]
17	BRE_840	>gi|203288257|ref|YP_002223272.1| exonuclease SbcC [Borrelia recurrentis A1]
17	BbuZS7_0859	>gi|218249699|ref|YP_002375327.1| exonuclease SbcC [Borrelia burgdorferi ZS7]
17	BbiDN127_0845	>gi|343128126|ref|YP_004778057.1| recF/RecN/SMC N terminal domain-containing protein, partial [Borrelia bissettii DN127]
17	BafPKo_0857	>gi|384207314|ref|YP_005593036.1| recF/RecN/SMC N terminal domain protein [Borrelia afzelii PKo]
17	BbuJD1_0830	>gi|387826457|ref|YP_005805910.1| exonuclease SbcC [Borrelia burgdorferi JD1]
17	BbuN40_0830	>gi|387827723|ref|YP_005807005.1| exonuclease SbcC [Borrelia burgdorferi N40]
17	KK9_0869	>gi|386854228|ref|YP_006203513.1| Exonuclease SbcC [Borrelia garinii BgVir]
17	Q7M_846	>gi|386860071|ref|YP_006272777.1| Exonuclease SbcC [Borrelia crocidurae str. Achema]
17	BgCN_0862	>gi|408671432|ref|YP_006871503.1| exonuclease SbcC [Borrelia garinii NMJW1]
17	BafHLJ01_0914	>gi|410679623|ref|YP_006932025.1| exonuclease SbcC [Borrelia afzelii HLJ01]
17	L144_04085	>gi|530321724|ref|YP_008407990.1| exonuclease SbcC [Borrelia burgdorferi CA382]
17	I871_04360	>gi|530576164|ref|YP_008415961.1| exonuclease SbcC [Borrelia miyamotoi LB-2001]
17	BVAVS116_0851	>gi|492960782|gb|WP_006068867.1| exonuclease SbcC [Borrelia valaisiana VS116]
18	X966_01130	>gi|569535006|gb|AHE62561.1| hypothetical protein [Borrelia parkeri HR1]
18	BB_0228	>gi|15594573|ref|NP_212362.1| hypothetical protein BB_0228 [Borrelia burgdorferi B31]
18	BG0231	>gi|51598489|ref|YP_072677.1| hypothetical protein BG0231 [Borrelia garinii PBi]
18	BT0228	>gi|119953024|ref|YP_945233.1| metalloprotease, insulinase family [Borrelia turicatae 91E135]
18	BH0228	>gi|187918100|ref|YP_001883663.1| metalloprotease, insulinase family [Borrelia hermsii HS1]
18	BDU_228	>gi|203284147|ref|YP_002221887.1| Zn-dependent peptidase, insulinase-like protein [Borrelia duttonii Ly]
18	BRE_227	>gi|203287685|ref|YP_002222700.1| Zn-dependent peptidase, insulinase-like protein [Borrelia recurrentis A1]
18	BbuZS7_0233	>gi|218249617|ref|YP_002374751.1| peptidase M16 [Borrelia burgdorferi ZS7]
18	BbiDN127_0227	>gi|343127546|ref|YP_004777477.1| peptidase M16 inactive domain-containing protein [Borrelia bissettii DN127]
18	BafPKo_0230	>gi|384206726|ref|YP_005592447.1| peptidase M16 inactive domain protein [Borrelia afzelii PKo]
18	BbuJD1_0228	>gi|387825882|ref|YP_005805335.1| peptidase M16 inactive domain family [Borrelia burgdorferi JD1]
18	BbuN40_0228	>gi|387827144|ref|YP_005806426.1| peptidase M16 inactive domain family [Borrelia burgdorferi N40]
18	KK9_0232	>gi|386853636|ref|YP_006202921.1| hypothetical protein KK9_0232 [Borrelia garinii BgVir]
18	Q7M_228	>gi|386859453|ref|YP_006272159.1| Zn-dependent peptidase, insulinase-like protein [Borrelia crocidurae str. Achema]
18	BgCN_0231	>gi|408670855|ref|YP_006870926.1| hypothetical protein BgCN_0231 [Borrelia garinii NMJW1]
18	L144_01120	>gi|530321146|ref|YP_008407412.1| hypothetical protein L144_01120 [Borrelia burgdorferi CA382]
18	I871_01205	>gi|530575615|ref|YP_008415386.1| hypothetical protein I871_01205 [Borrelia miyamotoi LB-2001]
18	BVAVS116_0228	>gi|492960288|gb|WP_006068373.1| hypothetical protein [Borrelia valaisiana VS116]
19	X966_01635	>gi|569535103|gb|AHE62658.1| hypothetical protein [Borrelia parkeri HR1]
19	BB_0326	>gi|15594671|ref|NP_212460.1| hypothetical protein BB_0326 [Borrelia burgdorferi B31]
19	BG0327	>gi|51598584|ref|YP_072772.1| hypothetical protein BG0327 [Borrelia garinii PBi]
19	BT0326	>gi|119953123|ref|YP_945332.1| hypothetical protein BT0326 [Borrelia turicatae 91E135]
19	BH0326	>gi|187918198|ref|YP_001883761.1| hypothetical protein BH0326 [Borrelia hermsii HS1]
19	BDU_327	>gi|203284245|ref|YP_002221985.1| hypothetical protein BDU_327 [Borrelia duttonii Ly]
19	BRE_331	>gi|203287783|ref|YP_002222798.1| hypothetical protein BRE_331 [Borrelia recurrentis A1]
19	BbuZS7_0330	>gi|218249953|ref|YP_002374847.1| hypothetical protein [Borrelia burgdorferi ZS7]
19	BbiDN127_0324	>gi|343127642|ref|YP_004777573.1| hypothetical protein BbiDN127_0324 [Borrelia bissettii DN127]
19	BafPKo_0327	>gi|384206822|ref|YP_005592543.1| hypothetical protein BafPKo_0327 [Borrelia afzelii PKo]
19	BbuJD1_0326	>gi|387825978|ref|YP_005805431.1| hypothetical protein BbuJD1_0326 [Borrelia burgdorferi JD1]
19	BbuN40_0326	>gi|387827240|ref|YP_005806522.1| hypothetical protein BbuN40_0326 [Borrelia burgdorferi N40]
19	KK9_0330	>gi|386853731|ref|YP_006203016.1| hypothetical protein KK9_0330 [Borrelia garinii BgVir]
19	Q7M_335	>gi|386859560|ref|YP_006272266.1| hypothetical protein Q7M_335 [Borrelia crocidurae str. Achema]
19	BgCN_0329	>gi|408670948|ref|YP_006871019.1| hypothetical protein BgCN_0329 [Borrelia garinii NMJW1]
19	BafHLJ01_0355	>gi|410679097|ref|YP_006931499.1| hypothetical protein BafHLJ01_0355 [Borrelia afzelii HLJ01]
19	L144_01600	>gi|530321242|ref|YP_008407508.1| hypothetical protein L144_01600 [Borrelia burgdorferi CA382]
19	I871_01715	>gi|530575716|ref|YP_008415487.1| hypothetical protein I871_01715 [Borrelia miyamotoi LB-2001]
19	BVAVS116_0323	>gi|492960831|gb|WP_006068916.1| hypothetical protein [Borrelia valaisiana VS116]
20	X966_04310	>gi|569535592|gb|AHE63147.1| excinuclease ABC subunit A [Borrelia parkeri HR1]
20	BB_0837	>gi|15595182|ref|NP_212971.1| excinuclease ABC subunit A [Borrelia burgdorferi B31]
20	BG0862	>gi|51599088|ref|YP_073276.1| excinuclease ABC subunit A [Borrelia garinii PBi]
20	BT0837	>gi|119953615|ref|YP_945825.1| excinuclease ABC subunit A [Borrelia turicatae 91E135]
20	BH0837	>gi|187918691|ref|YP_001884258.1| excinuclease ABC subunit A [Borrelia hermsii HS1]
20	BDU_850	>gi|203284738|ref|YP_002222478.1| excinuclease ABC, subunit A [Borrelia duttonii Ly]
20	BRE_848	>gi|203288264|ref|YP_002223279.1| excinuclease ABC, subunit A [Borrelia recurrentis A1]
20	BbuZS7_0866	>gi|218249648|ref|YP_002375333.1| excinuclease ABC, A subunit [Borrelia burgdorferi ZS7]
20	BbiDN127_0852	>gi|343128133|ref|YP_004778064.1| excinuclease ABC subunit A [Borrelia bissettii DN127]
20	BafPKo_0864	>gi|384207321|ref|YP_005593043.1| excinuclease ABC subunit A [Borrelia afzelii PKo]
20	BbuJD1_0837	>gi|387826464|ref|YP_005805917.1| excinuclease ABC subunit A [Borrelia burgdorferi JD1]
20	BbuN40_0837	>gi|387827730|ref|YP_005807012.1| excinuclease ABC subunit A [Borrelia burgdorferi N40]
20	KK9_0876	>gi|386854235|ref|YP_006203520.1| excinuclease ABC subunit A [Borrelia garinii BgVir]
20	Q7M_857	>gi|386860082|ref|YP_006272788.1| Excinuclease ABC, subunit A [Borrelia crocidurae str. Achema]
20	BgCN_0869	>gi|408671439|ref|YP_006871510.1| excinuclease ABC subunit A [Borrelia garinii NMJW1]
20	BafHLJ01_0924	>gi|410679633|ref|YP_006932035.1| excinuclease ABC subunit A [Borrelia afzelii HLJ01]
20	L144_04120	>gi|530321731|ref|YP_008407997.1| excinuclease ABC subunit A [Borrelia burgdorferi CA382]
20	I871_04405	>gi|530576171|ref|YP_008415968.1| excinuclease ABC subunit A [Borrelia miyamotoi LB-2001]
20	BVAVS116_0858	>gi|492960269|gb|WP_006068354.1| excinuclease ABC subunit A [Borrelia valaisiana VS116]
21	X966_03735	>gi|569535486|gb|AHE63041.1| penicillin-binding protein [Borrelia parkeri HR1]
21	BB_0732	>gi|15595077|ref|NP_212866.1| penicillin-binding protein [Borrelia burgdorferi B31]
21	BG0754	>gi|51598984|ref|YP_073172.1| penicillin-binding protein [Borrelia garinii PBi]
21	BT0732	>gi|119953509|ref|YP_945718.1| multimodular transpeptidase-transglycosylase PBP 1A [Borrelia turicatae 91E135]
21	BH0732	>gi|187918587|ref|YP_001884150.1| multimodular transpeptidase-transglycosylase PBP 1A [Borrelia hermsii HS1]
21	BDU_735	>gi|203284627|ref|YP_002222367.1| penicillin-binding protein [Borrelia duttonii Ly]
21	BRE_738	>gi|203288161|ref|YP_002223176.1| penicillin-binding protein [Borrelia recurrentis A1]
21	BbuZS7_0757	>gi|218249256|ref|YP_002375231.1| penicillin-binding protein [Borrelia burgdorferi ZS7]
21	BbiDN127_0744	>gi|343128029|ref|YP_004777960.1| penicillin-binding , 1A family protein [Borrelia bissettii DN127]
21	BafPKo_0756	>gi|384207217|ref|YP_005592939.1| penicillin-binding , 1A family protein [Borrelia afzelii PKo]
21	BbuJD1_0732	>gi|387826364|ref|YP_005805817.1| penicillin-binding protein [Borrelia burgdorferi JD1]
21	BbuN40_0732	>gi|387827629|ref|YP_005806911.1| penicillin-binding protein [Borrelia burgdorferi N40]
21	KK9_0766	>gi|386854132|ref|YP_006203417.1| Pbp-3 [Borrelia garinii BgVir]
21	Q7M_742	>gi|386859967|ref|YP_006272673.1| Penicillin-binding protein [Borrelia crocidurae str. Achema]
21	BgCN_0759	>gi|408671337|ref|YP_006871408.1| penicillin-binding protein [Borrelia garinii NMJW1]
21	BafHLJ01_0803	>gi|410679516|ref|YP_006931918.1| penicillin-binding protein [Borrelia afzelii HLJ01]
21	L144_03605	>gi|530321629|ref|YP_008407895.1| penicillin-binding protein [Borrelia burgdorferi CA382]
21	I871_03830	>gi|530576071|ref|YP_008415865.1| penicillin-binding protein [Borrelia miyamotoi LB-2001]
21	BVAVS116_0751	>gi|492960826|gb|WP_006068911.1| penicillin-binding protein [Borrelia valaisiana VS116]
22	X966_02680	>gi|569535296|gb|AHE62851.1| peptidase M16 [Borrelia parkeri HR1]
22	BB_0536	>gi|15594881|ref|NP_212670.1| zinc protease [Borrelia burgdorferi B31]
22	BG0544	>gi|51598787|ref|YP_072975.1| zinc protease, putative [Borrelia garinii PBi]
22	BT0536	>gi|119953319|ref|YP_945528.1| zinc protease [Borrelia turicatae 91E135]
22	BH0536	>gi|187918397|ref|YP_001883960.1| zinc protease [Borrelia hermsii HS1]
22	BDU_533	>gi|203284440|ref|YP_002222180.1| zinc protease, putative [Borrelia duttonii Ly]
22	BRE_536	>gi|203287974|ref|YP_002222989.1| zinc protease, putative; lipoprotein [Borrelia recurrentis A1]
22	BbuZS7_0543	>gi|218249431|ref|YP_002375042.1| zinc protease [Borrelia burgdorferi ZS7]
22	BbiDN127_0535	>gi|343127837|ref|YP_004777768.1| insulinase family protein [Borrelia bissettii DN127]
22	BafPKo_0548	>gi|384207024|ref|YP_005592746.1| insulinase family protein [Borrelia afzelii PKo]
22	BbuJD1_0536	>gi|387826174|ref|YP_005805627.1| zinc protease [Borrelia burgdorferi JD1]
22	BbuN40_0536	>gi|387827438|ref|YP_005806720.1| zinc protease [Borrelia burgdorferi N40]
22	KK9_0554	>gi|386853936|ref|YP_006203221.1| Zinc protease, putative [Borrelia garinii BgVir]
22	Q7M_540	>gi|386859765|ref|YP_006272471.1| Zinc protease, putative [Borrelia crocidurae str. Achema]
22	BgCN_0550	>gi|408671147|ref|YP_006871218.1| zinc protease [Borrelia garinii NMJW1]
22	BafHLJ01_0581	>gi|410679309|ref|YP_006931711.1| zinc protease [Borrelia afzelii HLJ01]
22	L144_02620	>gi|530321436|ref|YP_008407702.1| zinc protease [Borrelia burgdorferi CA382]
22	I871_02790	>gi|530575885|ref|YP_008415676.1| peptidase M16 [Borrelia miyamotoi LB-2001]
22	BVAVS116_0541	>gi|492960888|gb|WP_006068973.1| peptidase M16 [Borrelia valaisiana VS116]
23	X966_02765	>gi|569535310|gb|AHE62865.1| DNA polymerase I [Borrelia parkeri HR1]
23	BB_0548	>gi|15594893|ref|NP_212682.1| DNA polymerase I [Borrelia burgdorferi B31]
23	BG0558	>gi|51598799|ref|YP_072987.1| DNA polymerase I [Borrelia garinii PBi]
23	BT0548	>gi|119953333|ref|YP_945542.1| DNA polymerase I [Borrelia turicatae 91E135]
23	BH0548	>gi|187918411|ref|YP_001883974.1| DNA polymerase I [Borrelia hermsii HS1]
23	BDU_550	>gi|203284454|ref|YP_002222194.1| DNA polymerase I [Borrelia duttonii Ly]
23	BRE_553	>gi|203287988|ref|YP_002223003.1| DNA polymerase I [Borrelia recurrentis A1]
23	BbuZS7_0558	>gi|218249427|ref|YP_002375054.1| DNA polymerase I [Borrelia burgdorferi ZS7]
23	BbiDN127_0550	>gi|343127849|ref|YP_004777780.1| DNA polymerase I family protein [Borrelia bissettii DN127]
23	BafPKo_0563	>gi|384207036|ref|YP_005592758.1| DNA polymerase I family protein [Borrelia afzelii PKo]
23	BbuJD1_0548	>gi|387826185|ref|YP_005805638.1| DNA polymerase I superfamily [Borrelia burgdorferi JD1]
23	BbuN40_0548	>gi|387827449|ref|YP_005806731.1| DNA polymerase I superfamily [Borrelia burgdorferi N40]
23	KK9_0569	>gi|386853948|ref|YP_006203233.1| DNA polymerase I [Borrelia garinii BgVir]
23	BgCN_0565	>gi|408671159|ref|YP_006871230.1| DNA polymerase I [Borrelia garinii NMJW1]
23	BafHLJ01_0597	>gi|410679322|ref|YP_006931724.1| DNA polymerase I [Borrelia afzelii HLJ01]
23	L144_02680	>gi|530321448|ref|YP_008407714.1| DNA polymerase I [Borrelia burgdorferi CA382]
23	I871_02875	>gi|530575899|ref|YP_008415690.1| DNA polymerase I [Borrelia miyamotoi LB-2001]
23	BVAVS116_0556	>gi|492960734|gb|WP_006068819.1| DNA polymerase I [Borrelia valaisiana VS116]
24	X966_00750	>gi|569534938|gb|AHE62493.1| preprotein translocase subunit SecA [Borrelia parkeri HR1]
24	BB_0154	>gi|15594499|ref|NP_212288.1| preprotein translocase subunit SecA [Borrelia burgdorferi B31]
24	BG0152	>gi|51598414|ref|YP_072602.1| preprotein translocase subunit SecA [Borrelia garinii PBi]
24	BT0154	>gi|119952954|ref|YP_945163.1| preprotein translocase subunit SecA [Borrelia turicatae 91E135]
24	BH0154	>gi|187918030|ref|YP_001883593.1| preprotein translocase subunit SecA [Borrelia hermsii HS1]
24	BDU_155	>gi|203284077|ref|YP_002221817.1| preprotein translocase SecA subunit [Borrelia duttonii Ly]
24	BRE_154	>gi|203287616|ref|YP_002222631.1| preprotein translocase SecA subunit [Borrelia recurrentis A1]
24	BbuZS7_0152	>gi|218249406|ref|YP_002374680.1| preprotein translocase, SecA subunit [Borrelia burgdorferi ZS7]
24	BbiDN127_0151	>gi|343127474|ref|YP_004777405.1| preprotein translocase subunit SecA [Borrelia bissettii DN127]
24	BafPKo_0151	>gi|384206653|ref|YP_005592374.1| Preprotein translocase subunit SecA [Borrelia afzelii PKo]
24	BbuJD1_0154	>gi|387825809|ref|YP_005805262.1| Preprotein translocase subunit SecA [Borrelia burgdorferi JD1]
24	BbuN40_0154	>gi|387827071|ref|YP_005806353.1| Preprotein translocase subunit SecA [Borrelia burgdorferi N40]
24	KK9_0152	>gi|386853560|ref|YP_006202845.1| Preprotein translocase subunit SecA [Borrelia garinii BgVir]
24	Q7M_156	>gi|386859381|ref|YP_006272087.1| Protein translocase subunit SecA [Borrelia crocidurae str. Achema]
24	BgCN_0152	>gi|408670782|ref|YP_006870853.1| preprotein translocase subunit SecA [Borrelia garinii NMJW1]
24	BafHLJ01_0158	>gi|410678905|ref|YP_006931307.1| preprotein translocase subunit SecA [Borrelia afzelii HLJ01]
24	L144_00760	>gi|530321074|ref|YP_008407340.1| preprotein translocase subunit SecA [Borrelia burgdorferi CA382]
24	I871_00825	>gi|530575544|ref|YP_008415315.1| preprotein translocase subunit SecA [Borrelia miyamotoi LB-2001]
24	BVAVS116_0151	>gi|492960356|gb|WP_006068441.1| preprotein translocase subunit SecA [Borrelia valaisiana VS116]
25	X966_00655	>gi|569534920|gb|AHE62475.1| transcript cleavage factor GreA [Borrelia parkeri HR1]
25	BB_0132	>gi|15594477|ref|NP_212266.1| transcript cleavage factor/hypothetical protein [Borrelia burgdorferi B31]
25	BG0134	>gi|51598396|ref|YP_072584.1| transcript cleavage factor/unknown domain fusion protein [Borrelia garinii PBi]
25	BT0132	>gi|119952935|ref|YP_945144.1| transcript cleavage factor/unknown domain fusion protein [Borrelia turicatae 91E135]
25	BH0132	>gi|187918011|ref|YP_001883574.1| transcript cleavage factor/unknown domain fusion protein [Borrelia hermsii HS1]
25	BDU_136	>gi|203284058|ref|YP_002221798.1| transcription elongation factor EF [Borrelia duttonii Ly]
25	BRE_135	>gi|203287597|ref|YP_002222612.1| transcription elongation factor EF [Borrelia recurrentis A1]
25	BbuZS7_0132	>gi|218249878|ref|YP_002374660.1| transcript cleavage factor [Borrelia burgdorferi ZS7]
25	BbiDN127_0131	>gi|343127454|ref|YP_004777385.1| transcription elongation factor GreA domain-containing protein [Borrelia bissettii DN127]
25	BafPKo_0130	>gi|384206632|ref|YP_005592353.1| transcription elongation factor GreA domain protein [Borrelia afzelii PKo]
25	BbuJD1_0132	>gi|387825790|ref|YP_005805243.1| transcription elongation factor GreA (Transcript cleavage factorgreA) [Borrelia burgdorferi JD1]
25	BbuN40_0132	>gi|387827053|ref|YP_005806335.1| transcription elongation factor GreA (Transcript cleavage factorgreA) [Borrelia burgdorferi N40]
25	KK9_0132	>gi|386853540|ref|YP_006202825.1| fused transcript cleavage factor/hypothetical protein [Borrelia garinii BgVir]
25	Q7M_138	>gi|386859363|ref|YP_006272069.1| Transcription elongation factor [Borrelia crocidurae str. Achema]
25	BgCN_0133	>gi|408670764|ref|YP_006870835.1| fused transcript cleavage factor/hypothetical protein [Borrelia garinii NMJW1]
25	BafHLJ01_0137	>gi|410678884|ref|YP_006931286.1| transcript cleavage factor/hypothetical protein [Borrelia afzelii HLJ01]
25	L144_00660	>gi|530321054|ref|YP_008407320.1| transcript cleavage factor/unknown domain fusion protein [Borrelia burgdorferi CA382]
25	I871_00680	>gi|530575527|ref|YP_008415298.1| transcript cleavage factor [Borrelia miyamotoi LB-2001]
25	BVAVS116_0131	>gi|492960830|gb|WP_006068915.1| transcript cleavage factor [Borrelia valaisiana VS116]
26	X966_03780	>gi|569535493|gb|AHE63048.1| valyl-tRNA synthetase [Borrelia parkeri HR1]
26	BB_0738	>gi|15595083|ref|NP_212872.1| valyl-tRNA synthetase [Borrelia burgdorferi B31]
26	BG0759	>gi|51598989|ref|YP_073177.1| valyl-tRNA synthetase [Borrelia garinii PBi]
26	BT0738	>gi|119953516|ref|YP_945725.1| valyl-tRNA synthetase [Borrelia turicatae 91E135]
26	BH0738	>gi|187918595|ref|YP_001884158.1| valyl-tRNA synthetase [Borrelia hermsii HS1]
26	BDU_742	>gi|203284634|ref|YP_002222374.1| valyl-tRNA synthetase [Borrelia duttonii Ly]
26	BRE_745	>gi|203288168|ref|YP_002223183.1| valyl-tRNA synthetase [Borrelia recurrentis A1]
26	BbuZS7_0762	>gi|218249873|ref|YP_002375236.1| valyl-tRNA synthetase [Borrelia burgdorferi ZS7]
26	BbiDN127_0749	>gi|343128034|ref|YP_004777965.1| valyl-tRNA synthetase [Borrelia bissettii DN127]
26	BafPKo_0762	>gi|384207223|ref|YP_005592945.1| valyl-tRNA synthetase [Borrelia afzelii PKo]
26	BbuJD1_0738	>gi|387826369|ref|YP_005805822.1| valyl-tRNA synthetase [Borrelia burgdorferi JD1]
26	BbuN40_0738	>gi|387827634|ref|YP_005806916.1| valyl-tRNA synthetase [Borrelia burgdorferi N40]
26	KK9_0771	>gi|386854137|ref|YP_006203422.1| ValS protein [Borrelia garinii BgVir]
26	BgCN_0764	>gi|408671342|ref|YP_006871413.1| valyl-tRNA synthetase [Borrelia garinii NMJW1]
26	BafHLJ01_0808	>gi|410679521|ref|YP_006931923.1| valyl-tRNA synthetase [Borrelia afzelii HLJ01]
26	L144_03630	>gi|530321634|ref|YP_008407900.1| valyl-tRNA ligase [Borrelia burgdorferi CA382]
26	I871_03870	>gi|530576078|ref|YP_008415873.1| valyl-tRNA synthetase [Borrelia miyamotoi LB-2001]
26	BVAVS116_0756	>gi|492960244|gb|WP_006068329.1| valyl-tRNA synthetase [Borrelia valaisiana VS116]
27	X966_04125	>gi|569535555|gb|AHE63110.1| translation initiation factor IF-2 [Borrelia parkeri HR1]
27	BB_0801	>gi|15595146|ref|NP_212935.1| translation initiation factor IF-2 [Borrelia burgdorferi B31]
27	BG0827	>gi|51599053|ref|YP_073241.1| translation initiation factor IF-2 [Borrelia garinii PBi]
27	BT0801	>gi|119953578|ref|YP_945788.1| translation initiation factor IF-2 [Borrelia turicatae 91E135]
27	BH0801	>gi|187918655|ref|YP_001884221.1| translation initiation factor IF-2 [Borrelia hermsii HS1]
27	BDU_809	>gi|203284697|ref|YP_002222437.1| translation initiation factor IF-2 [Borrelia duttonii Ly]
27	BRE_812	>gi|203288229|ref|YP_002223244.1| translation initiation factor IF-2 [Borrelia recurrentis A1]
27	BbuZS7_0831	>gi|218249792|ref|YP_002375300.1| translation initiation factor IF-2 [Borrelia burgdorferi ZS7]
27	BbiDN127_0817	>gi|343128098|ref|YP_004778029.1| translation initiation factor IF-2 [Borrelia bissettii DN127]
27	BafPKo_0829	>gi|384207286|ref|YP_005593008.1| translation initiation factor IF-2 [Borrelia afzelii PKo]
27	BbuJD1_0801	>gi|387826430|ref|YP_005805883.1| translation initiation factor IF-2, putative [Borrelia burgdorferi JD1]
27	BbuN40_0801	>gi|387827696|ref|YP_005806978.1| translation initiation factor IF-2, putative [Borrelia burgdorferi N40]
27	KK9_0839	>gi|386854199|ref|YP_006203484.1| InfB [Borrelia garinii BgVir]
27	Q7M_815	>gi|386860040|ref|YP_006272746.1| translation initiation factor IF-2 [Borrelia crocidurae str. Achema]
27	BgCN_0833	>gi|408671405|ref|YP_006871476.1| translation initiation factor IF-2 [Borrelia garinii NMJW1]
27	L144_03945	>gi|530321696|ref|YP_008407962.1| translation initiation factor IF-2 [Borrelia burgdorferi CA382]
27	I871_04220	>gi|530576137|ref|YP_008415933.1| translation initiation factor IF-2 [Borrelia miyamotoi LB-2001]
27	BVAVS116_0823	>gi|492960914|gb|WP_006068999.1| translation initiation factor IF-2 [Borrelia valaisiana VS116]
28	X966_03400	>gi|569535424|gb|AHE62979.1| chemotaxis protein CheA [Borrelia parkeri HR1]
28	BB_0669	>gi|15595014|ref|NP_212803.1| chemotaxis protein CheA [Borrelia burgdorferi B31]
28	BG0692	>gi|51598924|ref|YP_073112.1| chemotaxis histidine kinase [Borrelia garinii PBi]
28	BT0669	>gi|119953447|ref|YP_945656.1| chemotaxis protein CheA [Borrelia turicatae 91E135]
28	BH0669	>gi|187918525|ref|YP_001884088.1| chemotaxis protein CheA [Borrelia hermsii HS1]
28	BDU_672	>gi|203284567|ref|YP_002222307.1| chemotaxis histidine kinase [Borrelia duttonii Ly]
28	BRE_675	>gi|203288101|ref|YP_002223116.1| chemotaxis histidine kinase [Borrelia recurrentis A1]
28	BbuZS7_0689	>gi|218249722|ref|YP_002375169.1| chemotaxis protein CheA [Borrelia burgdorferi ZS7]
28	BbiDN127_0680	>gi|343127970|ref|YP_004777901.1| chemotaxis histidine kinase [Borrelia bissettii DN127]
28	BafPKo_0693	>gi|384207157|ref|YP_005592879.1| chemotaxis histidine kinase [Borrelia afzelii PKo]
28	BbuJD1_0669	>gi|387826305|ref|YP_005805758.1| chemotaxis protein CheA [Borrelia burgdorferi JD1]
28	BbuN40_0669	>gi|387827569|ref|YP_005806851.1| chemotaxis protein CheA [Borrelia burgdorferi N40]
28	KK9_0702	>gi|386854071|ref|YP_006203356.1| CheA-2 [Borrelia garinii BgVir]
28	Q7M_678	>gi|386859903|ref|YP_006272609.1| chemotaxis histidine kinase [Borrelia crocidurae str. Achema]
28	BgCN_0696	>gi|408671278|ref|YP_006871349.1| chemotaxis histidine kinase [Borrelia garinii NMJW1]
28	BafHLJ01_0737	>gi|410679453|ref|YP_006931855.1| chemotaxis histidine kinase [Borrelia afzelii HLJ01]
28	L144_03285	>gi|530321567|ref|YP_008407833.1| chemotaxis protein CheA [Borrelia burgdorferi CA382]
28	I871_03495	>gi|530576007|ref|YP_008415801.1| chemotaxis protein CheA [Borrelia miyamotoi LB-2001]
28	BVAVS116_0687	>gi|492960796|gb|WP_006068881.1| chemotaxis protein CheA [Borrelia valaisiana VS116]
29	X966_04105	>gi|569535551|gb|AHE63106.1| DNA mismatch repair protein MutS [Borrelia parkeri HR1]
29	BB_0797	>gi|15595142|ref|NP_212931.1| DNA mismatch repair protein MutS [Borrelia burgdorferi B31]
29	BG0823	>gi|51599049|ref|YP_073237.1| DNA mismatch repair protein MutS [Borrelia garinii PBi]
29	BT0797	>gi|119953574|ref|YP_945784.1| DNA mismatch repair protein MutS [Borrelia turicatae 91E135]
29	BH0797	>gi|187918651|ref|YP_001884217.1| DNA mismatch repair protein MutS [Borrelia hermsii HS1]
29	BDU_805	>gi|203284693|ref|YP_002222433.1| DNA mismatch repair protein [Borrelia duttonii Ly]
29	BRE_808	>gi|203288226|ref|YP_002223241.1| DNA mismatch repair protein [Borrelia recurrentis A1]
29	BbuZS7_0827	>gi|218249851|ref|YP_002375296.1| DNA mismatch repair protein MutS [Borrelia burgdorferi ZS7]
29	BbiDN127_0813	>gi|343128094|ref|YP_004778025.1| DNA mismatch repair protein MutS [Borrelia bissettii DN127]
29	BafPKo_0825	>gi|384207282|ref|YP_005593004.1| DNA mismatch repair protein MutS [Borrelia afzelii PKo]
29	BbuJD1_0797	>gi|387826427|ref|YP_005805880.1| DNA mismatch repair protein MutS [Borrelia burgdorferi JD1]
29	BbuN40_0797	>gi|387827692|ref|YP_005806974.1| DNA mismatch repair protein MutS [Borrelia burgdorferi N40]
29	KK9_0835	>gi|386854195|ref|YP_006203480.1| DNA mismatch repair protein MutS [Borrelia garinii BgVir]
29	Q7M_811	>gi|386860036|ref|YP_006272742.1| DNA mismatch repair protein [Borrelia crocidurae str. Achema]
29	BgCN_0828	>gi|408671400|ref|YP_006871471.1| DNA mismatch repair protein MutS [Borrelia garinii NMJW1]
29	BafHLJ01_0879	>gi|410679588|ref|YP_006931990.1| DNA mismatch repair protein MutS [Borrelia afzelii HLJ01]
29	L144_03925	>gi|530321692|ref|YP_008407958.1| DNA mismatch repair protein MutS [Borrelia burgdorferi CA382]
29	I871_04195	>gi|530576134|ref|YP_008415930.1| DNA mismatch repair protein MutS [Borrelia miyamotoi LB-2001]
29	BVAVS116_0819	>gi|492960368|gb|WP_006068453.1| DNA mismatch repair protein MutS [Borrelia valaisiana VS116]
30	X966_04260	>gi|569535582|gb|AHE63137.1| DNA topoisomerase I [Borrelia parkeri HR1]
30	BB_0828	>gi|15595173|ref|NP_212962.1| DNA topoisomerase I subunit A [Borrelia burgdorferi B31]
30	BG0853	>gi|51599079|ref|YP_073267.1| DNA topoisomerase I [Borrelia garinii PBi]
30	BT0828	>gi|119953605|ref|YP_945815.1| DNA topoisomerase I [Borrelia turicatae 91E135]
30	BH0828	>gi|187918681|ref|YP_001884248.1| DNA topoisomerase I [Borrelia hermsii HS1]
30	BDU_840	>gi|203284728|ref|YP_002222468.1| DNA topoisomerase I [Borrelia duttonii Ly]
30	BRE_838	>gi|203288255|ref|YP_002223270.1| DNA topoisomerase I [Borrelia recurrentis A1]
30	BbuZS7_0857	>gi|218249920|ref|YP_002375325.1| DNA topoisomerase I [Borrelia burgdorferi ZS7]
30	BbiDN127_0843	>gi|343128124|ref|YP_004778055.1| DNA topoisomerase I [Borrelia bissettii DN127]
30	BafPKo_0855	>gi|384207312|ref|YP_005593034.1| DNA topoisomerase I [Borrelia afzelii PKo]
30	BbuJD1_0828	>gi|387826455|ref|YP_005805908.1| DNA topoisomerase I [Borrelia burgdorferi JD1]
30	BbuN40_0828	>gi|387827721|ref|YP_005807003.1| DNA topoisomerase I [Borrelia burgdorferi N40]
30	KK9_0867	>gi|386854226|ref|YP_006203511.1| DNA topoisomerase I [Borrelia garinii BgVir]
30	Q7M_844	>gi|386860069|ref|YP_006272775.1| DNA topoisomerase [Borrelia crocidurae str. Achema]
30	BgCN_0860	>gi|408671430|ref|YP_006871501.1| DNA topoisomerase I [Borrelia garinii NMJW1]
30	BafHLJ01_0912	>gi|410679621|ref|YP_006932023.1| DNA topoisomerase I [Borrelia afzelii HLJ01]
30	L144_04075	>gi|530321722|ref|YP_008407988.1| DNA topoisomerase I [Borrelia burgdorferi CA382]
30	I871_04350	>gi|530576162|ref|YP_008415959.1| DNA topoisomerase I [Borrelia miyamotoi LB-2001]
30	BVAVS116_0849	>gi|492960619|gb|WP_006068704.1| DNA topoisomerase I [Borrelia valaisiana VS116]
31	BbuN40_0210	>gi|387827126|ref|YP_005806408.1| Surface-located membrane protein 1 (LMP1) [Borrelia burgdorferi N40]
32	X966_01260	>gi|569535030|gb|AHE62585.1| leucyl-tRNA synthase [Borrelia parkeri HR1]
32	BB_0251	>gi|15594596|ref|NP_212385.1| leucyl-tRNA synthetase [Borrelia burgdorferi B31]
32	BG0254	>gi|51598511|ref|YP_072699.1| leucyl-tRNA synthetase [Borrelia garinii PBi]
32	BT0251	>gi|119953049|ref|YP_945258.1| leucyl-tRNA synthetase [Borrelia turicatae 91E135]
32	BH0251	>gi|187918124|ref|YP_001883687.1| leucyl-tRNA synthetase [Borrelia hermsii HS1]
32	BDU_253	>gi|203284171|ref|YP_002221911.1| leucyl-tRNA synthetase [Borrelia duttonii Ly]
32	BRE_252	>gi|203287707|ref|YP_002222722.1| leucyl-tRNA synthetase [Borrelia recurrentis A1]
32	BbuZS7_0257	>gi|218249906|ref|YP_002374774.1| leucyl-tRNA synthetase [Borrelia burgdorferi ZS7]
32	BbiDN127_0250	>gi|343127568|ref|YP_004777499.1| leucyl-tRNA synthetase [Borrelia bissettii DN127]
32	BafPKo_0253	>gi|384206748|ref|YP_005592469.1| leucyl-tRNA synthetase [Borrelia afzelii PKo]
32	BbuJD1_0251	>gi|387825905|ref|YP_005805358.1| leucyl-tRNA synthetase [Borrelia burgdorferi JD1]
32	BbuN40_0251	>gi|387827167|ref|YP_005806449.1| leucyl-tRNA synthetase [Borrelia burgdorferi N40]
32	KK9_0256	>gi|386853659|ref|YP_006202944.1| LeuS protein [Borrelia garinii BgVir]
32	Q7M_254	>gi|386859479|ref|YP_006272185.1| leucyl-tRNA synthetase [Borrelia crocidurae str. Achema]
32	BgCN_0255	>gi|408670876|ref|YP_006870947.1| leucyl-tRNA synthetase [Borrelia garinii NMJW1]
32	BafHLJ01_0272	>gi|410679014|ref|YP_006931416.1| leucyl-tRNA synthetase [Borrelia afzelii HLJ01]
32	L144_01235	>gi|530321169|ref|YP_008407435.1| leucyl-tRNA ligase [Borrelia burgdorferi CA382]
32	I871_01340	>gi|530575641|ref|YP_008415412.1| leucyl-tRNA synthase [Borrelia miyamotoi LB-2001]
32	BVAVS116_0250	>gi|492960295|gb|WP_006068380.1| leucyl-tRNA synthase [Borrelia valaisiana VS116]
33	BT0744	>gi|119953521|ref|YP_945730.1| p93 antigen [Borrelia turicatae 91E135]
33	BH0744	>gi|187918600|ref|YP_001884163.1| p93 antigen [Borrelia hermsii HS1]
33	BDU_747	>gi|203284639|ref|YP_002222379.1| antigen, p83/100 [Borrelia duttonii Ly]
33	BRE_750	>gi|203288172|ref|YP_002223187.1| antigen, p83/100 [Borrelia recurrentis A1]
33	Q7M_756	>gi|386859981|ref|YP_006272687.1| Antigen, p83/100 [Borrelia crocidurae str. Achema]
34	X966_04090	>gi|569535548|gb|AHE63103.1| membrane protein [Borrelia parkeri HR1]
34	BB_0795	>gi|15595140|ref|NP_212929.1| outer membrane protein [Borrelia burgdorferi B31]
34	BG0821	>gi|51599047|ref|YP_073235.1| outer membrane protein [Borrelia garinii PBi]
34	BT0795	>gi|119953571|ref|YP_945781.1| outer membrane protein [Borrelia turicatae 91E135]
34	BH0795	>gi|187918648|ref|YP_001884214.1| outer membrane protein [Borrelia hermsii HS1]
34	BDU_802	>gi|203284690|ref|YP_002222430.1| outer membrane protein [Borrelia duttonii Ly]
34	BRE_805	>gi|203288223|ref|YP_002223238.1| outer membrane protein [Borrelia recurrentis A1]
34	BbuZS7_0825	>gi|218249467|ref|YP_002375294.1| outer membrane protein [Borrelia burgdorferi ZS7]
34	BbiDN127_0811	>gi|343128092|ref|YP_004778023.1| outer membrane assembly complex, YaeT protein [Borrelia bissettii DN127]
34	BafPKo_0823	>gi|384207280|ref|YP_005593002.1| outer membrane assembly complex, YaeT protein [Borrelia afzelii PKo]
34	BbuJD1_0795	>gi|387826425|ref|YP_005805878.1| outer membrane protein [Borrelia burgdorferi JD1]
34	BbuN40_0795	>gi|387827690|ref|YP_005806972.1| outer membrane protein [Borrelia burgdorferi N40]
34	KK9_0833	>gi|386854193|ref|YP_006203478.1| outer membrane protein [Borrelia garinii BgVir]
34	Q7M_808	>gi|386860033|ref|YP_006272739.1| outer membrane protein [Borrelia crocidurae str. Achema]
34	BgCN_0826	>gi|408671398|ref|YP_006871469.1| outer membrane protein [Borrelia garinii NMJW1]
34	BafHLJ01_0876	>gi|410679585|ref|YP_006931987.1| outer membrane protein [Borrelia afzelii HLJ01]
34	L144_03915	>gi|530321690|ref|YP_008407956.1| outer membrane protein [Borrelia burgdorferi CA382]
34	I871_04185	>gi|530576132|ref|YP_008415928.1| membrane protein [Borrelia miyamotoi LB-2001]
34	BVAVS116_0817	>gi|492960175|gb|WP_006068260.1| membrane protein [Borrelia valaisiana VS116]
35	X966_04255	>gi|569535581|gb|AHE63136.1| ATP-dependent helicase [Borrelia parkeri HR1]
35	BB_0827	>gi|15595172|ref|NP_212961.1| ATP-dependent helicase [Borrelia burgdorferi B31]
35	BG0852	>gi|51599078|ref|YP_073266.1| ATP-dependent helicase [Borrelia garinii PBi]
35	BT0827	>gi|119953604|ref|YP_945814.1| ATP-dependent protease La [Borrelia turicatae 91E135]
35	BH0827	>gi|187918680|ref|YP_001884247.1| ATP-dependent protease La [Borrelia hermsii HS1]
35	BDU_839	>gi|203284727|ref|YP_002222467.1| ATP-dependent helicase [Borrelia duttonii Ly]
35	BRE_837	>gi|203288254|ref|YP_002223269.1| ATP-dependent helicase [Borrelia recurrentis A1]
35	BbuZS7_0856	>gi|218249206|ref|YP_002375324.1| ATP-dependent helicase HrpA [Borrelia burgdorferi ZS7]
35	BbiDN127_0842	>gi|343128123|ref|YP_004778054.1| ATP-dependent helicase domain-containing protein [Borrelia bissettii DN127]
35	BafPKo_0854	>gi|384207311|ref|YP_005593033.1| ATP-dependent helicase domain protein [Borrelia afzelii PKo]
35	BbuJD1_0827	>gi|387826454|ref|YP_005805907.1| ATP-dependent helicase HrpA [Borrelia burgdorferi JD1]
35	BbuN40_0827	>gi|387827720|ref|YP_005807002.1| ATP-dependent helicase HrpA [Borrelia burgdorferi N40]
35	KK9_0866	>gi|386854225|ref|YP_006203510.1| ATP-dependent helicase [Borrelia garinii BgVir]
35	Q7M_843	>gi|386860068|ref|YP_006272774.1| ATP-dependent helicase [Borrelia crocidurae str. Achema]
35	BgCN_0859	>gi|408671429|ref|YP_006871500.1| ATP-dependent helicase [Borrelia garinii NMJW1]
35	BafHLJ01_0911	>gi|410679620|ref|YP_006932022.1| ATP-dependent helicase [Borrelia afzelii HLJ01]
35	L144_04070	>gi|530321721|ref|YP_008407987.1| ATP-dependent helicase HrpA [Borrelia burgdorferi CA382]
35	I871_04345	>gi|530576161|ref|YP_008415958.1| ATP-dependent helicase [Borrelia miyamotoi LB-2001]
35	BVAVS116_0848	>gi|492960697|gb|WP_006068782.1| ATP-dependent helicase [Borrelia valaisiana VS116]
36	Q7M_641	>gi|386859866|ref|YP_006272572.1| hypothetical protein Q7M_641 [Borrelia crocidurae str. Achema]
36	BafHLJ01_0700	>gi|410679416|ref|YP_006931818.1| exodeoxyribonuclease V subunit beta [Borrelia afzelii HLJ01]
37	X966_00220	>gi|569534837|gb|AHE62392.1| chromosome segregation protein SMC [Borrelia parkeri HR1]
37	BB_0045	>gi|365992277|ref|NP_212179.2| P115 protein [Borrelia burgdorferi B31]
37	BG0044	>gi|51598307|ref|YP_072495.1| P115 protein [Borrelia garinii PBi]
37	BT0045	>gi|119952850|ref|YP_945059.1| chromosome partition protein Smc [Borrelia turicatae 91E135]
37	BH0045	>gi|187917926|ref|YP_001883489.1| chromosome partition protein Smc [Borrelia hermsii HS1]
37	BDU_49	>gi|203283973|ref|YP_002221713.1| P115 protein [Borrelia duttonii Ly]
37	BRE_48	>gi|203287516|ref|YP_002222531.1| P115 protein [Borrelia recurrentis A1]
37	BbuZS7_0044	>gi|218249696|ref|YP_002374578.1| P115 protein [Borrelia burgdorferi ZS7]
37	BbiDN127_0044	>gi|343127368|ref|YP_004777299.1| recF/RecN/SMC N terminal domain-containing protein, partial [Borrelia bissettii DN127]
37	BafPKo_0044	>gi|384206547|ref|YP_005592268.1| recF/RecN/SMC N terminal domain protein [Borrelia afzelii PKo]
37	BbuJD1_0045	>gi|387825705|ref|YP_005805158.1| P115 protein [Borrelia burgdorferi JD1]
37	BbuN40_0045	>gi|387826969|ref|YP_005806251.1| P115 protein [Borrelia burgdorferi N40]
37	KK9_0044	>gi|386853454|ref|YP_006202739.1| P115 protein [Borrelia garinii BgVir]
37	Q7M_50	>gi|386859275|ref|YP_006271981.1| P115 protein [Borrelia crocidurae str. Achema]
37	BgCN_0045	>gi|408670677|ref|YP_006870748.1| P115 protein [Borrelia garinii NMJW1]
37	BafHLJ01_0047	>gi|410678795|ref|YP_006931197.1| P115 protein [Borrelia afzelii HLJ01]
37	L144_00230	>gi|530320970|ref|YP_008407236.1| P115 protein [Borrelia burgdorferi CA382]
37	I871_00230	>gi|530575444|ref|YP_008415212.1| hypothetical protein I871_00230 [Borrelia miyamotoi LB-2001]
37	BVAVS116_0043	>gi|492960314|gb|WP_006068399.1| hypothetical protein [Borrelia valaisiana VS116]
38	X966_01270	>gi|569535032|gb|AHE62587.1| Lon protease [Borrelia parkeri HR1]
38	BB_0253	>gi|15594598|ref|NP_212387.1| ATP-dependent protease LA [Borrelia burgdorferi B31]
38	BG0256	>gi|51598513|ref|YP_072701.1| ATP-dependent protease LA [Borrelia garinii PBi]
38	BT0253	>gi|119953051|ref|YP_945260.1| ATP-dependent protease La [Borrelia turicatae 91E135]
38	BH0253	>gi|187918126|ref|YP_001883689.1| ATP-dependent protease La [Borrelia hermsii HS1]
38	BDU_255	>gi|203284173|ref|YP_002221913.1| ATP-dependent protease LA [Borrelia duttonii Ly]
38	BRE_254	>gi|203287709|ref|YP_002222724.1| ATP-dependent protease LA [Borrelia recurrentis A1]
38	BbuZS7_0259	>gi|218249286|ref|YP_002374776.1| ATP-dependent protease La [Borrelia burgdorferi ZS7]
38	BbiDN127_0252	>gi|343127570|ref|YP_004777501.1| ATP-dependent protease La [Borrelia bissettii DN127]
38	BafPKo_0255	>gi|384206750|ref|YP_005592471.1| ATP-dependent protease La [Borrelia afzelii PKo]
38	BbuJD1_0253	>gi|387825907|ref|YP_005805360.1| ATP-dependent protease La [Borrelia burgdorferi JD1]
38	BbuN40_0253	>gi|387827169|ref|YP_005806451.1| ATP-dependent protease La [Borrelia burgdorferi N40]
38	KK9_0258	>gi|386853661|ref|YP_006202946.1| ATP-dependent protease LA [Borrelia garinii BgVir]
38	Q7M_256	>gi|386859481|ref|YP_006272187.1| ATP-dependent protease LA [Borrelia crocidurae str. Achema]
38	BgCN_0257	>gi|408670878|ref|YP_006870949.1| ATP-dependent protease LA [Borrelia garinii NMJW1]
38	BafHLJ01_0275	>gi|410679017|ref|YP_006931419.1| ATP-dependent protease LA [Borrelia afzelii HLJ01]
38	L144_01245	>gi|530321171|ref|YP_008407437.1| ATP-dependent protease LA [Borrelia burgdorferi CA382]
38	I871_01350	>gi|530575643|ref|YP_008415414.1| Lon protease [Borrelia miyamotoi LB-2001]
38	BVAVS116_0251	>gi|492960410|gb|WP_006068495.1| Lon protease [Borrelia valaisiana VS116]
39	X966_02170	>gi|569535200|gb|AHE62755.1| DNA gyrase subunit A [Borrelia parkeri HR1]
39	BB_0435	>gi|15594780|ref|NP_212569.1| DNA gyrase subunit A [Borrelia burgdorferi B31]
39	BG0442	>gi|51598689|ref|YP_072877.1| DNA gyrase, subunit A [Borrelia garinii PBi]
39	BT0435	>gi|119953223|ref|YP_945432.1| DNA gyrase subunit A [Borrelia turicatae 91E135]
39	BH0435	>gi|187918300|ref|YP_001883863.1| DNA gyrase subunit A [Borrelia hermsii HS1]
39	BDU_432	>gi|203284343|ref|YP_002222083.1| DNA gyrase, subunit A [Borrelia duttonii Ly]
39	BRE_435	>gi|203287877|ref|YP_002222892.1| DNA gyrase, subunit A [Borrelia recurrentis A1]
39	BbuZS7_0441	>gi|218249915|ref|YP_002374946.1| DNA gyrase subunit A [Borrelia burgdorferi ZS7]
39	BbiDN127_0437	>gi|343127743|ref|YP_004777674.1| DNA gyrase subunit A [Borrelia bissettii DN127]
39	BafPKo_0446	>gi|384206927|ref|YP_005592648.1| DNA gyrase subunit A [Borrelia afzelii PKo]
39	BbuJD1_0435	>gi|387826080|ref|YP_005805533.1| DNA gyrase subunit A [Borrelia burgdorferi JD1]
39	BbuN40_0435	>gi|387827343|ref|YP_005806625.1| DNA gyrase subunit A [Borrelia burgdorferi N40]
39	KK9_0450	>gi|386853839|ref|YP_006203124.1| DNA gyrase subunit A [Borrelia garinii BgVir]
39	Q7M_439	>gi|386859664|ref|YP_006272370.1| DNA gyrase subunit A [Borrelia crocidurae str. Achema]
39	BgCN_0448	>gi|408671052|ref|YP_006871123.1| DNA gyrase subunit A [Borrelia garinii NMJW1]
39	L144_02120	>gi|530321344|ref|YP_008407610.1| DNA gyrase subunit A [Borrelia burgdorferi CA382]
39	I871_02290	>gi|530575803|ref|YP_008415580.1| DNA gyrase subunit A [Borrelia miyamotoi LB-2001]
39	BVAVS116_0436	>gi|492960487|gb|WP_006068572.1| DNA gyrase subunit A [Borrelia valaisiana VS116]
40	X966_03105	>gi|569535371|gb|AHE62926.1| peptidase [Borrelia parkeri HR1]
40	BB_0613	>gi|365992375|ref|NP_212747.2| ATP-dependent protease La [Borrelia burgdorferi B31]
40	BG0629	>gi|51598865|ref|YP_073053.1| ATP-dependent protease LA [Borrelia garinii PBi]
40	BT0613	>gi|119953395|ref|YP_945604.1| ATP-dependent protease La [Borrelia turicatae 91E135]
40	BH0613	>gi|187918473|ref|YP_001884036.1| ATP-dependent protease La [Borrelia hermsii HS1]
40	BDU_616	>gi|203284515|ref|YP_002222255.1| ATP-dependent protease LA [Borrelia duttonii Ly]
40	BRE_619	>gi|203288049|ref|YP_002223064.1| ATP-dependent protease LA [Borrelia recurrentis A1]
40	BbuZS7_0630	>gi|218249521|ref|YP_002375118.1| ATP-dependent protease La [Borrelia burgdorferi ZS7]
40	BbiDN127_0620	>gi|343127914|ref|YP_004777845.1| ATP-dependent protease La [Borrelia bissettii DN127]
40	BafPKo_0633	>gi|384207101|ref|YP_005592823.1| ATP-dependent protease La [Borrelia afzelii PKo]
40	BbuJD1_0613	>gi|387826249|ref|YP_005805702.1| ATP-dependent protease La [Borrelia burgdorferi JD1]
40	BbuN40_0613	>gi|387827513|ref|YP_005806795.1| ATP-dependent protease La [Borrelia burgdorferi N40]
40	KK9_0641	>gi|386854015|ref|YP_006203300.1| ATP-dependent protease LA [Borrelia garinii BgVir]
40	Q7M_621	>gi|386859846|ref|YP_006272552.1| ATP-dependent protease LA [Borrelia crocidurae str. Achema]
40	BgCN_0636	>gi|408671224|ref|YP_006871295.1| ATP-dependent protease LA [Borrelia garinii NMJW1]
40	L144_03000	>gi|530321512|ref|YP_008407778.1| ATP-dependent protease La [Borrelia burgdorferi CA382]
40	I871_03185	>gi|530575953|ref|YP_008415745.1| Lon protease [Borrelia miyamotoi LB-2001]
40	BVAVS116_0628	>gi|492960158|gb|WP_006068243.1| Lon protease [Borrelia valaisiana VS116]
41	X966_01295	>gi|569535037|gb|AHE62592.1| cell division protein FtsK [Borrelia parkeri HR1]
41	BB_0257	>gi|559797710|ref|YP_008853940.1| cell division protein FtsK [Borrelia burgdorferi B31]
41	BG0260	>gi|51598517|ref|YP_072705.1| cell division protein, putative [Borrelia garinii PBi]
41	BT0257	>gi|119953056|ref|YP_945265.1| cell division protein FtsK [Borrelia turicatae 91E135]
41	BH0257	>gi|187918131|ref|YP_001883694.1| cell division protein FtsK [Borrelia hermsii HS1]
41	BDU_260	>gi|203284178|ref|YP_002221918.1| DNA segregation ATPase FtsK/SpoIIIE [Borrelia duttonii Ly]
41	BRE_264	>gi|203287717|ref|YP_002222732.1| DNA segregation ATPase FtsK/SpoIIIE [Borrelia recurrentis A1]
41	BRE_259	>gi|203287714|ref|YP_002222729.1| FtsK/SpoIIIE family protein [Borrelia recurrentis A1]
41	BbuZS7_0263	>gi|218249620|ref|YP_002374780.1| DNA translocase FtsK [Borrelia burgdorferi ZS7]
41	BbiDN127_0256	>gi|343127574|ref|YP_004777505.1| ftsK/SpoIIIE family protein [Borrelia bissettii DN127]
41	BafPKo_0259	>gi|384206754|ref|YP_005592475.1| ftsK/SpoIIIE family protein [Borrelia afzelii PKo]
41	BbuJD1_0257	>gi|387825911|ref|YP_005805364.1| DNA translocase FtsK [Borrelia burgdorferi JD1]
41	BbuN40_0257	>gi|387827173|ref|YP_005806455.1| DNA translocase FtsK [Borrelia burgdorferi N40]
41	KK9_0262	>gi|386853665|ref|YP_006202950.1| Cell division protein, putative [Borrelia garinii BgVir]
41	Q7M_261	>gi|386859486|ref|YP_006272192.1| DNA segregation ATPase FtsK/SpoIIIE [Borrelia crocidurae str. Achema]
41	BgCN_0261	>gi|408670882|ref|YP_006870953.1| cell division protein [Borrelia garinii NMJW1]
41	BafHLJ01_0279	>gi|410679021|ref|YP_006931423.1| cell division protein [Borrelia afzelii HLJ01]
41	L144_01265	>gi|530321175|ref|YP_008407441.1| DNA translocase FtsK [Borrelia burgdorferi CA382]
41	I871_01375	>gi|530575648|ref|YP_008415419.1| cell division protein FtsK [Borrelia miyamotoi LB-2001]
41	BVAVS116_0256	>gi|492960235|gb|WP_006068320.1| cell division protein FtsK [Borrelia valaisiana VS116]
42	X966_00480	>gi|569534886|gb|AHE62441.1| DNA mismatch repair protein MutS [Borrelia parkeri HR1]
42	BB_0098	>gi|15594444|ref|NP_212232.1| recombination and DNA strand exchange inhibitor protein [Borrelia burgdorferi B31]
42	BG0099	>gi|51598361|ref|YP_072549.1| recombination and DNA strand exchange inhibitor protein [Borrelia garinii PBi]
42	BT0098	>gi|119952900|ref|YP_945109.1| DNA mismatch repair protein MutS [Borrelia turicatae 91E135]
42	BH0098	>gi|187917976|ref|YP_001883539.1| MutS2 protein [Borrelia hermsii HS1]
42	BDU_101	>gi|203284023|ref|YP_002221763.1| DNA mismatch repair protein MutS [Borrelia duttonii Ly]
42	BbuZS7_0098	>gi|218249507|ref|YP_002374626.1| MutS2 protein [Borrelia burgdorferi ZS7]
42	BbiDN127_0097	>gi|343127420|ref|YP_004777351.1| mutS2 family protein [Borrelia bissettii DN127]
42	BafPKo_0096	>gi|384206598|ref|YP_005592319.1| mutS2 family protein [Borrelia afzelii PKo]
42	BbuJD1_0098	>gi|387825756|ref|YP_005805209.1| MutS2 protein [Borrelia burgdorferi JD1]
42	BbuN40_0098	>gi|387827019|ref|YP_005806301.1| MutS2 protein [Borrelia burgdorferi N40]
42	KK9_0097	>gi|386853506|ref|YP_006202791.1| Recombination and DNA strand exchange inhibitor protein [Borrelia garinii BgVir]
42	Q7M_104	>gi|386859329|ref|YP_006272035.1| DNA mismatch repair protein MutS [Borrelia crocidurae str. Achema]
42	BgCN_0099	>gi|408670730|ref|YP_006870801.1| recombination and DNA strand exchange inhibitor [Borrelia garinii NMJW1]
42	BafHLJ01_0101	>gi|410678848|ref|YP_006931250.1| DNA mismatch repair protein [Borrelia afzelii HLJ01]
42	L144_00490	>gi|530321020|ref|YP_008407286.1| recombination and DNA strand exchange inhibitor protein [Borrelia burgdorferi CA382]
42	I871_00495	>gi|530575496|ref|YP_008415264.1| DNA mismatch repair protein MutS [Borrelia miyamotoi LB-2001]
42	BVAVS116_0097	>gi|492960454|gb|WP_006068539.1| DNA mismatch repair protein MutS [Borrelia valaisiana VS116]
43	X966_01040	>gi|569534989|gb|AHE62544.1| surface-located membrane protein 1 [Borrelia parkeri HR1]
43	BT0210	>gi|119953007|ref|YP_945216.1| surface-located membrane protein 1 [Borrelia turicatae 91E135]
43	BH0210	>gi|187918083|ref|YP_001883646.1| surface-located membrane protein 1 [Borrelia hermsii HS1]
43	BDU_210	>gi|203284130|ref|YP_002221870.1| surface-located membrane protein 1 [Borrelia duttonii Ly]
43	BRE_209	>gi|203287668|ref|YP_002222683.1| surface-located membrane protein 1 [Borrelia recurrentis A1]
43	Q7M_211	>gi|386859436|ref|YP_006272142.1| Surface-located membrane protein 1 [Borrelia crocidurae str. Achema]
43	I871_01115	>gi|530575600|ref|YP_008415371.1| surface-located membrane protein 1 [Borrelia miyamotoi LB-2001]
44	X966_00960	>gi|569534979|gb|AHE62534.1| membrane protein [Borrelia parkeri HR1]
44	BB_0199	>gi|552542330|ref|YP_008686567.1| hypothetical protein BB_0199 [Borrelia burgdorferi B31]
44	BG0197	>gi|51598459|ref|YP_072647.1| hypothetical protein BG0197 [Borrelia garinii PBi]
44	BT0199	>gi|119952996|ref|YP_945205.1| pili chemotaxis protein CheA-like PilL [Borrelia turicatae 91E135]
44	BH0199	>gi|187918072|ref|YP_001883635.1| pili chemotaxis protein CheA-like PilL [Borrelia hermsii HS1]
44	BDU_197	>gi|203284119|ref|YP_002221859.1| hypothetical protein BDU_197 [Borrelia duttonii Ly]
44	BRE_196	>gi|203287657|ref|YP_002222672.1| hypothetical protein BRE_196 [Borrelia recurrentis A1]
44	BbuZS7_0200	>gi|218249835|ref|YP_002374726.1| hypothetical protein BbuZS7_0200 [Borrelia burgdorferi ZS7]
44	BbiDN127_0195	>gi|343127518|ref|YP_004777449.1| hypothetical protein BbiDN127_0195 [Borrelia bissettii DN127]
44	BafPKo_0195	>gi|384206697|ref|YP_005592418.1| hypothetical protein BafPKo_0195 [Borrelia afzelii PKo]
44	BbuJD1_0199	>gi|387825853|ref|YP_005805306.1| membrane protein [Borrelia burgdorferi JD1]
44	BbuN40_0199	>gi|387827115|ref|YP_005806397.1| membrane protein [Borrelia burgdorferi N40]
44	KK9_0197	>gi|386853605|ref|YP_006202890.1| hypothetical protein KK9_0197 [Borrelia garinii BgVir]
44	Q7M_199	>gi|386859424|ref|YP_006272130.1| hypothetical protein Q7M_199 [Borrelia crocidurae str. Achema]
44	BgCN_0196	>gi|408670826|ref|YP_006870897.1| hypothetical protein BgCN_0196 [Borrelia garinii NMJW1]
44	L144_00975	>gi|530321117|ref|YP_008407383.1| membrane protein [Borrelia burgdorferi CA382]
44	I871_01045	>gi|530575588|ref|YP_008415359.1| membrane protein [Borrelia miyamotoi LB-2001]
44	BVAVS116_0196	>gi|492960167|gb|WP_006068252.1| membrane protein [Borrelia valaisiana VS116]
45	X966_00355	>gi|569534863|gb|AHE62418.1| membrane protein [Borrelia parkeri HR1]
45	BB_0072	>gi|15594418|ref|NP_212206.1| hypothetical protein BB_0072 [Borrelia burgdorferi B31]
45	BG0071	>gi|51598333|ref|YP_072521.1| hypothetical protein BG0071 [Borrelia garinii PBi]
45	BT0072	>gi|119952875|ref|YP_945084.1| hypothetical protein BT0072 [Borrelia turicatae 91E135]
45	BH0072	>gi|187917951|ref|YP_001883514.1| hypothetical protein BH0072 [Borrelia hermsii HS1]
45	BDU_76	>gi|203283998|ref|YP_002221738.1| hypothetical protein BDU_76 [Borrelia duttonii Ly]
45	BRE_75	>gi|203287541|ref|YP_002222556.1| hypothetical protein BRE_75 [Borrelia recurrentis A1]
45	BbuZS7_0073	>gi|218249693|ref|YP_002374602.1| hypothetical protein BbuZS7_0073 [Borrelia burgdorferi ZS7]
45	BbiDN127_0071	>gi|343127394|ref|YP_004777325.1| hypothetical protein BbiDN127_0071 [Borrelia bissettii DN127]
45	BafPKo_0071	>gi|384206573|ref|YP_005592294.1| hypothetical protein BafPKo_0071 [Borrelia afzelii PKo]
45	BbuJD1_0072	>gi|387825731|ref|YP_005805184.1| membrane protein [Borrelia burgdorferi JD1]
45	BbuN40_0072	>gi|387826994|ref|YP_005806276.1| membrane protein [Borrelia burgdorferi N40]
45	KK9_0071	>gi|386853480|ref|YP_006202765.1| hypothetical protein KK9_0071 [Borrelia garinii BgVir]
45	Q7M_76	>gi|386859301|ref|YP_006272007.1| hypothetical protein Q7M_76 [Borrelia crocidurae str. Achema]
45	BgCN_0073	>gi|408670704|ref|YP_006870775.1| hypothetical protein BgCN_0073 [Borrelia garinii NMJW1]
45	BafHLJ01_0075	>gi|410678822|ref|YP_006931224.1| hypothetical protein BafHLJ01_0075 [Borrelia afzelii HLJ01]
45	L144_00360	>gi|530320996|ref|YP_008407262.1| hypothetical protein L144_00360 [Borrelia burgdorferi CA382]
45	BVAVS116_0072	>gi|492960643|gb|WP_006068728.1| membrane protein [Borrelia valaisiana VS116]
46	X966_01825	>gi|569535140|gb|AHE62695.1| ATP-dependent Clp protease ClpA [Borrelia parkeri HR1]
46	BB_0369	>gi|365992342|ref|NP_212503.2| ATP-dependent Clp protease, subunit A [Borrelia burgdorferi B31]
46	BG0368	>gi|51598625|ref|YP_072813.1| ATP-dependent Clp protease, subunit A [Borrelia garinii PBi]
46	BT0369	>gi|119953161|ref|YP_945370.1| ATP-dependent Clp protease ATP-binding subunit ClpA [Borrelia turicatae 91E135]
46	BH0369	>gi|187918236|ref|YP_001883799.1| ATP-dependent Clp protease ATP-binding subunit ClpA [Borrelia hermsii HS1]
46	BDU_364	>gi|203284282|ref|YP_002222022.1| ATP-dependent Clp protease, subunit A [Borrelia duttonii Ly]
46	BbuZS7_0371	>gi|218249724|ref|YP_002374886.1| ATP-dependent Clp protease subunit A [Borrelia burgdorferi ZS7]
46	BbiDN127_0364	>gi|343127682|ref|YP_004777613.1| ATPase [Borrelia bissettii DN127]
46	BafPKo_0368	>gi|384206863|ref|YP_005592584.1| ATPase associated with various cellular activities family protein [Borrelia afzelii PKo]
46	BbuJD1_0369	>gi|387826020|ref|YP_005805473.1| ATP-dependent Clp protease, subunit A [Borrelia burgdorferi JD1]
46	BbuN40_0369	>gi|387827282|ref|YP_005806564.1| ATP-dependent Clp protease, subunit A [Borrelia burgdorferi N40]
46	KK9_0373	>gi|386853773|ref|YP_006203058.1| ATP-dependent Clp protease, subunit A [Borrelia garinii BgVir]
46	Q7M_375	>gi|386859600|ref|YP_006272306.1| ATP-dependent Clp protease, subunit A [Borrelia crocidurae str. Achema]
46	BgCN_0370	>gi|408670988|ref|YP_006871059.1| ATP-dependent Clp protease, subunit A [Borrelia garinii NMJW1]
46	BafHLJ01_0400	>gi|410679142|ref|YP_006931544.1| ATP-dependent Clp protease, subunit A [Borrelia afzelii HLJ01]
46	L144_01810	>gi|530321282|ref|YP_008407548.1| ATP-dependent Clp protease, subunit A [Borrelia burgdorferi CA382]
46	I871_01905	>gi|530575752|ref|YP_008415525.1| ATP-dependent Clp protease ClpA [Borrelia miyamotoi LB-2001]
46	BVAVS116_0365	>gi|492960484|gb|WP_006068569.1| ATP-dependent Clp protease ClpA [Borrelia valaisiana VS116]
47	X966_01265	>gi|569535031|gb|AHE62586.1| membrane protein [Borrelia parkeri HR1]
47	BB_0252	>gi|552542333|ref|YP_008686570.1| hypothetical protein BB_0252 [Borrelia burgdorferi B31]
47	BG0255	>gi|51598512|ref|YP_072700.1| hypothetical protein BG0255 [Borrelia garinii PBi]
47	BT0252	>gi|119953050|ref|YP_945259.1| transporter, RND superfamily [Borrelia turicatae 91E135]
47	BH0252	>gi|187918125|ref|YP_001883688.1| antibiotic transport protein [Borrelia hermsii HS1]
47	BDU_254	>gi|203284172|ref|YP_002221912.1| hypothetical protein BDU_254 [Borrelia duttonii Ly]
47	BRE_253	>gi|203287708|ref|YP_002222723.1| hypothetical protein BRE_253 [Borrelia recurrentis A1]
47	BbuZS7_0258	>gi|218249245|ref|YP_002374775.1| hypothetical protein BbuZS7_0258 [Borrelia burgdorferi ZS7]
47	BbiDN127_0251	>gi|343127569|ref|YP_004777500.1| hypothetical protein BbiDN127_0251 [Borrelia bissettii DN127]
47	BafPKo_0254	>gi|384206749|ref|YP_005592470.1| hypothetical protein BafPKo_0254 [Borrelia afzelii PKo]
47	BbuJD1_0252	>gi|387825906|ref|YP_005805359.1| hypothetical protein BbuJD1_0252 [Borrelia burgdorferi JD1]
47	BbuN40_0252	>gi|387827168|ref|YP_005806450.1| hypothetical protein BbuN40_0252 [Borrelia burgdorferi N40]
47	KK9_0257	>gi|386853660|ref|YP_006202945.1| hypothetical protein KK9_0257 [Borrelia garinii BgVir]
47	Q7M_255	>gi|386859480|ref|YP_006272186.1| hypothetical protein Q7M_255 [Borrelia crocidurae str. Achema]
47	BgCN_0256	>gi|408670877|ref|YP_006870948.1| hypothetical protein BgCN_0256 [Borrelia garinii NMJW1]
47	BafHLJ01_0274	>gi|410679016|ref|YP_006931418.1| hypothetical protein BafHLJ01_0274 [Borrelia afzelii HLJ01]
47	L144_01240	>gi|530321170|ref|YP_008407436.1| hypothetical protein L144_01240 [Borrelia burgdorferi CA382]
47	I871_01345	>gi|530575642|ref|YP_008415413.1| membrane protein [Borrelia miyamotoi LB-2001]
47	BVAVS116_0252	>gi|492960439|gb|WP_006068524.1| membrane protein [Borrelia valaisiana VS116]
48	X966_02790	>gi|569535315|gb|AHE62870.1| hypothetical protein [Borrelia parkeri HR1]
48	BT0553	>gi|119953338|ref|YP_945547.1| myosin family protein [Borrelia turicatae 91E135]
48	BH0553	>gi|187918416|ref|YP_001883979.1| myosin family protein [Borrelia hermsii HS1]
48	BDU_555	>gi|203284459|ref|YP_002222199.1| hypothetical protein BDU_555 [Borrelia duttonii Ly]
48	BRE_558	>gi|203287993|ref|YP_002223008.1| hypothetical protein BRE_558 [Borrelia recurrentis A1]
48	Q7M_561	>gi|386859786|ref|YP_006272492.1| hypothetical protein Q7M_561 [Borrelia crocidurae str. Achema]
49	BDU_209	>gi|203284129|ref|YP_002221869.1| hypothetical protein BDU_209 [Borrelia duttonii Ly]
49	BRE_208	>gi|203287667|ref|YP_002222682.1| hypothetical protein BRE_208 [Borrelia recurrentis A1]
49	Q7M_210	>gi|386859435|ref|YP_006272141.1| hypothetical protein Q7M_210 [Borrelia crocidurae str. Achema]
50	X966_03455	>gi|569535435|gb|AHE62990.1| chemotaxis protein [Borrelia parkeri HR1]
50	BB_0680	>gi|15595025|ref|NP_212814.1| methyl-accepting chemotaxis protein [Borrelia burgdorferi B31]
50	BG0703	>gi|51598935|ref|YP_073123.1| methyl-accepting chemotaxis protein [Borrelia garinii PBi]
50	BT0680	>gi|119953458|ref|YP_945667.1| methyl-accepting chemotaxis protein [Borrelia turicatae 91E135]
50	BH0680	>gi|187918536|ref|YP_001884099.1| methyl-accepting chemotaxis protein [Borrelia hermsii HS1]
50	BDU_683	>gi|203284578|ref|YP_002222318.1| methyl-accepting chemotaxis protein [Borrelia duttonii Ly]
50	BRE_686	>gi|203288112|ref|YP_002223127.1| methyl-accepting chemotaxis protein [Borrelia recurrentis A1]
50	BbuZS7_0700	>gi|218249464|ref|YP_002375180.1| methyl-accepting chemotaxis protein [Borrelia burgdorferi ZS7]
50	BbiDN127_0691	>gi|343127981|ref|YP_004777912.1| methyl-accepting chemotaxis (MCP) signaling domain-containing protein [Borrelia bissettii DN127]
50	BafPKo_0705	>gi|384207169|ref|YP_005592891.1| methyl-accepting chemotaxis (MCP) signaling domain protein [Borrelia afzelii PKo]
50	BbuJD1_0680	>gi|387826316|ref|YP_005805769.1| methyl-accepting chemotaxis protein [Borrelia burgdorferi JD1]
50	BbuN40_0680	>gi|387827580|ref|YP_005806862.1| methyl-accepting chemotaxis protein [Borrelia burgdorferi N40]
50	KK9_0713	>gi|386854082|ref|YP_006203367.1| Mcp-4 [Borrelia garinii BgVir]
50	Q7M_689	>gi|386859914|ref|YP_006272620.1| Methyl-accepting chemotaxis protein [Borrelia crocidurae str. Achema]
50	BgCN_0708	>gi|408671289|ref|YP_006871360.1| methyl-accepting chemotaxis protein [Borrelia garinii NMJW1]
50	BafHLJ01_0749	>gi|410679465|ref|YP_006931867.1| methyl-accepting chemotaxis protein [Borrelia afzelii HLJ01]
50	L144_03340	>gi|530321578|ref|YP_008407844.1| methyl-accepting chemotaxis protein [Borrelia burgdorferi CA382]
50	I871_03555	>gi|530576019|ref|YP_008415813.1| chemotaxis protein [Borrelia miyamotoi LB-2001]
50	BVAVS116_0699	>gi|492960638|gb|WP_006068723.1| chemotaxis protein [Borrelia valaisiana VS116]
51	X966_03015	>gi|569535358|gb|AHE62913.1| chemotaxis protein [Borrelia parkeri HR1]
51	BB_0597	>gi|15594942|ref|NP_212731.1| methyl-accepting chemotaxis protein [Borrelia burgdorferi B31]
51	BT0597	>gi|119953381|ref|YP_945590.1| methyl-accepting chemotaxis protein [Borrelia turicatae 91E135]
51	BH0597	>gi|187918458|ref|YP_001884021.1| methyl-accepting chemotaxis protein [Borrelia hermsii HS1]
51	BDU_598	>gi|203284501|ref|YP_002222241.1| methyl-accepting chemotaxis protein [Borrelia duttonii Ly]
51	BRE_601	>gi|203288035|ref|YP_002223050.1| methyl-accepting chemotaxis protein [Borrelia recurrentis A1]
51	BbuZS7_0611	>gi|218249500|ref|YP_002375104.1| methyl-accepting chemotaxis protein [Borrelia burgdorferi ZS7]
51	BbiDN127_0601	>gi|343127899|ref|YP_004777830.1| methyl-accepting chemotaxis (MCP) signaling domain-containing protein [Borrelia bissettii DN127]
51	BbuJD1_0597	>gi|387826234|ref|YP_005805687.1| methyl-accepting chemotaxis protein [Borrelia burgdorferi JD1]
51	BbuN40_0597	>gi|387827498|ref|YP_005806780.1| methyl-accepting chemotaxis protein [Borrelia burgdorferi N40]
51	Q7M_605	>gi|386859830|ref|YP_006272536.1| Methyl-accepting chemotaxis protein [Borrelia crocidurae str. Achema]
51	L144_02925	>gi|530321497|ref|YP_008407763.1| methyl-accepting chemotaxis protein [Borrelia burgdorferi CA382]
51	I871_03095	>gi|530575940|ref|YP_008415731.1| chemotaxis protein [Borrelia miyamotoi LB-2001]
51	BVAVS116_0609	>gi|492960912|gb|WP_006068997.1| chemotaxis protein [Borrelia valaisiana VS116]
52	X966_04295	>gi|569535589|gb|AHE63144.1| ATPase AAA [Borrelia parkeri HR1]
52	BB_0834	>gi|15595179|ref|NP_212968.1| ATP-dependent Clp protease subunit C [Borrelia burgdorferi B31]
52	BG0859	>gi|51599085|ref|YP_073273.1| ATP-dependent Clp protease, subunit C [Borrelia garinii PBi]
52	BT0834	>gi|119953612|ref|YP_945822.1| negative regulator of genetic competence ClpC/MecB [Borrelia turicatae 91E135]
52	BH0834	>gi|187918688|ref|YP_001884255.1| negative regulator of genetic competence ClpC/MecB [Borrelia hermsii HS1]
52	BDU_847	>gi|203284735|ref|YP_002222475.1| ATP-dependent Clp protease, subunit C [Borrelia duttonii Ly]
52	BRE_845	>gi|203288261|ref|YP_002223276.1| ATP-dependent Clp protease, subunit C [Borrelia recurrentis A1]
52	BbuZS7_0863	>gi|218249284|ref|YP_002375330.1| ATP-dependent Clp protease, subunit C [Borrelia burgdorferi ZS7]
52	BbiDN127_0849	>gi|343128130|ref|YP_004778061.1| ATPase [Borrelia bissettii DN127]
52	BafPKo_0861	>gi|384207318|ref|YP_005593040.1| ATPase associated with various cellular activities family protein [Borrelia afzelii PKo]
52	BbuJD1_0834	>gi|387826461|ref|YP_005805914.1| ATP-dependent Clp protease, subunit C [Borrelia burgdorferi JD1]
52	BbuN40_0834	>gi|387827727|ref|YP_005807009.1| ATP-dependent Clp protease, subunit C [Borrelia burgdorferi N40]
52	KK9_0873	>gi|386854232|ref|YP_006203517.1| ATP-dependent Clp protease, subunit C [Borrelia garinii BgVir]
52	Q7M_853	>gi|386860078|ref|YP_006272784.1| ATP-dependent Clp protease, subunit C [Borrelia crocidurae str. Achema]
52	BgCN_0866	>gi|408671436|ref|YP_006871507.1| ATP-dependent Clp protease, subunit C [Borrelia garinii NMJW1]
52	BafHLJ01_0919	>gi|410679628|ref|YP_006932030.1| ATP-dependent Clp protease, subunit C [Borrelia afzelii HLJ01]
52	L144_04105	>gi|530321728|ref|YP_008407994.1| ATP-dependent Clp protease subunit C [Borrelia burgdorferi CA382]
52	I871_04390	>gi|530576168|ref|YP_008415965.1| ATPase AAA [Borrelia miyamotoi LB-2001]
52	BVAVS116_0855	>gi|492960869|gb|WP_006068954.1| ATPase AAA [Borrelia valaisiana VS116]
53	X966_03010	>gi|569535357|gb|AHE62912.1| chemotaxis protein [Borrelia parkeri HR1]
53	BB_0596	>gi|15594941|ref|NP_212730.1| methyl-accepting chemotaxis protein [Borrelia burgdorferi B31]
53	BG0609	>gi|51598849|ref|YP_073037.1| methyl-accepting chemotaxis protein [Borrelia garinii PBi]
53	BT0596	>gi|119953380|ref|YP_945589.1| methyl-accepting chemotaxis protein [Borrelia turicatae 91E135]
53	BH0596	>gi|187918457|ref|YP_001884020.1| methyl-accepting chemotaxis protein [Borrelia hermsii HS1]
53	BDU_597	>gi|203284500|ref|YP_002222240.1| methyl-accepting chemotaxis protein [Borrelia duttonii Ly]
53	BRE_600	>gi|203288034|ref|YP_002223049.1| methyl-accepting chemotaxis protein [Borrelia recurrentis A1]
53	BbiDN127_0600	>gi|343127898|ref|YP_004777829.1| methyl-accepting chemotaxis (MCP) signaling domain-containing protein [Borrelia bissettii DN127]
53	BafPKo_0612	>gi|384207084|ref|YP_005592806.1| methyl-accepting chemotaxis (MCP) signaling domain protein [Borrelia afzelii PKo]
53	BbuJD1_0596	>gi|387826233|ref|YP_005805686.1| methyl-accepting chemotaxis protein [Borrelia burgdorferi JD1]
53	BbuN40_0596	>gi|387827497|ref|YP_005806779.1| methyl-accepting chemotaxis protein [Borrelia burgdorferi N40]
53	KK9_0621	>gi|386853999|ref|YP_006203284.1| Mcp-2 protein [Borrelia garinii BgVir]
53	Q7M_604	>gi|386859829|ref|YP_006272535.1| Methyl-accepting chemotaxis protein [Borrelia crocidurae str. Achema]
53	BgCN_0616	>gi|408671208|ref|YP_006871279.1| methyl-accepting chemotaxis protein [Borrelia garinii NMJW1]
53	BafHLJ01_0652	>gi|410679376|ref|YP_006931778.1| methyl-accepting chemotaxis protein [Borrelia afzelii HLJ01]
53	L144_02920	>gi|530321496|ref|YP_008407762.1| methyl-accepting chemotaxis protein [Borrelia burgdorferi CA382]
53	I871_03090	>gi|530575939|ref|YP_008415730.1| chemotaxis protein [Borrelia miyamotoi LB-2001]
53	BVAVS116_0607	>gi|492960779|gb|WP_006068864.1| chemotaxis protein [Borrelia valaisiana VS116]
54	I871_02900	>gi|530575904|ref|YP_008415695.1| hypothetical protein I871_02900 [Borrelia miyamotoi LB-2001]
55	BafHLJ01_0248	>gi|410678991|ref|YP_006931393.1| hypothetical protein BafHLJ01_0248 [Borrelia afzelii HLJ01]
56	BG0610	>gi|51598850|ref|YP_073038.1| methyl-accepting chemotaxis protein [Borrelia garinii PBi]
56	BafPKo_0614	>gi|384207086|ref|YP_005592808.1| methyl-accepting chemotaxis (MCP) signaling domain protein [Borrelia afzelii PKo]
56	KK9_0622	>gi|386854000|ref|YP_006203285.1| Mcp-3 [Borrelia garinii BgVir]
56	BgCN_0617	>gi|408671209|ref|YP_006871280.1| methyl-accepting chemotaxis protein [Borrelia garinii NMJW1]
56	BafHLJ01_0653	>gi|410679377|ref|YP_006931779.1| methyl-accepting chemotaxis protein [Borrelia afzelii HLJ01]
57	X966_02970	>gi|569535349|gb|AHE62904.1| methionyl-tRNA synthetase [Borrelia parkeri HR1]
57	BB_0587	>gi|15594932|ref|NP_212721.1| methionyl-tRNA synthetase [Borrelia burgdorferi B31]
57	BG0600	>gi|51598840|ref|YP_073028.1| methionyl-tRNA synthetase [Borrelia garinii PBi]
57	BT0587	>gi|119953372|ref|YP_945581.1| methionyl-tRNA synthetase [Borrelia turicatae 91E135]
57	BH0587	>gi|187918449|ref|YP_001884012.1| methionyl-tRNA synthetase [Borrelia hermsii HS1]
57	BDU_589	>gi|203284492|ref|YP_002222232.1| methionyl-tRNA synthetase [Borrelia duttonii Ly]
57	BRE_592	>gi|203288026|ref|YP_002223041.1| methionyl-tRNA synthetase [Borrelia recurrentis A1]
57	BbuZS7_0600	>gi|218249303|ref|YP_002375095.1| methionyl-tRNA synthetase [Borrelia burgdorferi ZS7]
57	BbiDN127_0591	>gi|343127889|ref|YP_004777820.1| methionyl-tRNA synthetase [Borrelia bissettii DN127]
57	BafPKo_0603	>gi|384207075|ref|YP_005592797.1| methionyl-tRNA synthetase [Borrelia afzelii PKo]
57	BbuJD1_0587	>gi|387826224|ref|YP_005805677.1| methionyl-tRNA synthetase [Borrelia burgdorferi JD1]
57	BbuN40_0587	>gi|387827488|ref|YP_005806770.1| methionyl-tRNA synthetase [Borrelia burgdorferi N40]
57	KK9_0612	>gi|386853990|ref|YP_006203275.1| methionyl-tRNA synthetase [Borrelia garinii BgVir]
57	BgCN_0605	>gi|408671198|ref|YP_006871269.1| methionyl-tRNA synthetase [Borrelia garinii NMJW1]
57	BafHLJ01_0643	>gi|410679367|ref|YP_006931769.1| methionyl-tRNA synthetase [Borrelia afzelii HLJ01]
57	L144_02875	>gi|530321487|ref|YP_008407753.1| methionyl-tRNA ligase [Borrelia burgdorferi CA382]
57	I871_03050	>gi|530575931|ref|YP_008415722.1| methionyl-tRNA synthetase [Borrelia miyamotoi LB-2001]
57	BVAVS116_0597	>gi|492960709|gb|WP_006068794.1| methionyl-tRNA synthetase [Borrelia valaisiana VS116]
58	X966_01305	>gi|569535039|gb|AHE62594.1| transglycosylase [Borrelia parkeri HR1]
58	BB_0259	>gi|365992320|ref|NP_212393.2| transglycosylase SLT domain-containing protein [Borrelia burgdorferi B31]
58	BG0262	>gi|51598519|ref|YP_072707.1| hypothetical protein BG0262 [Borrelia garinii PBi]
58	BT0259	>gi|119953058|ref|YP_945267.1| soluble lytic murein transglycosylase [Borrelia turicatae 91E135]
58	BH0259	>gi|187918133|ref|YP_001883696.1| soluble lytic murein transglycosylase [Borrelia hermsii HS1]
58	BDU_262	>gi|203284180|ref|YP_002221920.1| hypothetical protein BDU_262 [Borrelia duttonii Ly]
58	BRE_266	>gi|203287719|ref|YP_002222734.1| hypothetical protein BRE_266 [Borrelia recurrentis A1]
58	BbuZS7_0265	>gi|218249839|ref|YP_002374782.1| transglycosylase [Borrelia burgdorferi ZS7]
58	BbiDN127_0258	>gi|343127576|ref|YP_004777507.1| transglycosylase [Borrelia bissettii DN127]
58	BafPKo_0261	>gi|384206756|ref|YP_005592477.1| transglycosylase SLT domain-containing protein [Borrelia afzelii PKo]
58	BbuJD1_0259	>gi|387825913|ref|YP_005805366.1| transglycosylase SLT domain-containing protein [Borrelia burgdorferi JD1]
58	BbuN40_0259	>gi|387827175|ref|YP_005806457.1| transglycosylase SLT domain-containing protein [Borrelia burgdorferi N40]
58	KK9_0264	>gi|386853667|ref|YP_006202952.1| hypothetical protein KK9_0264 [Borrelia garinii BgVir]
58	Q7M_263	>gi|386859488|ref|YP_006272194.1| hypothetical protein Q7M_263 [Borrelia crocidurae str. Achema]
58	BgCN_0264	>gi|408670884|ref|YP_006870955.1| hypothetical protein BgCN_0264 [Borrelia garinii NMJW1]
58	BafHLJ01_0282	>gi|410679024|ref|YP_006931426.1| hypothetical protein BafHLJ01_0282 [Borrelia afzelii HLJ01]
58	L144_01275	>gi|530321177|ref|YP_008407443.1| transglycosylase SLT domain-containing protein [Borrelia burgdorferi CA382]
58	I871_01385	>gi|530575650|ref|YP_008415421.1| transglycosylase [Borrelia miyamotoi LB-2001]
58	BVAVS116_0258	>gi|492960131|gb|WP_006068216.1| transglycosylase [Borrelia valaisiana VS116]
59	X966_04145	>gi|569535559|gb|AHE63114.1| polynucleotide phosphorylase [Borrelia parkeri HR1]
59	BB_0805	>gi|365992429|ref|NP_212939.2| polyribonucleotide nucleotidyltransferase (Polynucleotidephosphorylase) (PNPase) (Vegetative protein 15) (VEG15) [Borrelia burgdorferi B31]
59	BG0831	>gi|51599057|ref|YP_073245.1| polynucleotide phosphorylase/polyadenylase [Borrelia garinii PBi]
59	BT0805	>gi|119953582|ref|YP_945792.1| polynucleotide phosphorylase/polyadenylase [Borrelia turicatae 91E135]
59	BH0805	>gi|187918659|ref|YP_001884225.1| polynucleotide phosphorylase/polyadenylase [Borrelia hermsii HS1]
59	BDU_813	>gi|203284701|ref|YP_002222441.1| polyribonucleotide nucleotidyltransferase [Borrelia duttonii Ly]
59	BRE_816	>gi|203288233|ref|YP_002223248.1| polyribonucleotide nucleotidyltransferase [Borrelia recurrentis A1]
59	BbuZS7_0835	>gi|218249358|ref|YP_002375304.1| polyribonucleotide nucleotidyltransferase (Polynucleotidephosphorylase) [Borrelia burgdorferi ZS7]
59	BbiDN127_0821	>gi|343128102|ref|YP_004778033.1| S1 RNA binding domain-containing protein [Borrelia bissettii DN127]
59	BafPKo_0833	>gi|384207290|ref|YP_005593012.1| S1 RNA binding domain-containing protein [Borrelia afzelii PKo]
59	BbuJD1_0805	>gi|387826434|ref|YP_005805887.1| polyribonucleotide nucleotidyltransferase [Borrelia burgdorferi JD1]
59	BbuN40_0805	>gi|387827700|ref|YP_005806982.1| polyribonucleotide nucleotidyltransferase [Borrelia burgdorferi N40]
59	KK9_0843	>gi|386854203|ref|YP_006203488.1| PnpA [Borrelia garinii BgVir]
59	Q7M_819	>gi|386860044|ref|YP_006272750.1| Polyribonucleotide nucleotidyltransferase [Borrelia crocidurae str. Achema]
59	BgCN_0837	>gi|408671409|ref|YP_006871480.1| polynucleotide phosphorylase/polyadenylase [Borrelia garinii NMJW1]
59	BafHLJ01_0888	>gi|410679597|ref|YP_006931999.1| polynucleotide phosphorylase/polyadenylase [Borrelia afzelii HLJ01]
59	L144_03965	>gi|530321700|ref|YP_008407966.1| polynucleotide phosphorylase/polyadenylase [Borrelia burgdorferi CA382]
59	I871_04240	>gi|530576140|ref|YP_008415937.1| polynucleotide phosphorylase [Borrelia miyamotoi LB-2001]
59	BVAVS116_0827	>gi|492960415|gb|WP_006068500.1| polynucleotide phosphorylase [Borrelia valaisiana VS116]
60	X966_01280	>gi|569535034|gb|AHE62589.1| single-stranded DNA exonuclease RecJ [Borrelia parkeri HR1]
60	BB_0254	>gi|15594599|ref|NP_212388.1| single-stranded-DNA-specific exonuclease [Borrelia burgdorferi B31]
60	BG0257	>gi|51598514|ref|YP_072702.1| single-stranded-DNA-specific exonuclease [Borrelia garinii PBi]
60	BT0254	>gi|119953053|ref|YP_945262.1| single-stranded-DNA-specific exonuclease RecJ [Borrelia turicatae 91E135]
60	BH0254	>gi|187918128|ref|YP_001883691.1| single-stranded-DNA-specific exonuclease RecJ [Borrelia hermsii HS1]
60	BDU_257	>gi|203284175|ref|YP_002221915.1| single-stranded-DNA-specific exonuclease [Borrelia duttonii Ly]
60	BRE_256	>gi|203287711|ref|YP_002222726.1| single-stranded-DNA-specific exonuclease [Borrelia recurrentis A1]
60	BbuZS7_0260	>gi|218249182|ref|YP_002374777.1| single-stranded-DNA-specific exonuclease RecJ [Borrelia burgdorferi ZS7]
60	BbiDN127_0253	>gi|343127571|ref|YP_004777502.1| single-stranded-DNA-specific exonuclease RecJ [Borrelia bissettii DN127]
60	BafPKo_0256	>gi|384206751|ref|YP_005592472.1| single-stranded-DNA-specific exonuclease RecJ [Borrelia afzelii PKo]
60	BbuJD1_0254	>gi|387825908|ref|YP_005805361.1| single-stranded-DNA-specific exonuclease RecJ [Borrelia burgdorferi JD1]
60	BbuN40_0254	>gi|387827170|ref|YP_005806452.1| single-stranded-DNA-specific exonuclease RecJ [Borrelia burgdorferi N40]
60	KK9_0259	>gi|386853662|ref|YP_006202947.1| ssDNA-specific exonuclease RecJ [Borrelia garinii BgVir]
60	Q7M_258	>gi|386859483|ref|YP_006272189.1| ssDNA-specific exonuclease RecJ [Borrelia crocidurae str. Achema]
60	BgCN_0258	>gi|408670879|ref|YP_006870950.1| single-stranded-DNA-specific exonuclease [Borrelia garinii NMJW1]
60	BafHLJ01_0276	>gi|410679018|ref|YP_006931420.1| single-stranded-DNA-specific exonuclease [Borrelia afzelii HLJ01]
60	L144_01250	>gi|530321172|ref|YP_008407438.1| single-stranded-DNA-specific exonuclease RecJ [Borrelia burgdorferi CA382]
60	I871_01360	>gi|530575645|ref|YP_008415416.1| single-stranded DNA exonuclease [Borrelia miyamotoi LB-2001]
60	BVAVS116_0253	>gi|492960669|gb|WP_006068754.1| single-stranded DNA exonuclease [Borrelia valaisiana VS116]
61	X966_02865	>gi|569535329|gb|AHE62884.1| chemotaxis protein CheA [Borrelia parkeri HR1]
61	BB_0567	>gi|15594912|ref|NP_212701.1| chemotaxis protein CheA [Borrelia burgdorferi B31]
61	BG0577	>gi|51598818|ref|YP_073006.1| chemotaxis histidine kinase [Borrelia garinii PBi]
61	BT0567	>gi|119953352|ref|YP_945561.1| chemotaxis protein CheA [Borrelia turicatae 91E135]
61	BH0567	>gi|187918430|ref|YP_001883993.1| chemotaxis protein CheA [Borrelia hermsii HS1]
61	BDU_569	>gi|203284473|ref|YP_002222213.1| chemotaxis histidine kinase [Borrelia duttonii Ly]
61	BRE_572	>gi|203288007|ref|YP_002223022.1| chemotaxis histidine kinase [Borrelia recurrentis A1]
61	BbuZS7_0578	>gi|218249564|ref|YP_002375074.1| chemotaxis histidine kinase [Borrelia burgdorferi ZS7]
61	BbiDN127_0569	>gi|343127868|ref|YP_004777799.1| histidine kinase-, DNA gyrase B-, and HSP90-like ATPase family protein [Borrelia bissettii DN127]
61	BafPKo_0582	>gi|384207055|ref|YP_005592777.1| histidine kinase-, DNA gyrase B-, and HSP90-like ATPase family protein [Borrelia afzelii PKo]
61	BbuJD1_0567	>gi|387826204|ref|YP_005805657.1| chemotaxis histidine kinase [Borrelia burgdorferi JD1]
61	BbuN40_0567	>gi|387827468|ref|YP_005806750.1| chemotaxis histidine kinase [Borrelia burgdorferi N40]
61	KK9_0589	>gi|386853968|ref|YP_006203253.1| CheA-1 [Borrelia garinii BgVir]
61	Q7M_575	>gi|386859800|ref|YP_006272506.1| chemotaxis histidine kinase [Borrelia crocidurae str. Achema]
61	BgCN_0584	>gi|408671178|ref|YP_006871249.1| chemotaxis histidine kinase [Borrelia garinii NMJW1]
61	BafHLJ01_0621	>gi|410679346|ref|YP_006931748.1| chemotaxis histidine kinase [Borrelia afzelii HLJ01]
61	L144_02775	>gi|530321467|ref|YP_008407733.1| chemotaxis protein CheA [Borrelia burgdorferi CA382]
61	I871_02965	>gi|530575917|ref|YP_008415708.1| chemotaxis protein CheA [Borrelia miyamotoi LB-2001]
61	BVAVS116_0576	>gi|492960744|gb|WP_006068829.1| chemotaxis protein CheA [Borrelia valaisiana VS116]
62	X966_02240	>gi|569535214|gb|AHE62769.1| sodium:proton antiporter [Borrelia parkeri HR1]
62	BB_0447	>gi|15594792|ref|NP_212581.1| Na+/H+ antiporter [Borrelia burgdorferi B31]
62	BG0455	>gi|51598702|ref|YP_072890.1| Na+/H+ antiporter [Borrelia garinii PBi]
62	BT0447	>gi|119953237|ref|YP_945446.1| Na(+)/H(+) antiporter [Borrelia turicatae 91E135]
62	BH0447	>gi|187918314|ref|YP_001883877.1| Na(+)/H(+) antiporter [Borrelia hermsii HS1]
62	BDU_446	>gi|203284357|ref|YP_002222097.1| Na+/H+ antiporter [Borrelia duttonii Ly]
62	BRE_449	>gi|203287891|ref|YP_002222906.1| Na+ /H+ antiporter [Borrelia recurrentis A1]
62	BbuZS7_0454	>gi|218249614|ref|YP_002374959.1| Na+/H+ antiporter [Borrelia burgdorferi ZS7]
62	BbiDN127_0449	>gi|343127755|ref|YP_004777686.1| sodium/hydrogen exchanger family protein [Borrelia bissettii DN127]
62	BbuJD1_0447	>gi|387826092|ref|YP_005805545.1| Na+/H+ antiporter [Borrelia burgdorferi JD1]
62	BbuN40_0447	>gi|387827355|ref|YP_005806637.1| Na+/H+ antiporter [Borrelia burgdorferi N40]
62	KK9_0463	>gi|386853852|ref|YP_006203137.1| Na+/H+ antiporter [Borrelia garinii BgVir]
62	Q7M_453	>gi|386859678|ref|YP_006272384.1| Na+/H+ antiporter [Borrelia crocidurae str. Achema]
62	L144_02180	>gi|530321356|ref|YP_008407622.1| Na+/H+ antiporter [Borrelia burgdorferi CA382]
62	I871_02360	>gi|530575817|ref|YP_008415594.1| sodium:proton antiporter [Borrelia miyamotoi LB-2001]
63	BB_0744	>gi|15595089|ref|NP_212878.1| antigen, p83/100 [Borrelia burgdorferi B31]
63	BG0765	>gi|51598995|ref|YP_073183.1| antigen, p83/100 [Borrelia garinii PBi]
63	BbuZS7_0768	>gi|218249455|ref|YP_002375242.1| hypothetical protein BbuZS7_0768 [Borrelia burgdorferi ZS7]
63	BbiDN127_0756	>gi|343128041|ref|YP_004777972.1| P83/100 family protein [Borrelia bissettii DN127]
63	BafPKo_0768	>gi|384207229|ref|YP_005592951.1| borrelia P83/100 family protein [Borrelia afzelii PKo]
63	BbuJD1_0744	>gi|387826375|ref|YP_005805828.1| antigen, p83/100 [Borrelia burgdorferi JD1]
63	BbuN40_0744	>gi|387827640|ref|YP_005806922.1| antigen, p83/100 [Borrelia burgdorferi N40]
63	KK9_0777	>gi|386854143|ref|YP_006203428.1| Antigen, p83/100 [Borrelia garinii BgVir]
63	BgCN_0770	>gi|408671348|ref|YP_006871419.1| antigen, p83/100 [Borrelia garinii NMJW1]
63	BafHLJ01_0815	>gi|410679528|ref|YP_006931930.1| antigen, p83/100 [Borrelia afzelii HLJ01]
63	L144_03660	>gi|530321640|ref|YP_008407906.1| antigen, p83/100 [Borrelia burgdorferi CA382]
63	BVAVS116_0762	>gi|492960698|gb|WP_006068783.1| hypothetical protein [Borrelia valaisiana VS116]
64	BB_0625	>gi|365992380|ref|NP_212759.2| N-acetylmuramoyl-L-alanine amidase [Borrelia burgdorferi B31]
64	BG0644	>gi|51598878|ref|YP_073066.1| N-acetylmuramoyl-L-alanine amidase, putative [Borrelia garinii PBi]
64	BT0625	>gi|119953406|ref|YP_945615.1| autolysin [Borrelia turicatae 91E135]
64	BH0625	>gi|187918484|ref|YP_001884047.1| autolysin [Borrelia hermsii HS1]
64	BDU_629	>gi|203284526|ref|YP_002222266.1| N-acetylmuramoyl-L-alanine amidase, putative [Borrelia duttonii Ly]
64	BRE_632	>gi|203288060|ref|YP_002223075.1| N-acetylmuramoyl-L-alanine amidase, putative [Borrelia recurrentis A1]
64	BbuZS7_0644	>gi|218249725|ref|YP_002375128.1| N-acetylmuramoyl-L-alanine amidase [Borrelia burgdorferi ZS7]
64	BbiDN127_0634	>gi|343127926|ref|YP_004777857.1| lysM domain-containing protein [Borrelia bissettii DN127]
64	BafPKo_0647	>gi|384207113|ref|YP_005592835.1| lysM domain protein [Borrelia afzelii PKo]
64	BbuJD1_0625	>gi|387826261|ref|YP_005805714.1| N-acetylmuramoyl-L-alanine amidase [Borrelia burgdorferi JD1]
64	BbuN40_0625	>gi|387827525|ref|YP_005806807.1| N-acetylmuramoyl-L-alanine amidase [Borrelia burgdorferi N40]
64	KK9_0656	>gi|386854028|ref|YP_006203313.1| N-acetylmuramoyl-L-alanine amidase [Borrelia garinii BgVir]
64	Q7M_634	>gi|386859859|ref|YP_006272565.1| N-acetylmuramoyl-L-alanine amidase [Borrelia crocidurae str. Achema]
64	BgCN_0650	>gi|408671235|ref|YP_006871306.1| N-acetylmuramoyl-L-alanine amidase [Borrelia garinii NMJW1]
64	BafHLJ01_0689	>gi|410679407|ref|YP_006931809.1| N-acetylmuramoyl-L-alanine amidase [Borrelia afzelii HLJ01]
64	L144_03060	>gi|530321524|ref|YP_008407790.1| N-acetylmuramoyl-L-alanine amidase [Borrelia burgdorferi CA382]
64	I871_03250	>gi|530575963|ref|YP_008415756.1| N-acetylmuramoyl-L-alanine amidase [Borrelia miyamotoi LB-2001]
64	BVAVS116_0642	>gi|492960130|gb|WP_006068215.1| N-acetylmuramoyl-L-alanine amidase [Borrelia valaisiana VS116]
65	X966_01715	>gi|569535119|gb|AHE62674.1| DNA helicase [Borrelia parkeri HR1]
65	BB_0344	>gi|365992337|ref|NP_212478.2| DNA helicase [Borrelia burgdorferi B31]
65	BG0345	>gi|51598602|ref|YP_072790.1| DNA helicase [Borrelia garinii PBi]
65	BT0344	>gi|119953139|ref|YP_945348.1| DNA helicase II [Borrelia turicatae 91E135]
65	BH0344	>gi|187918214|ref|YP_001883777.1| DNA helicase II [Borrelia hermsii HS1]
65	BDU_343	>gi|203284261|ref|YP_002222001.1| DNA helicase [Borrelia duttonii Ly]
65	BRE_347	>gi|203287798|ref|YP_002222813.1| DNA helicase [Borrelia recurrentis A1]
65	BbuZS7_0348	>gi|218249690|ref|YP_002374864.1| DNA helicase [Borrelia burgdorferi ZS7]
65	BbiDN127_0341	>gi|343127659|ref|YP_004777590.1| uvrD/REP helicase family protein [Borrelia bissettii DN127]
65	BafPKo_0344	>gi|384206839|ref|YP_005592560.1| uvrD/REP helicase family protein [Borrelia afzelii PKo]
65	BbuJD1_0344	>gi|387825996|ref|YP_005805449.1| DNA helicase [Borrelia burgdorferi JD1]
65	BbuN40_0344	>gi|387827258|ref|YP_005806540.1| DNA helicase [Borrelia burgdorferi N40]
65	KK9_0348	>gi|386853748|ref|YP_006203033.1| DNA helicase [Borrelia garinii BgVir]
65	Q7M_352	>gi|386859577|ref|YP_006272283.1| DNA helicase [Borrelia crocidurae str. Achema]
65	BgCN_0346	>gi|408670965|ref|YP_006871036.1| DNA helicase [Borrelia garinii NMJW1]
65	BafHLJ01_0376	>gi|410679118|ref|YP_006931520.1| DNA helicase [Borrelia afzelii HLJ01]
65	L144_01690	>gi|530321260|ref|YP_008407526.1| DNA helicase [Borrelia burgdorferi CA382]
65	I871_01795	>gi|530575730|ref|YP_008415503.1| DNA helicase [Borrelia miyamotoi LB-2001]
65	BVAVS116_0341	>gi|492960783|gb|WP_006068868.1| DNA helicase [Borrelia valaisiana VS116]
66	X966_01365	>gi|569535050|gb|AHE62605.1| flagellar biosynthesis protein FlhA [Borrelia parkeri HR1]
66	BB_0271	>gi|15594616|ref|NP_212405.1| flagellar biosynthesis protein FlhA [Borrelia burgdorferi B31]
66	BG0274	>gi|51598531|ref|YP_072719.1| flagellar biosynthesis protein FlhA [Borrelia garinii PBi]
66	BT0271	>gi|119953070|ref|YP_945279.1| flagellar biosynthesis protein FlhA [Borrelia turicatae 91E135]
66	BH0271	>gi|187918145|ref|YP_001883708.1| flagellar biosynthesis protein FlhA [Borrelia hermsii HS1]
66	BDU_274	>gi|203284192|ref|YP_002221932.1| flagellar biosynthesis protein [Borrelia duttonii Ly]
66	BRE_278	>gi|203287731|ref|YP_002222746.1| flagellar biosynthesis protein [Borrelia recurrentis A1]
66	BbuZS7_0277	>gi|218249415|ref|YP_002374794.1| flagellar biosynthesis protein FlhA [Borrelia burgdorferi ZS7]
66	BbiDN127_0271	>gi|343127589|ref|YP_004777520.1| flagellar biosynthesis protein FlhA [Borrelia bissettii DN127]
66	BafPKo_0273	>gi|384206768|ref|YP_005592489.1| flagellar biosynthesis protein FlhA [Borrelia afzelii PKo]
66	BbuJD1_0271	>gi|387825925|ref|YP_005805378.1| flagellar biosynthesis protein FlhA [Borrelia burgdorferi JD1]
66	BbuN40_0271	>gi|387827187|ref|YP_005806469.1| flagellar biosynthesis protein FlhA [Borrelia burgdorferi N40]
66	KK9_0277	>gi|386853679|ref|YP_006202964.1| Flagellar biosynthesis protein FlhA [Borrelia garinii BgVir]
66	Q7M_276	>gi|386859501|ref|YP_006272207.1| Flagellar biosynthesis protein [Borrelia crocidurae str. Achema]
66	BgCN_0276	>gi|408670896|ref|YP_006870967.1| flagellar biosynthesis protein FlhA [Borrelia garinii NMJW1]
66	BafHLJ01_0296	>gi|410679038|ref|YP_006931440.1| flagellar biosynthesis protein FlhA [Borrelia afzelii HLJ01]
66	L144_01335	>gi|530321189|ref|YP_008407455.1| flagellar biosynthesis protein FlhA [Borrelia burgdorferi CA382]
66	I871_01445	>gi|530575662|ref|YP_008415433.1| flagellar biosynthesis protein FlhA [Borrelia miyamotoi LB-2001]
66	BVAVS116_0270	>gi|492960593|gb|WP_006068678.1| flagellar biosynthesis protein FlhA [Borrelia valaisiana VS116]
67	X966_02720	>gi|569535301|gb|AHE62856.1| elongation factor G [Borrelia parkeri HR1]
67	BB_0540	>gi|15594885|ref|NP_212674.1| elongation factor G [Borrelia burgdorferi B31]
67	BG0550	>gi|51598791|ref|YP_072979.1| elongation factor G [Borrelia garinii PBi]
67	BT0540	>gi|119953324|ref|YP_945533.1| elongation factor G [Borrelia turicatae 91E135]
67	BH0540	>gi|187918402|ref|YP_001883965.1| elongation factor G [Borrelia hermsii HS1]
67	BDU_541	>gi|203284445|ref|YP_002222185.1| translation elongation factor G [Borrelia duttonii Ly]
67	BRE_544	>gi|203287979|ref|YP_002222994.1| translation elongation factor G [Borrelia recurrentis A1]
67	BbuZS7_0550	>gi|218249939|ref|YP_002375046.1| translation elongation factor G [Borrelia burgdorferi ZS7]
67	BbiDN127_0542	>gi|343127841|ref|YP_004777772.1| translation elongation factor G [Borrelia bissettii DN127]
67	BafPKo_0555	>gi|384207028|ref|YP_005592750.1| translation elongation factor G [Borrelia afzelii PKo]
67	BbuJD1_0540	>gi|387826178|ref|YP_005805631.1| translation elongation factor G [Borrelia burgdorferi JD1]
67	BbuN40_0540	>gi|387827442|ref|YP_005806724.1| translation elongation factor G [Borrelia burgdorferi N40]
67	KK9_0561	>gi|386853940|ref|YP_006203225.1| Elongation factor G [Borrelia garinii BgVir]
67	Q7M_545	>gi|386859770|ref|YP_006272476.1| Elongation factor G 1 [Borrelia crocidurae str. Achema]
67	BgCN_0557	>gi|408671151|ref|YP_006871222.1| elongation factor G [Borrelia garinii NMJW1]
67	BafHLJ01_0588	>gi|410679313|ref|YP_006931715.1| elongation factor G [Borrelia afzelii HLJ01]
67	L144_02640	>gi|530321440|ref|YP_008407706.1| elongation factor G [Borrelia burgdorferi CA382]
67	I871_02825	>gi|530575890|ref|YP_008415681.1| elongation factor G [Borrelia miyamotoi LB-2001]
67	BVAVS116_0548	>gi|492960471|gb|WP_006068556.1| elongation factor G [Borrelia valaisiana VS116]
68	X966_02940	>gi|569535343|gb|AHE62898.1| ATP-dependent DNA helicase RecG [Borrelia parkeri HR1]
68	BB_0581	>gi|15594926|ref|NP_212715.1| ATP-dependent DNA helicase RecG [Borrelia burgdorferi B31]
68	BG0593	>gi|51598833|ref|YP_073021.1| ATP-dependent DNA helicase RecG [Borrelia garinii PBi]
68	BT0581	>gi|119953366|ref|YP_945575.1| ATP-dependent DNA helicase RecG [Borrelia turicatae 91E135]
68	BH0581	>gi|187918444|ref|YP_001884007.1| ATP-dependent DNA helicase RecG [Borrelia hermsii HS1]
68	BDU_584	>gi|203284487|ref|YP_002222227.1| DNA recombinase [Borrelia duttonii Ly]
68	BRE_587	>gi|203288021|ref|YP_002223036.1| DNA recombinase [Borrelia recurrentis A1]
68	BbuZS7_0594	>gi|218249676|ref|YP_002375089.1| ATP-dependent DNA helicase RecG [Borrelia burgdorferi ZS7]
68	BbiDN127_0584	>gi|343127882|ref|YP_004777813.1| ATP-dependent DNA helicase RecG [Borrelia bissettii DN127]
68	BafPKo_0597	>gi|384207069|ref|YP_005592791.1| ATP-dependent DNA helicase RecG [Borrelia afzelii PKo]
68	BbuJD1_0581	>gi|387826218|ref|YP_005805671.1| ATP-dependent DNA helicase RecG [Borrelia burgdorferi JD1]
68	BbuN40_0581	>gi|387827482|ref|YP_005806764.1| ATP-dependent DNA helicase RecG [Borrelia burgdorferi N40]
68	KK9_0605	>gi|386853983|ref|YP_006203268.1| ATP-dependent DNA helicase RecG [Borrelia garinii BgVir]
68	Q7M_589	>gi|386859814|ref|YP_006272520.1| DNA recombinase [Borrelia crocidurae str. Achema]
68	BgCN_0599	>gi|408671192|ref|YP_006871263.1| ATP-dependent DNA helicase RecG [Borrelia garinii NMJW1]
68	BafHLJ01_0637	>gi|410679361|ref|YP_006931763.1| ATP-dependent DNA helicase RecG [Borrelia afzelii HLJ01]
68	L144_02845	>gi|530321481|ref|YP_008407747.1| ATP-dependent DNA helicase RecG [Borrelia burgdorferi CA382]
68	I871_03025	>gi|530575926|ref|YP_008415717.1| ATP-dependent DNA helicase RecG [Borrelia miyamotoi LB-2001]
68	BVAVS116_0592	>gi|492960722|gb|WP_006068807.1| ATP-dependent DNA helicase RecG [Borrelia valaisiana VS116]
69	X966_01170	>gi|569535014|gb|AHE62569.1| hypothetical protein [Borrelia parkeri HR1]
69	BB_0236	>gi|15594581|ref|NP_212370.1| hypothetical protein BB_0236 [Borrelia burgdorferi B31]
69	BG0239	>gi|51598497|ref|YP_072685.1| hypothetical protein BG0239 [Borrelia garinii PBi]
69	BT0236	>gi|119953032|ref|YP_945241.1| tetratricopeptide repeat family protein [Borrelia turicatae 91E135]
69	BH0236	>gi|187918108|ref|YP_001883671.1| tetratricopeptide repeat family protein [Borrelia hermsii HS1]
69	BDU_236	>gi|203284155|ref|YP_002221895.1| hypothetical protein BDU_236 [Borrelia duttonii Ly]
69	BRE_235	>gi|203287693|ref|YP_002222708.1| hypothetical protein BRE_235 [Borrelia recurrentis A1]
69	BbuZS7_0241	>gi|218249288|ref|YP_002374759.1| hypothetical protein BbuZS7_0241 [Borrelia burgdorferi ZS7]
69	BbiDN127_0235	>gi|343127554|ref|YP_004777485.1| NHL repeat family protein [Borrelia bissettii DN127]
69	BafPKo_0238	>gi|384206734|ref|YP_005592455.1| NHL repeat family protein [Borrelia afzelii PKo]
69	BbuJD1_0236	>gi|387825890|ref|YP_005805343.1| hypothetical protein BbuJD1_0236 [Borrelia burgdorferi JD1]
69	BbuN40_0236	>gi|387827152|ref|YP_005806434.1| hypothetical protein BbuN40_0236 [Borrelia burgdorferi N40]
69	KK9_0240	>gi|386853644|ref|YP_006202929.1| hypothetical protein KK9_0240 [Borrelia garinii BgVir]
69	Q7M_237	>gi|386859462|ref|YP_006272168.1| hypothetical protein Q7M_237 [Borrelia crocidurae str. Achema]
69	BgCN_0239	>gi|408670863|ref|YP_006870934.1| hypothetical protein BgCN_0239 [Borrelia garinii NMJW1]
69	BafHLJ01_0257	>gi|410679000|ref|YP_006931402.1| hypothetical protein BafHLJ01_0257 [Borrelia afzelii HLJ01]
69	L144_01160	>gi|530321154|ref|YP_008407420.1| hypothetical protein L144_01160 [Borrelia burgdorferi CA382]
69	I871_01245	>gi|530575623|ref|YP_008415394.1| hypothetical protein I871_01245 [Borrelia miyamotoi LB-2001]
69	BVAVS116_0236	>gi|492960117|gb|WP_006068202.1| hypothetical protein [Borrelia valaisiana VS116]
70	X966_03760	>gi|569535491|gb|AHE63046.1| ATP-dependent helicase [Borrelia parkeri HR1]
70	BT0735A	>gi|119953514|ref|YP_945723.1| ATP-dependent helicase, DinG family [Borrelia turicatae 91E135]
70	BH0735A	>gi|187918592|ref|YP_001884155.1| ATP-dependent helicase, DinG family [Borrelia hermsii HS1]
70	BDU_740	>gi|203284632|ref|YP_002222372.1| ATP-dependent helicase, DinG family [Borrelia duttonii Ly]
70	BRE_743	>gi|203288166|ref|YP_002223181.1| ATP-dependent helicase, DinG family [Borrelia recurrentis A1]
70	I871_03855	>gi|530576075|ref|YP_008415870.1| ATP-dependent helicase [Borrelia miyamotoi LB-2001]
71	X966_03515	>gi|569535446|gb|AHE63001.1| elongation factor G [Borrelia parkeri HR1]
71	BB_0691	>gi|15595036|ref|NP_212825.1| elongation factor G [Borrelia burgdorferi B31]
71	BG0715	>gi|51598946|ref|YP_073134.1| elongation factor G [Borrelia garinii PBi]
71	BT0691	>gi|119953469|ref|YP_945678.1| elongation factor G [Borrelia turicatae 91E135]
71	BH0691	>gi|187918547|ref|YP_001884110.1| elongation factor G [Borrelia hermsii HS1]
71	BDU_695	>gi|203284589|ref|YP_002222329.1| translation elongation factor G [Borrelia duttonii Ly]
71	BRE_698	>gi|203288123|ref|YP_002223138.1| translation elongation factor G [Borrelia recurrentis A1]
71	BbuZS7_0712	>gi|218249795|ref|YP_002375191.1| translation elongation factor G [Borrelia burgdorferi ZS7]
71	BbiDN127_0703	>gi|343127992|ref|YP_004777923.1| translation elongation factor G [Borrelia bissettii DN127]
71	BafPKo_0717	>gi|384207180|ref|YP_005592902.1| translation elongation factor G [Borrelia afzelii PKo]
71	BbuJD1_0691	>gi|387826327|ref|YP_005805780.1| translation elongation factor G [Borrelia burgdorferi JD1]
71	BbuN40_0691	>gi|387827591|ref|YP_005806873.1| translation elongation factor G [Borrelia burgdorferi N40]
71	KK9_0725	>gi|386854093|ref|YP_006203378.1| Elongation factor G [Borrelia garinii BgVir]
71	Q7M_700	>gi|386859925|ref|YP_006272631.1| Elongation factor G 2 [Borrelia crocidurae str. Achema]
71	BgCN_0720	>gi|408671300|ref|YP_006871371.1| elongation factor G [Borrelia garinii NMJW1]
71	BafHLJ01_0762	>gi|410679477|ref|YP_006931879.1| elongation factor G [Borrelia afzelii HLJ01]
71	L144_03395	>gi|530321589|ref|YP_008407855.1| elongation factor G [Borrelia burgdorferi CA382]
71	I871_03615	>gi|530576030|ref|YP_008415824.1| elongation factor G [Borrelia miyamotoi LB-2001]
71	BVAVS116_0711	>gi|492960489|gb|WP_006068574.1| elongation factor G [Borrelia valaisiana VS116]
72	X966_00820	>gi|569534952|gb|AHE62507.1| hypothetical protein [Borrelia parkeri HR1]
72	BB_0170	>gi|365992306|ref|NP_212304.2| hypothetical protein BB_0170 [Borrelia burgdorferi B31]
72	BG0169	>gi|51598431|ref|YP_072619.1| hypothetical protein BG0169 [Borrelia garinii PBi]
72	BT0170	>gi|119952968|ref|YP_945177.1| hypothetical protein BT0170 [Borrelia turicatae 91E135]
72	BH0170	>gi|187918044|ref|YP_001883607.1| hypothetical protein BH0170 [Borrelia hermsii HS1]
72	BDU_169	>gi|203284091|ref|YP_002221831.1| hypothetical protein BDU_169 [Borrelia duttonii Ly]
72	BRE_168	>gi|203287629|ref|YP_002222644.1| hypothetical protein BRE_168 [Borrelia recurrentis A1]
72	BbuZS7_0169	>gi|218249898|ref|YP_002374697.1| hypothetical protein BbuZS7_0169 [Borrelia burgdorferi ZS7]
72	BbiDN127_0167	>gi|343127490|ref|YP_004777421.1| hypothetical protein BbiDN127_0167 [Borrelia bissettii DN127]
72	BafPKo_0167	>gi|384206669|ref|YP_005592390.1| hypothetical protein BafPKo_0167 [Borrelia afzelii PKo]
72	BbuJD1_0170	>gi|387825825|ref|YP_005805278.1| hypothetical protein BbuJD1_0170 [Borrelia burgdorferi JD1]
72	BbuN40_0170	>gi|387827087|ref|YP_005806369.1| hypothetical protein BbuN40_0170 [Borrelia burgdorferi N40]
72	KK9_0169	>gi|386853577|ref|YP_006202862.1| hypothetical protein KK9_0169 [Borrelia garinii BgVir]
72	Q7M_170	>gi|386859395|ref|YP_006272101.1| hypothetical protein Q7M_170 [Borrelia crocidurae str. Achema]
72	BgCN_0168	>gi|408670798|ref|YP_006870869.1| hypothetical protein BgCN_0168 [Borrelia garinii NMJW1]
72	BafHLJ01_0175	>gi|410678922|ref|YP_006931324.1| hypothetical protein BafHLJ01_0175 [Borrelia afzelii HLJ01]
72	L144_00835	>gi|530321089|ref|YP_008407355.1| hypothetical protein L144_00835 [Borrelia burgdorferi CA382]
72	I871_00905	>gi|530575560|ref|YP_008415331.1| hypothetical protein I871_00905 [Borrelia miyamotoi LB-2001]
72	BVAVS116_0167	>gi|492960207|gb|WP_006068292.1| hypothetical protein [Borrelia valaisiana VS116]
73	X966_02785	>gi|569535314|gb|AHE62869.1| NAD-dependent DNA ligase LigA [Borrelia parkeri HR1]
73	BB_0552	>gi|15594897|ref|NP_212686.1| NAD-dependent DNA ligase LigA [Borrelia burgdorferi B31]
73	BG0562	>gi|51598803|ref|YP_072991.1| NAD-dependent DNA ligase LigA [Borrelia garinii PBi]
73	BT0552	>gi|119953337|ref|YP_945546.1| NAD-dependent DNA ligase LigA [Borrelia turicatae 91E135]
73	BH0552	>gi|187918415|ref|YP_001883978.1| NAD-dependent DNA ligase LigA [Borrelia hermsii HS1]
73	BDU_554	>gi|203284458|ref|YP_002222198.1| DNA ligase [Borrelia duttonii Ly]
73	BRE_557	>gi|203287992|ref|YP_002223007.1| DNA ligase [Borrelia recurrentis A1]
73	BbuZS7_0562	>gi|218249478|ref|YP_002375058.1| DNA ligase, NAD-dependent [Borrelia burgdorferi ZS7]
73	BbiDN127_0554	>gi|343127853|ref|YP_004777784.1| NAD-dependent DNA ligase [Borrelia bissettii DN127]
73	BafPKo_0567	>gi|384207040|ref|YP_005592762.1| NAD-dependent DNA ligase [Borrelia afzelii PKo]
73	BbuJD1_0552	>gi|387826189|ref|YP_005805642.1| NAD-dependent DNA ligase [Borrelia burgdorferi JD1]
73	BbuN40_0552	>gi|387827453|ref|YP_005806735.1| NAD-dependent DNA ligase [Borrelia burgdorferi N40]
73	KK9_0573	>gi|386853952|ref|YP_006203237.1| LigA protein [Borrelia garinii BgVir]
73	BgCN_0569	>gi|408671163|ref|YP_006871234.1| DNA ligase [Borrelia garinii NMJW1]
73	L144_02700	>gi|530321452|ref|YP_008407718.1| NAD-dependent DNA ligase LigA [Borrelia burgdorferi CA382]
73	I871_02895	>gi|530575903|ref|YP_008415694.1| NAD-dependent DNA ligase LigA [Borrelia miyamotoi LB-2001]
73	BVAVS116_0560	>gi|492960312|gb|WP_006068397.1| NAD-dependent DNA ligase LigA [Borrelia valaisiana VS116]
74	I871_03895	>gi|530576083|ref|YP_008415878.1| hypothetical protein I871_03895 [Borrelia miyamotoi LB-2001]
75	X966_01805	>gi|569535136|gb|AHE62691.1| hypothetical protein [Borrelia parkeri HR1]
75	BB_0363	>gi|15594708|ref|NP_212497.1| hypothetical protein BB_0363 [Borrelia burgdorferi B31]
75	BG0362	>gi|51598619|ref|YP_072807.1| periplasmic protein [Borrelia garinii PBi]
75	BT0363	>gi|119953157|ref|YP_945366.1| sensory box/GGDEF family protein [Borrelia turicatae 91E135]
75	BH0363	>gi|187918232|ref|YP_001883795.1| sensory box/GGDEF family protein [Borrelia hermsii HS1]
75	BDU_360	>gi|203284278|ref|YP_002222018.1| periplasmic protein [Borrelia duttonii Ly]
75	BRE_364	>gi|203287815|ref|YP_002222830.1| periplasmic protein [Borrelia recurrentis A1]
75	BbuZS7_0365	>gi|218249350|ref|YP_002374881.1| hypothetical protein BbuZS7_0365 [Borrelia burgdorferi ZS7]
75	BbiDN127_0358	>gi|343127676|ref|YP_004777607.1| EAL domain-containing protein [Borrelia bissettii DN127]
75	BafPKo_0362	>gi|384206857|ref|YP_005592578.1| EAL domain-containing protein [Borrelia afzelii PKo]
75	BbuJD1_0363	>gi|387826014|ref|YP_005805467.1| hypothetical protein BbuJD1_0363 [Borrelia burgdorferi JD1]
75	BbuN40_0363	>gi|387827276|ref|YP_005806558.1| hypothetical protein BbuN40_0363 [Borrelia burgdorferi N40]
75	KK9_0366	>gi|386853766|ref|YP_006203051.1| Periplasmic protein [Borrelia garinii BgVir]
75	Q7M_371	>gi|386859596|ref|YP_006272302.1| Periplasmic protein [Borrelia crocidurae str. Achema]
75	BgCN_0364	>gi|408670982|ref|YP_006871053.1| hypothetical protein BgCN_0364 [Borrelia garinii NMJW1]
75	BafHLJ01_0394	>gi|410679136|ref|YP_006931538.1| hypothetical protein BafHLJ01_0394 [Borrelia afzelii HLJ01]
75	L144_01780	>gi|530321276|ref|YP_008407542.1| hypothetical protein L144_01780 [Borrelia burgdorferi CA382]
75	I871_01885	>gi|530575748|ref|YP_008415521.1| hypothetical protein I871_01885 [Borrelia miyamotoi LB-2001]
75	BVAVS116_0359	>gi|492960853|gb|WP_006068938.1| hypothetical protein [Borrelia valaisiana VS116]
76	Q7M_741	>gi|386859966|ref|YP_006272672.1| glucose-6-phosphate isomerase [Borrelia crocidurae str. Achema]
77	X966_00730	>gi|569534934|gb|AHE62489.1| flagellar hook protein FliD [Borrelia parkeri HR1]
77	BB_0149	>gi|552542324|ref|YP_008686561.1| flagellar hook protein FliD [Borrelia burgdorferi B31]
77	BG0148	>gi|51598410|ref|YP_072598.1| flagellar hook-associated protein FliD [Borrelia garinii PBi]
77	BT0149	>gi|119952950|ref|YP_945159.1| flagellar hook-associated protein FliD [Borrelia turicatae 91E135]
77	BH0149	>gi|187918026|ref|YP_001883589.1| flagellar hook-associated protein FliD [Borrelia hermsii HS1]
77	BDU_151	>gi|203284073|ref|YP_002221813.1| flagellar hook-associated protein 2 [Borrelia duttonii Ly]
77	BRE_150	>gi|203287612|ref|YP_002222627.1| flagellar hook-associated protein 2 [Borrelia recurrentis A1]
77	BbuZS7_0148	>gi|218249809|ref|YP_002374676.1| flagellar hook-associated protein 2 (HAP2) [Borrelia burgdorferi ZS7]
77	BbiDN127_0146	>gi|343127469|ref|YP_004777400.1| Flagellar hook-associated protein 2 (HAP2) [Borrelia bissettii DN127]
77	BafPKo_0147	>gi|384206649|ref|YP_005592370.1| flagellar hook-associated 2 C-terminus family protein [Borrelia afzelii PKo]
77	BbuJD1_0149	>gi|387825805|ref|YP_005805258.1| flagellar hook-associated protein 2 [Borrelia burgdorferi JD1]
77	KK9_0147	>gi|386853555|ref|YP_006202840.1| Flagellar hook-associated protein FliD [Borrelia garinii BgVir]
77	Q7M_152	>gi|386859377|ref|YP_006272083.1| Flagellar hook-associated protein 2 [Borrelia crocidurae str. Achema]
77	BgCN_0148	>gi|408670778|ref|YP_006870849.1| flagellar hook-associated protein FliD [Borrelia garinii NMJW1]
77	BafHLJ01_0153	>gi|410678900|ref|YP_006931302.1| flagellar hook-associated protein FliD [Borrelia afzelii HLJ01]
77	L144_00740	>gi|530321070|ref|YP_008407336.1| flagellar hook-associated protein FliD [Borrelia burgdorferi CA382]
77	I871_00805	>gi|530575540|ref|YP_008415311.1| flagellar hook protein FliD [Borrelia miyamotoi LB-2001]
77	BVAVS116_0147	>gi|492960761|gb|WP_006068846.1| flagellar hook protein FliD [Borrelia valaisiana VS116]
78	X966_04305	>gi|569535591|gb|AHE63146.1| excinuclease ABC subunit B [Borrelia parkeri HR1]
78	BB_0836	>gi|552542358|ref|YP_008686595.1| excinuclease ABC subunit B [Borrelia burgdorferi B31]
78	BG0861	>gi|51599087|ref|YP_073275.1| excinuclease ABC subunit B [Borrelia garinii PBi]
78	BT0836	>gi|119953614|ref|YP_945824.1| excinuclease ABC subunit B [Borrelia turicatae 91E135]
78	BH0836	>gi|187918690|ref|YP_001884257.1| excinuclease ABC subunit B [Borrelia hermsii HS1]
78	BDU_849	>gi|203284737|ref|YP_002222477.1| excinuclease ABC, subunit B [Borrelia duttonii Ly]
78	BRE_847	>gi|203288263|ref|YP_002223278.1| excinuclease ABC, subunit B [Borrelia recurrentis A1]
78	BbuZS7_0865	>gi|218249758|ref|YP_002375332.1| excinuclease ABC, B subunit [Borrelia burgdorferi ZS7]
78	BbiDN127_0851	>gi|343128132|ref|YP_004778063.1| excinuclease ABC subunit B [Borrelia bissettii DN127]
78	BafPKo_0863	>gi|384207320|ref|YP_005593042.1| excinuclease ABC subunit B [Borrelia afzelii PKo]
78	BbuJD1_0836	>gi|387826463|ref|YP_005805916.1| excinuclease ABC subunit B [Borrelia burgdorferi JD1]
78	BbuN40_0836	>gi|387827729|ref|YP_005807011.1| excinuclease ABC subunit B [Borrelia burgdorferi N40]
78	KK9_0875	>gi|386854234|ref|YP_006203519.1| excinuclease ABC subunit B [Borrelia garinii BgVir]
78	BgCN_0868	>gi|408671438|ref|YP_006871509.1| excinuclease ABC subunit B [Borrelia garinii NMJW1]
78	L144_04115	>gi|530321730|ref|YP_008407996.1| excinuclease ABC subunit B [Borrelia burgdorferi CA382]
78	I871_04400	>gi|530576170|ref|YP_008415967.1| excinuclease ABC subunit B [Borrelia miyamotoi LB-2001]
78	BVAVS116_0857	>gi|492960585|gb|WP_006068670.1| excinuclease ABC subunit B [Borrelia valaisiana VS116]
79	X966_00955	>gi|569534978|gb|AHE62533.1| guanosine-3',5'-bis(diphosphate)3'-pyrophosphohydrolase [Borrelia parkeri HR1]
79	BB_0198	>gi|15594543|ref|NP_212332.1| guanosine-3',5'-bis(diphosphate) 3'-pyrophosphohydrolase [Borrelia burgdorferi B31]
79	BG0196	>gi|51598458|ref|YP_072646.1| guanosine-3,5-bis(diphosphate) 3-pyrophosphohydrolase [Borrelia garinii PBi]
79	BT0198	>gi|119952995|ref|YP_945204.1| guanosine-3',5'-bis(diphosphate) 3'-pyrophosphohydrolase [Borrelia turicatae 91E135]
79	BH0198	>gi|187918071|ref|YP_001883634.1| guanosine-3',5'-bis(diphosphate) 3'-pyrophosphohydrolase [Borrelia hermsii HS1]
79	BDU_196	>gi|203284118|ref|YP_002221858.1| guanosine-3,5-bis(diphosphate) 3-pyrophosphohydrolase [Borrelia duttonii Ly]
79	BRE_195	>gi|203287656|ref|YP_002222671.1| guanosine-3,5-bis(diphosphate) 3-pyrophosphohydrolase [Borrelia recurrentis A1]
79	BbuZS7_0199	>gi|218249436|ref|YP_002374725.1| guanosine-3',5'-bis(diphosphate) 3'-pyrophosphohydrolase ((ppGpp)ase) [Borrelia burgdorferi ZS7]
79	BbiDN127_0194	>gi|343127517|ref|YP_004777448.1| relA/SpoT family protein [Borrelia bissettii DN127]
79	BafPKo_0194	>gi|384206696|ref|YP_005592417.1| relA/SpoT family protein [Borrelia afzelii PKo]
79	BbuJD1_0198	>gi|387825852|ref|YP_005805305.1| guanosine-3',5'-bis(diphosphate) 3'-pyrophosphohydrolase [Borrelia burgdorferi JD1]
79	BbuN40_0198	>gi|387827114|ref|YP_005806396.1| guanosine-3',5'-bis(diphosphate) 3'-pyrophosphohydrolase [Borrelia burgdorferi N40]
79	KK9_0196	>gi|386853604|ref|YP_006202889.1| Guanosine-3,5-bis(diphosphate) 3-pyrophosphohydrolase [Borrelia garinii BgVir]
79	Q7M_198	>gi|386859423|ref|YP_006272129.1| Guanosine-3,5-bis(Diphosphate) 3-pyrophosphohydrolase [Borrelia crocidurae str. Achema]
79	BgCN_0195	>gi|408670825|ref|YP_006870896.1| guanosine-3,5-bis(diphosphate) [Borrelia garinii NMJW1]
79	L144_00970	>gi|530321116|ref|YP_008407382.1| guanosine-3',5'-bis(diphosphate) 3'-pyrophosphohydrolase ((ppGpp)ase) [Borrelia burgdorferi CA382]
79	I871_01040	>gi|530575587|ref|YP_008415358.1| guanosine-3',5'-bis(diphosphate) 3'-pyrophosphohydrolase [Borrelia miyamotoi LB-2001]
79	BVAVS116_0194	>gi|492960433|gb|WP_006068518.1| guanosine-3',5'-bis(diphosphate)3'-pyrophosphohydrolase [Borrelia valaisiana VS116]
80	X966_00070	>gi|569534807|gb|AHE62362.1| primosomal protein N' [Borrelia parkeri HR1]
80	BB_0014	>gi|15594360|ref|NP_212148.1| primosomal protein N [Borrelia burgdorferi B31]
80	BG0014	>gi|51598277|ref|YP_072465.1| primosomal protein N [Borrelia garinii PBi]
80	BT0014	>gi|119952820|ref|YP_945029.1| primosomal protein N' [Borrelia turicatae 91E135]
80	BH0014	>gi|187917897|ref|YP_001883460.1| primosomal protein N' [Borrelia hermsii HS1]
80	BDU_20	>gi|203283944|ref|YP_002221684.1| primosomal protein N [Borrelia duttonii Ly]
80	BRE_19	>gi|203287487|ref|YP_002222502.1| primosomal protein N [Borrelia recurrentis A1]
80	BbuZS7_0014	>gi|218249466|ref|YP_002374548.1| primosomal protein N' [Borrelia burgdorferi ZS7]
80	BbiDN127_0014	>gi|343127338|ref|YP_004777269.1| primosomal protein N' [Borrelia bissettii DN127]
80	BafPKo_0014	>gi|384206517|ref|YP_005592238.1| primosomal protein N' [Borrelia afzelii PKo]
80	BbuJD1_0014	>gi|387825675|ref|YP_005805128.1| primosomal protein N' [Borrelia burgdorferi JD1]
80	BbuN40_0014	>gi|387826940|ref|YP_005806222.1| primosomal protein N' [Borrelia burgdorferi N40]
80	KK9_0014	>gi|386853424|ref|YP_006202709.1| PriA [Borrelia garinii BgVir]
80	Q7M_20	>gi|386859245|ref|YP_006271951.1| Primosomal protein N [Borrelia crocidurae str. Achema]
80	BgCN_0014	>gi|408670647|ref|YP_006870718.1| primosomal protein N [Borrelia garinii NMJW1]
80	L144_00075	>gi|530320939|ref|YP_008407205.1| primosomal protein N [Borrelia burgdorferi CA382]
80	I871_00080	>gi|530575414|ref|YP_008415182.1| primosomal protein N' [Borrelia miyamotoi LB-2001]
80	BVAVS116_0014	>gi|492960142|gb|WP_006068227.1| primosomal protein N' [Borrelia valaisiana VS116]
81	X966_00285	>gi|569534849|gb|AHE62404.1| hypothetical protein [Borrelia parkeri HR1]
81	BB_0058	>gi|15594404|ref|NP_212192.1| hypothetical protein BB_0058 [Borrelia burgdorferi B31]
81	BG0057	>gi|51598319|ref|YP_072507.1| hypothetical protein BG0057 [Borrelia garinii PBi]
81	BT0058	>gi|119952861|ref|YP_945070.1| tetratricopeptide repeat family protein [Borrelia turicatae 91E135]
81	BH0058	>gi|187917937|ref|YP_001883500.1| tetratricopeptide repeat family protein [Borrelia hermsii HS1]
81	BDU_62	>gi|203283984|ref|YP_002221724.1| hypothetical protein BDU_62 [Borrelia duttonii Ly]
81	BRE_61	>gi|203287527|ref|YP_002222542.1| hypothetical protein BRE_61 [Borrelia recurrentis A1]
81	BbuZS7_0059	>gi|218249254|ref|YP_002374589.1| hypothetical protein BbuZS7_0059 [Borrelia burgdorferi ZS7]
81	BbiDN127_0057	>gi|343127380|ref|YP_004777311.1| hypothetical protein BbiDN127_0057 [Borrelia bissettii DN127]
81	BafPKo_0057	>gi|384206559|ref|YP_005592280.1| hypothetical protein BafPKo_0057 [Borrelia afzelii PKo]
81	BbuJD1_0058	>gi|387825717|ref|YP_005805170.1| hypothetical protein BbuJD1_0058 [Borrelia burgdorferi JD1]
81	BbuN40_0058	>gi|387826981|ref|YP_005806263.1| hypothetical protein BbuN40_0058 [Borrelia burgdorferi N40]
81	KK9_0057	>gi|386853466|ref|YP_006202751.1| hypothetical protein KK9_0057 [Borrelia garinii BgVir]
81	Q7M_61	>gi|386859286|ref|YP_006271992.1| hypothetical protein Q7M_61 [Borrelia crocidurae str. Achema]
81	BgCN_0058	>gi|408670689|ref|YP_006870760.1| hypothetical protein BgCN_0058 [Borrelia garinii NMJW1]
81	BafHLJ01_0060	>gi|410678807|ref|YP_006931209.1| hypothetical protein BafHLJ01_0060 [Borrelia afzelii HLJ01]
81	L144_00290	>gi|530320982|ref|YP_008407248.1| hypothetical protein L144_00290 [Borrelia burgdorferi CA382]
81	I871_00295	>gi|530575456|ref|YP_008415224.1| hypothetical protein I871_00295 [Borrelia miyamotoi LB-2001]
81	BVAVS116_0058	>gi|492960204|gb|WP_006068289.1| hypothetical protein [Borrelia valaisiana VS116]
82	BB_0607	>gi|15594952|ref|NP_212741.1| single-stranded DNA-dependent ATPase [Borrelia burgdorferi B31]
82	BG0620	>gi|51598860|ref|YP_073048.1| rep helicase, single-stranded DNA-dependent ATPase [Borrelia garinii PBi]
82	BbuZS7_0621	>gi|218249903|ref|YP_002375114.1| ATP-dependent DNA helicase PcrA [Borrelia burgdorferi ZS7]
82	BbiDN127_0611	>gi|343127909|ref|YP_004777840.1| uvrD/REP helicase family protein [Borrelia bissettii DN127]
82	BafPKo_0624	>gi|384207096|ref|YP_005592818.1| ATP-dependent DNA helicase pcrA [Borrelia afzelii PKo]
82	BbuJD1_0607	>gi|387826244|ref|YP_005805697.1| ATP-dependent DNA helicase PcrA [Borrelia burgdorferi JD1]
82	BbuN40_0607	>gi|387827508|ref|YP_005806790.1| ATP-dependent DNA helicase PcrA [Borrelia burgdorferi N40]
82	KK9_0632	>gi|386854010|ref|YP_006203295.1| Rep helicase, single-stranded DNA-dependent ATPase [Borrelia garinii BgVir]
82	BgCN_0627	>gi|408671219|ref|YP_006871290.1| rep helicase, single-stranded DNA-dependent [Borrelia garinii NMJW1]
82	BafHLJ01_0663	>gi|410679387|ref|YP_006931789.1| rep helicase, single-stranded DNA-dependent ATPase [Borrelia afzelii HLJ01]
82	L144_02975	>gi|530321507|ref|YP_008407773.1| single-stranded DNA-dependent ATPase [Borrelia burgdorferi CA382]
82	BVAVS116_0618	>gi|492960513|gb|WP_006068598.1| ATPase AAA [Borrelia valaisiana VS116]
83	X966_02995	>gi|569535354|gb|AHE62909.1| long-chain fatty acid--CoA ligase [Borrelia parkeri HR1]
83	BB_0593	>gi|15594938|ref|NP_212727.1| long-chain-fatty-acid CoA ligase [Borrelia burgdorferi B31]
83	BG0606	>gi|51598846|ref|YP_073034.1| long-chain-fatty-acid CoA ligase [Borrelia garinii PBi]
83	BT0593	>gi|119953377|ref|YP_945586.1| long-chain-fatty-acid--CoA ligase [Borrelia turicatae 91E135]
83	BH0593	>gi|187918454|ref|YP_001884017.1| long-chain-fatty-acid--CoA ligase [Borrelia hermsii HS1]
83	BDU_594	>gi|203284497|ref|YP_002222237.1| long-chain-fatty-acid CoA ligase [Borrelia duttonii Ly]
83	BRE_597	>gi|203288031|ref|YP_002223046.1| long-chain-fatty-acid CoA ligase [Borrelia recurrentis A1]
83	BbuZS7_0606	>gi|218249826|ref|YP_002375101.1| long-chain-fatty-acid CoA ligase [Borrelia burgdorferi ZS7]
83	BbiDN127_0597	>gi|343127895|ref|YP_004777826.1| AMP-binding protein [Borrelia bissettii DN127]
83	BafPKo_0609	>gi|384207081|ref|YP_005592803.1| AMP-binding protein [Borrelia afzelii PKo]
83	BbuJD1_0593	>gi|387826230|ref|YP_005805683.1| long-chain-fatty-acid CoA ligase [Borrelia burgdorferi JD1]
83	BbuN40_0593	>gi|387827494|ref|YP_005806776.1| long-chain-fatty-acid CoA ligase [Borrelia burgdorferi N40]
83	KK9_0618	>gi|386853996|ref|YP_006203281.1| Long-chain-fatty-acid CoA ligase [Borrelia garinii BgVir]
83	Q7M_601	>gi|386859826|ref|YP_006272532.1| Long-chain-fatty-acid CoA ligase [Borrelia crocidurae str. Achema]
83	BgCN_0612	>gi|408671205|ref|YP_006871276.1| long-chain-fatty-acid CoA ligase [Borrelia garinii NMJW1]
83	BafHLJ01_0649	>gi|410679373|ref|YP_006931775.1| long-chain-fatty-acid CoA ligase [Borrelia afzelii HLJ01]
83	L144_02905	>gi|530321493|ref|YP_008407759.1| long-chain-fatty-acid CoA ligase [Borrelia burgdorferi CA382]
83	I871_03075	>gi|530575936|ref|YP_008415727.1| long-chain fatty acid--CoA ligase [Borrelia miyamotoi LB-2001]
83	BVAVS116_0604	>gi|492960558|gb|WP_006068643.1| long-chain fatty acid--CoA ligase [Borrelia valaisiana VS116]
84	X966_02610	>gi|569535283|gb|AHE62838.1| molecular chaperone DnaK [Borrelia parkeri HR1]
84	BB_0518	>gi|15594863|ref|NP_212652.1| molecular chaperone DnaK [Borrelia burgdorferi B31]
84	BG0529	>gi|51598772|ref|YP_072960.1| molecular chaperone DnaK [Borrelia garinii PBi]
84	BT0518	>gi|119953306|ref|YP_945515.1| molecular chaperone DnaK [Borrelia turicatae 91E135]
84	BH0518	>gi|187918383|ref|YP_001883946.1| molecular chaperone DnaK [Borrelia hermsii HS1]
84	BDU_520	>gi|203284427|ref|YP_002222167.1| heat shock protein 70 [Borrelia duttonii Ly]
84	BRE_523	>gi|203287961|ref|YP_002222976.1| heat shock protein 70 [Borrelia recurrentis A1]
84	BbuZS7_0528	>gi|218249788|ref|YP_002375027.1| chaperone protein DnaK [Borrelia burgdorferi ZS7]
84	BbiDN127_0522	>gi|343127824|ref|YP_004777755.1| chaperone protein DnaK [Borrelia bissettii DN127]
84	BafPKo_0533	>gi|384207009|ref|YP_005592731.1| chaperone protein DnaK [Borrelia afzelii PKo]
84	BbuJD1_0518	>gi|387826161|ref|YP_005805614.1| chaperone protein DnaK [Borrelia burgdorferi JD1]
84	BbuN40_0518	>gi|387827424|ref|YP_005806706.1| chaperone protein DnaK [Borrelia burgdorferi N40]
84	KK9_0538	>gi|386853922|ref|YP_006203207.1| DnaK protein [Borrelia garinii BgVir]
84	Q7M_526	>gi|386859751|ref|YP_006272457.1| Chaperone protein DnaK [Borrelia crocidurae str. Achema]
84	BgCN_0536	>gi|408671133|ref|YP_006871204.1| molecular chaperone DnaK [Borrelia garinii NMJW1]
84	BafHLJ01_0565	>gi|410679293|ref|YP_006931695.1| molecular chaperone DnaK [Borrelia afzelii HLJ01]
84	L144_02530	>gi|530321424|ref|YP_008407690.1| molecular chaperone DnaK [Borrelia burgdorferi CA382]
84	I871_02725	>gi|530575872|ref|YP_008415663.1| molecular chaperone DnaK [Borrelia miyamotoi LB-2001]
84	BVAVS116_0525	>gi|492960795|gb|WP_006068880.1| molecular chaperone DnaK [Borrelia valaisiana VS116]
85	BafHLJ01_0474	>gi|410679206|ref|YP_006931608.1| DNA gyrase subunit A [Borrelia afzelii HLJ01]
86	X966_04055	>gi|569535541|gb|AHE63096.1| ATP-dependent metalloprotease [Borrelia parkeri HR1]
86	BB_0789	>gi|15595134|ref|NP_212923.1| cell division protein FtsH [Borrelia burgdorferi B31]
86	BG0814	>gi|51599040|ref|YP_073228.1| cell division protein [Borrelia garinii PBi]
86	BT0789	>gi|119953564|ref|YP_945774.1| cell division protein FtsH [Borrelia turicatae 91E135]
86	BH0789	>gi|187918641|ref|YP_001884207.1| cell division protein FtsH [Borrelia hermsii HS1]
86	BDU_795	>gi|203284683|ref|YP_002222423.1| cell division protein [Borrelia duttonii Ly]
86	BRE_798	>gi|203288216|ref|YP_002223231.1| cell division protein [Borrelia recurrentis A1]
86	BbuZS7_0819	>gi|218249315|ref|YP_002375288.1| cell division protein FtsH [Borrelia burgdorferi ZS7]
86	BbiDN127_0805	>gi|343128086|ref|YP_004778017.1| cell division protease ftsH-like protein [Borrelia bissettii DN127]
86	BafPKo_0817	>gi|384207274|ref|YP_005592996.1| Cell division protein FtsH [Borrelia afzelii PKo]
86	BbuJD1_0789	>gi|387826419|ref|YP_005805872.1| cell division protein FtsH [Borrelia burgdorferi JD1]
86	BbuN40_0789	>gi|387827684|ref|YP_005806966.1| cell division protein FtsH [Borrelia burgdorferi N40]
86	KK9_0826	>gi|386854186|ref|YP_006203471.1| cell division protein [Borrelia garinii BgVir]
86	Q7M_801	>gi|386860026|ref|YP_006272732.1| ATP-dependent zinc metalloprotease FtsH [Borrelia crocidurae str. Achema]
86	BgCN_0820	>gi|408671392|ref|YP_006871463.1| cell division protein [Borrelia garinii NMJW1]
86	BafHLJ01_0869	>gi|410679578|ref|YP_006931980.1| cell division protein [Borrelia afzelii HLJ01]
86	L144_03885	>gi|530321684|ref|YP_008407950.1| cell division protein FtsH [Borrelia burgdorferi CA382]
86	I871_04140	>gi|530576126|ref|YP_008415922.1| ATP-dependent metalloprotease [Borrelia miyamotoi LB-2001]
86	BVAVS116_0811	>gi|492960451|gb|WP_006068536.1| ATP-dependent metalloprotease [Borrelia valaisiana VS116]
87	X966_02175	>gi|569535201|gb|AHE62756.1| DNA gyrase subunit B [Borrelia parkeri HR1]
87	BB_0436	>gi|365992351|ref|NP_212570.2| DNA gyrase subunit B [Borrelia burgdorferi B31]
87	BG0443	>gi|51598690|ref|YP_072878.1| DNA gyrase, subunit B [Borrelia garinii PBi]
87	BT0436	>gi|119953224|ref|YP_945433.1| DNA gyrase subunit B [Borrelia turicatae 91E135]
87	BH0436	>gi|187918301|ref|YP_001883864.1| DNA gyrase subunit B [Borrelia hermsii HS1]
87	BDU_433	>gi|203284344|ref|YP_002222084.1| DNA gyrase, subunit B [Borrelia duttonii Ly]
87	BRE_436	>gi|203287878|ref|YP_002222893.1| DNA gyrase, subunit B [Borrelia recurrentis A1]
87	BbuZS7_0442	>gi|218249329|ref|YP_002374947.1| DNA gyrase subunit B [Borrelia burgdorferi ZS7]
87	BbiDN127_0438	>gi|343127744|ref|YP_004777675.1| DNA gyrase subunit B [Borrelia bissettii DN127]
87	BafPKo_0447	>gi|384206928|ref|YP_005592649.1| DNA gyrase subunit B [Borrelia afzelii PKo]
87	BbuJD1_0436	>gi|387826081|ref|YP_005805534.1| DNA gyrase subunit B [Borrelia burgdorferi JD1]
87	BbuN40_0436	>gi|387827344|ref|YP_005806626.1| DNA gyrase subunit B [Borrelia burgdorferi N40]
87	KK9_0451	>gi|386853840|ref|YP_006203125.1| DNA gyrase subunit B [Borrelia garinii BgVir]
87	Q7M_440	>gi|386859665|ref|YP_006272371.1| DNA gyrase subunit B [Borrelia crocidurae str. Achema]
87	BgCN_0449	>gi|408671053|ref|YP_006871124.1| DNA gyrase subunit B [Borrelia garinii NMJW1]
87	BafHLJ01_0476	>gi|410679208|ref|YP_006931610.1| DNA gyrase subunit B [Borrelia afzelii HLJ01]
87	L144_02125	>gi|530321345|ref|YP_008407611.1| DNA gyrase subunit B [Borrelia burgdorferi CA382]
87	I871_02295	>gi|530575804|ref|YP_008415581.1| DNA gyrase subunit B [Borrelia miyamotoi LB-2001]
87	BVAVS116_0437	>gi|492960382|gb|WP_006068467.1| DNA gyrase subunit B [Borrelia valaisiana VS116]
88	X966_03460	>gi|569535436|gb|AHE62991.1| chemotaxis protein [Borrelia parkeri HR1]
88	BB_0681	>gi|365992392|ref|NP_212815.2| methyl-accepting chemotaxis protein [Borrelia burgdorferi B31]
88	BG0704	>gi|51598936|ref|YP_073124.1| methyl-accepting chemotaxis protein [Borrelia garinii PBi]
88	BT0681	>gi|119953459|ref|YP_945668.1| methyl-accepting chemotaxis protein [Borrelia turicatae 91E135]
88	BH0681	>gi|187918537|ref|YP_001884100.1| methyl-accepting chemotaxis protein [Borrelia hermsii HS1]
88	BDU_684	>gi|203284579|ref|YP_002222319.1| methyl-accepting chemotaxis protein [Borrelia duttonii Ly]
88	BRE_687	>gi|203288113|ref|YP_002223128.1| methyl-accepting chemotaxis protein [Borrelia recurrentis A1]
88	BbuZS7_0701	>gi|218249542|ref|YP_002375181.1| methyl-accepting chemotaxis protein [Borrelia burgdorferi ZS7]
88	BbiDN127_0692	>gi|343127982|ref|YP_004777913.1| HAMP domain-containing protein [Borrelia bissettii DN127]
88	BafPKo_0706	>gi|384207170|ref|YP_005592892.1| HAMP domain protein [Borrelia afzelii PKo]
88	BbuJD1_0681	>gi|387826317|ref|YP_005805770.1| methyl-accepting chemotaxis protein [Borrelia burgdorferi JD1]
88	BbuN40_0681	>gi|387827581|ref|YP_005806863.1| methyl-accepting chemotaxis protein [Borrelia burgdorferi N40]
88	KK9_0714	>gi|386854083|ref|YP_006203368.1| Mcp-5 [Borrelia garinii BgVir]
88	Q7M_690	>gi|386859915|ref|YP_006272621.1| Methyl-accepting chemotaxis protein [Borrelia crocidurae str. Achema]
88	BgCN_0709	>gi|408671290|ref|YP_006871361.1| methyl-accepting chemotaxis protein [Borrelia garinii NMJW1]
88	BafHLJ01_0750	>gi|410679466|ref|YP_006931868.1| methyl-accepting chemotaxis protein [Borrelia afzelii HLJ01]
88	L144_03345	>gi|530321579|ref|YP_008407845.1| methyl-accepting chemotaxis protein [Borrelia burgdorferi CA382]
88	I871_03560	>gi|530576020|ref|YP_008415814.1| chemotaxis protein [Borrelia miyamotoi LB-2001]
88	BVAVS116_0700	>gi|492960160|gb|WP_006068245.1| chemotaxis protein [Borrelia valaisiana VS116]
89	X966_01345	>gi|569535046|gb|AHE62601.1| hypothetical protein [Borrelia parkeri HR1]
89	BB_0267	>gi|15594612|ref|NP_212401.1| hypothetical protein BB_0267 [Borrelia burgdorferi B31]
89	BG0270	>gi|51598527|ref|YP_072715.1| hypothetical protein BG0270 [Borrelia garinii PBi]
89	BT0267	>gi|119953066|ref|YP_945275.1| hypothetical protein BT0267 [Borrelia turicatae 91E135]
89	BH0267	>gi|187918141|ref|YP_001883704.1| hypothetical protein BH0267 [Borrelia hermsii HS1]
89	BDU_270	>gi|203284188|ref|YP_002221928.1| hypothetical protein BDU_270 [Borrelia duttonii Ly]
89	BRE_274	>gi|203287727|ref|YP_002222742.1| hypothetical protein BRE_274 [Borrelia recurrentis A1]
89	BbuZS7_0273	>gi|218249573|ref|YP_002374790.1| hypothetical protein BbuZS7_0273 [Borrelia burgdorferi ZS7]
89	BbiDN127_0267	>gi|343127585|ref|YP_004777516.1| hypothetical protein BbiDN127_0267 [Borrelia bissettii DN127]
89	BafPKo_0269	>gi|384206764|ref|YP_005592485.1| hypothetical protein BafPKo_0269 [Borrelia afzelii PKo]
89	BbuJD1_0267	>gi|387825921|ref|YP_005805374.1| hypothetical protein BbuJD1_0267 [Borrelia burgdorferi JD1]
89	BbuN40_0267	>gi|387827183|ref|YP_005806465.1| hypothetical protein BbuN40_0267 [Borrelia burgdorferi N40]
89	KK9_0273	>gi|386853675|ref|YP_006202960.1| hypothetical protein KK9_0273 [Borrelia garinii BgVir]
89	Q7M_271	>gi|386859496|ref|YP_006272202.1| hypothetical protein Q7M_271 [Borrelia crocidurae str. Achema]
89	BgCN_0272	>gi|408670892|ref|YP_006870963.1| hypothetical protein BgCN_0272 [Borrelia garinii NMJW1]
89	BafHLJ01_0291	>gi|410679033|ref|YP_006931435.1| hypothetical protein BafHLJ01_0291 [Borrelia afzelii HLJ01]
89	L144_01315	>gi|530321185|ref|YP_008407451.1| hypothetical protein L144_01315 [Borrelia burgdorferi CA382]
89	I871_01425	>gi|530575658|ref|YP_008415429.1| hypothetical protein I871_01425 [Borrelia miyamotoi LB-2001]
89	BVAVS116_0266	>gi|492960166|gb|WP_006068251.1| hypothetical protein [Borrelia valaisiana VS116]
90	X966_03630	>gi|569535466|gb|AHE63021.1| RNA polymerase sigma factor RpoD [Borrelia parkeri HR1]
90	BB_0712	>gi|15595057|ref|NP_212846.1| RNA polymerase sigma factor RpoD [Borrelia burgdorferi B31]
90	BG0734	>gi|51598964|ref|YP_073152.1| RNA polymerase sigma factor RpoD [Borrelia garinii PBi]
90	BT0712	>gi|119953489|ref|YP_945698.1| RNA polymerase sigma factor RpoD [Borrelia turicatae 91E135]
90	BH0712	>gi|187918567|ref|YP_001884130.1| RNA polymerase sigma factor RpoD [Borrelia hermsii HS1]
90	BDU_715	>gi|203284607|ref|YP_002222347.1| RNA polymerase sigma-70 factor [Borrelia duttonii Ly]
90	BRE_718	>gi|203288141|ref|YP_002223156.1| RNA polymerase sigma-70 factor [Borrelia recurrentis A1]
90	BbuZS7_0734	>gi|218249968|ref|YP_002375211.1| RNA polymerase sigma factor RpoD (Sigma-70) [Borrelia burgdorferi ZS7]
90	BbiDN127_0723	>gi|343128010|ref|YP_004777941.1| RNA polymerase sigma factor RpoD [Borrelia bissettii DN127]
90	BafPKo_0736	>gi|384207197|ref|YP_005592919.1| RNA polymerase sigma factor RpoD [Borrelia afzelii PKo]
90	BbuJD1_0712	>gi|387826344|ref|YP_005805797.1| RNA polymerase sigma factor RpoD (Sigma-70) [Borrelia burgdorferi JD1]
90	BbuN40_0712	>gi|387827609|ref|YP_005806891.1| RNA polymerase sigma factor RpoD (Sigma-70) [Borrelia burgdorferi N40]
90	KK9_0746	>gi|386854112|ref|YP_006203397.1| RNA polymerase sigma factor RpoD [Borrelia garinii BgVir]
90	Q7M_722	>gi|386859947|ref|YP_006272653.1| RNA polymerase sigma factor [Borrelia crocidurae str. Achema]
90	BgCN_0739	>gi|408671317|ref|YP_006871388.1| RNA polymerase sigma factor RpoD [Borrelia garinii NMJW1]
90	BafHLJ01_0782	>gi|410679495|ref|YP_006931897.1| RNA polymerase sigma factor RpoD [Borrelia afzelii HLJ01]
90	L144_03500	>gi|530321608|ref|YP_008407874.1| RNA polymerase sigma factor RpoD [Borrelia burgdorferi CA382]
90	I871_03730	>gi|530576051|ref|YP_008415845.1| RNA polymerase sigma factor RpoD [Borrelia miyamotoi LB-2001]
90	BVAVS116_0730	>gi|492960459|gb|WP_006068544.1| RNA polymerase sigma factor RpoD [Borrelia valaisiana VS116]
91	X966_00680	>gi|569534925|gb|AHE62480.1| long-chain fatty acid--CoA ligase [Borrelia parkeri HR1]
91	BB_0137	>gi|15594482|ref|NP_212271.1| long-chain-fatty-acid CoA ligase [Borrelia burgdorferi B31]
91	BG0139	>gi|51598401|ref|YP_072589.1| long-chain-fatty-acid CoA ligase [Borrelia garinii PBi]
91	BT0137	>gi|119952940|ref|YP_945149.1| long-chain-fatty-acid--CoA ligase [Borrelia turicatae 91E135]
91	BH0137	>gi|187918016|ref|YP_001883579.1| long-chain-fatty-acid--CoA ligase [Borrelia hermsii HS1]
91	BDU_141	>gi|203284063|ref|YP_002221803.1| long-chain-fatty-acid CoA ligase [Borrelia duttonii Ly]
91	BRE_140	>gi|203287602|ref|YP_002222617.1| long-chain-fatty-acid CoA ligase [Borrelia recurrentis A1]
91	BbuZS7_0137	>gi|218249890|ref|YP_002374665.1| long-chain-fatty-acid CoA ligase [Borrelia burgdorferi ZS7]
91	BbiDN127_0136	>gi|343127459|ref|YP_004777390.1| AMP-binding protein [Borrelia bissettii DN127]
91	BafPKo_0135	>gi|384206637|ref|YP_005592358.1| AMP-binding protein [Borrelia afzelii PKo]
91	BbuJD1_0137	>gi|387825795|ref|YP_005805248.1| long-chain-fatty-acid CoA ligase [Borrelia burgdorferi JD1]
91	BbuN40_0137	>gi|387827058|ref|YP_005806340.1| long-chain-fatty-acid CoA ligase [Borrelia burgdorferi N40]
91	KK9_0137	>gi|386853545|ref|YP_006202830.1| Long-chain-fatty-acid CoA ligase [Borrelia garinii BgVir]
91	Q7M_143	>gi|386859368|ref|YP_006272074.1| Long-chain-fatty-acid CoA ligase [Borrelia crocidurae str. Achema]
91	BgCN_0138	>gi|408670769|ref|YP_006870840.1| long-chain-fatty-acid CoA ligase [Borrelia garinii NMJW1]
91	BafHLJ01_0142	>gi|410678889|ref|YP_006931291.1| long-chain-fatty-acid CoA ligase [Borrelia afzelii HLJ01]
91	L144_00685	>gi|530321059|ref|YP_008407325.1| long-chain-fatty-acid CoA ligase [Borrelia burgdorferi CA382]
91	I871_00710	>gi|530575533|ref|YP_008415304.1| long-chain fatty acid--CoA ligase [Borrelia miyamotoi LB-2001]
91	BVAVS116_0136	>gi|492960842|gb|WP_006068927.1| long-chain fatty acid--CoA ligase [Borrelia valaisiana VS116]
92	X966_00675	>gi|569534924|gb|AHE62479.1| penicillin-binding protein [Borrelia parkeri HR1]
92	BB_0136	>gi|15594481|ref|NP_212270.1| penicillin-binding protein [Borrelia burgdorferi B31]
92	BG0138	>gi|51598400|ref|YP_072588.1| penicillin-binding protein [Borrelia garinii PBi]
92	BT0136	>gi|119952939|ref|YP_945148.1| cell division protein FtsI [Borrelia turicatae 91E135]
92	BH0136	>gi|187918015|ref|YP_001883578.1| cell division protein FtsI [Borrelia hermsii HS1]
92	BDU_140	>gi|203284062|ref|YP_002221802.1| penicillin-binding protein [Borrelia duttonii Ly]
92	BRE_139	>gi|203287601|ref|YP_002222616.1| penicillin-binding protein [Borrelia recurrentis A1]
92	BbuZS7_0136	>gi|218249585|ref|YP_002374664.1| penicillin-binding protein [Borrelia burgdorferi ZS7]
92	BbiDN127_0135	>gi|343127458|ref|YP_004777389.1| penicillin binding transpeptidase domain-containing protein [Borrelia bissettii DN127]
92	BafPKo_0134	>gi|384206636|ref|YP_005592357.1| penicillin binding transpeptidase domain protein [Borrelia afzelii PKo]
92	BbuJD1_0136	>gi|387825794|ref|YP_005805247.1| penicillin-binding protein [Borrelia burgdorferi JD1]
92	BbuN40_0136	>gi|387827057|ref|YP_005806339.1| penicillin-binding protein [Borrelia burgdorferi N40]
92	KK9_0136	>gi|386853544|ref|YP_006202829.1| Pbp-1 [Borrelia garinii BgVir]
92	Q7M_142	>gi|386859367|ref|YP_006272073.1| Penicillin-binding protein [Borrelia crocidurae str. Achema]
92	BgCN_0137	>gi|408670768|ref|YP_006870839.1| penicillin-binding protein [Borrelia garinii NMJW1]
92	BafHLJ01_0141	>gi|410678888|ref|YP_006931290.1| penicillin-binding protein [Borrelia afzelii HLJ01]
92	L144_00680	>gi|530321058|ref|YP_008407324.1| penicillin-binding protein [Borrelia burgdorferi CA382]
92	BVAVS116_0135	>gi|492960534|gb|WP_006068619.1| penicillin-binding protein [Borrelia valaisiana VS116]
93	Q7M_554	>gi|386859779|ref|YP_006272485.1| hypothetical protein Q7M_554, partial [Borrelia crocidurae str. Achema]
94	X966_00175	>gi|569534828|gb|AHE62383.1| DNA topoisomerase IV subunit A [Borrelia parkeri HR1]
94	BB_0035	>gi|15594381|ref|NP_212169.1| DNA topoisomerase IV subunit A [Borrelia burgdorferi B31]
94	BG0035	>gi|51598298|ref|YP_072486.1| DNA topoisomerase IV subunit A [Borrelia garinii PBi]
94	BT0035	>gi|119952841|ref|YP_945050.1| DNA topoisomerase IV subunit A [Borrelia turicatae 91E135]
94	BH0035	>gi|187917917|ref|YP_001883480.1| DNA topoisomerase IV subunit A [Borrelia hermsii HS1]
94	BDU_40	>gi|203283964|ref|YP_002221704.1| DNA topoisomerase IV, A subunit [Borrelia duttonii Ly]
94	BRE_39	>gi|203287507|ref|YP_002222522.1| DNA topoisomerase IV [Borrelia recurrentis A1]
94	BbuZS7_0035	>gi|218249341|ref|YP_002374569.1| DNA gyrase/topoisomerase IV, A subunit domain protein [Borrelia burgdorferi ZS7]
94	BbiDN127_0035	>gi|343127359|ref|YP_004777290.1| DNA gyrase/topoisomerase IV, subunit A family protein [Borrelia bissettii DN127]
94	BafPKo_0035	>gi|384206538|ref|YP_005592259.1| DNA gyrase/topoisomerase IV, subunit A family protein [Borrelia afzelii PKo]
94	BbuJD1_0035	>gi|387825696|ref|YP_005805149.1| DNA gyrase/topoisomerase IV, A subunit domain protein [Borrelia burgdorferi JD1]
94	BbuN40_0035	>gi|387826960|ref|YP_005806242.1| DNA gyrase/topoisomerase IV, A subunit domain protein [Borrelia burgdorferi N40]
94	KK9_0035	>gi|386853445|ref|YP_006202730.1| DNA topoisomerase IV subunit A [Borrelia garinii BgVir]
94	Q7M_41	>gi|386859266|ref|YP_006271972.1| DNA topoisomerase IV subunit A [Borrelia crocidurae str. Achema]
94	BgCN_0035	>gi|408670668|ref|YP_006870739.1| DNA topoisomerase IV subunit A [Borrelia garinii NMJW1]
94	BafHLJ01_0037	>gi|410678785|ref|YP_006931187.1| DNA topoisomerase IV subunit A [Borrelia afzelii HLJ01]
94	L144_00185	>gi|530320961|ref|YP_008407227.1| DNA topoisomerase IV subunit A [Borrelia burgdorferi CA382]
94	I871_00185	>gi|530575435|ref|YP_008415203.1| DNA topoisomerase IV subunit A [Borrelia miyamotoi LB-2001]
94	BVAVS116_0034	>gi|492960123|gb|WP_006068208.1| DNA topoisomerase IV subunit A [Borrelia valaisiana VS116]
95	X966_00860	>gi|569534959|gb|AHE62514.1| tRNA uridine 5-carboxymethylaminomethylodification protein GidA [Borrelia parkeri HR1]
95	BB_0178	>gi|365992309|ref|NP_212312.2| tRNA uridine 5-carboxymethylaminomethyl modification protein GidA [Borrelia burgdorferi B31]
95	BG0177	>gi|51598439|ref|YP_072627.1| tRNA uridine 5-carboxymethylaminomethyl modification enzyme GidA [Borrelia garinii PBi]
95	BT0178	>gi|119952976|ref|YP_945185.1| tRNA uridine 5-carboxymethylaminomethyl modification enzyme GidA [Borrelia turicatae 91E135]
95	BH0178	>gi|187918052|ref|YP_001883615.1| tRNA uridine 5-carboxymethylaminomethyl modification enzyme GidA [Borrelia hermsii HS1]
95	BDU_177	>gi|203284099|ref|YP_002221839.1| glucose inhibited division protein A [Borrelia duttonii Ly]
95	BRE_176	>gi|203287637|ref|YP_002222652.1| glucose inhibited division protein A [Borrelia recurrentis A1]
95	BbuZS7_0178	>gi|218249586|ref|YP_002374706.1| tRNA uridine 5-carboxymethylaminomethyl modification enzyme GidA [Borrelia burgdorferi ZS7]
95	BbiDN127_0175	>gi|343127498|ref|YP_004777429.1| tRNA uridine 5-carboxymethylaminomethyl modification protein GidA [Borrelia bissettii DN127]
95	BafPKo_0175	>gi|384206677|ref|YP_005592398.1| tRNA uridine 5-carboxymethylaminomethyl modification protein GidA [Borrelia afzelii PKo]
95	BbuJD1_0178	>gi|387825833|ref|YP_005805286.1| tRNA uridine 5-carboxymethylaminomethyl modification protein GidA [Borrelia burgdorferi JD1]
95	BbuN40_0178	>gi|387827095|ref|YP_005806377.1| tRNA uridine 5-carboxymethylaminomethyl modification protein GidA [Borrelia burgdorferi N40]
95	KK9_0177	>gi|386853585|ref|YP_006202870.1| GidA [Borrelia garinii BgVir]
95	Q7M_179	>gi|386859404|ref|YP_006272110.1| tRNA uridine 5-carboxymethylaminomethyl modification enzyme MnmG [Borrelia crocidurae str. Achema]
95	BgCN_0176	>gi|408670806|ref|YP_006870877.1| tRNA uridine 5-carboxymethylaminomethyl [Borrelia garinii NMJW1]
95	BafHLJ01_0184	>gi|410678931|ref|YP_006931333.1| tRNA uridine 5-carboxymethylaminomethyl modification protein GidA [Borrelia afzelii HLJ01]
95	L144_00875	>gi|530321097|ref|YP_008407363.1| tRNA uridine 5-carboxymethylaminomethyl modification enzyme GidA [Borrelia burgdorferi CA382]
95	I871_00945	>gi|530575568|ref|YP_008415339.1| tRNA uridine 5-carboxymethylaminomethyl modification protein [Borrelia miyamotoi LB-2001]
95	BVAVS116_0175	>gi|492960317|gb|WP_006068402.1| tRNA uridine 5-carboxymethylaminomethylodification protein [Borrelia valaisiana VS116]
96	X966_00875	>gi|569534962|gb|AHE62517.1| flagellar hook-associated protein FlgK [Borrelia parkeri HR1]
96	BB_0181	>gi|552542326|ref|YP_008686563.1| flagellar hook-associated protein FlgK [Borrelia burgdorferi B31]
96	BG0180	>gi|51598442|ref|YP_072630.1| flagellar hook-associated protein FlgK [Borrelia garinii PBi]
96	BT0181	>gi|119952979|ref|YP_945188.1| flagellar hook-associated protein FlgK [Borrelia turicatae 91E135]
96	BH0181	>gi|187918055|ref|YP_001883618.1| flagellar hook-associated protein FlgK [Borrelia hermsii HS1]
96	BDU_180	>gi|203284102|ref|YP_002221842.1| flagellar hook-associated protein [Borrelia duttonii Ly]
96	BRE_179	>gi|203287640|ref|YP_002222655.1| flagellar hook-associated protein [Borrelia recurrentis A1]
96	BbuZS7_0181	>gi|218249283|ref|YP_002374709.1| flagellar hook-associated protein FlgK [Borrelia burgdorferi ZS7]
96	BbiDN127_0178	>gi|343127501|ref|YP_004777432.1| flagellar hook-associated protein FlgK [Borrelia bissettii DN127]
96	BafPKo_0178	>gi|384206680|ref|YP_005592401.1| flagellar hook-associated protein FlgK [Borrelia afzelii PKo]
96	BbuJD1_0181	>gi|387825836|ref|YP_005805289.1| flagellar hook-associated protein FlgK [Borrelia burgdorferi JD1]
96	BbuN40_0181	>gi|387827098|ref|YP_005806380.1| flagellar hook-associated protein FlgK [Borrelia burgdorferi N40]
96	KK9_0180	>gi|386853588|ref|YP_006202873.1| FlgK [Borrelia garinii BgVir]
96	Q7M_182	>gi|386859407|ref|YP_006272113.1| Flagellar hook-associated protein [Borrelia crocidurae str. Achema]
96	BgCN_0179	>gi|408670809|ref|YP_006870880.1| flagellar hook-associated protein FlgK [Borrelia garinii NMJW1]
96	BafHLJ01_0187	>gi|410678934|ref|YP_006931336.1| flagellar hook-associated protein FlgK [Borrelia afzelii HLJ01]
96	L144_00890	>gi|530321100|ref|YP_008407366.1| flagellar hook-associated protein FlgK [Borrelia burgdorferi CA382]
96	I871_00960	>gi|530575571|ref|YP_008415342.1| flagellar hook-associated protein FlgK [Borrelia miyamotoi LB-2001]
96	BVAVS116_0178	>gi|492960839|gb|WP_006068924.1| flagellar hook-associated protein FlgK [Borrelia valaisiana VS116]
97	X966_00020	>gi|569534797|gb|AHE62352.1| phosphoglucomutase [Borrelia parkeri HR1]
97	BB_0004	>gi|365992270|ref|NP_212138.2| phosphoglucomutase [Borrelia burgdorferi B31]
97	BG0004	>gi|51598267|ref|YP_072455.1| phosphoglucomutase [Borrelia garinii PBi]
97	BT0004	>gi|119952810|ref|YP_945019.1| phosphomannomutase [Borrelia turicatae 91E135]
97	BH0004	>gi|187917887|ref|YP_001883450.1| phosphomannomutase [Borrelia hermsii HS1]
97	BDU_10	>gi|203283934|ref|YP_002221674.1| phosphoglucomutase [Borrelia duttonii Ly]
97	BRE_9	>gi|203287477|ref|YP_002222492.1| phosphoglucomutase [Borrelia recurrentis A1]
97	BbuZS7_0004	>gi|218249204|ref|YP_002374538.1| phosphoglucomutase [Borrelia burgdorferi ZS7]
97	BbiDN127_0004	>gi|343127328|ref|YP_004777259.1| phosphoglucomutase/phosphomannomutase, alpha/beta/alpha domain I family protein [Borrelia bissettii DN127]
97	BafPKo_0004	>gi|384206507|ref|YP_005592228.1| phosphoglucomutase/phosphomannomutase, alpha/beta/alpha domain I family protein [Borrelia afzelii PKo]
97	BbuJD1_0004	>gi|387825665|ref|YP_005805118.1| phosphoglucomutase [Borrelia burgdorferi JD1]
97	BbuN40_0004	>gi|387826930|ref|YP_005806212.1| phosphoglucomutase [Borrelia burgdorferi N40]
97	KK9_0004	>gi|386853414|ref|YP_006202699.1| FemD [Borrelia garinii BgVir]
97	Q7M_10	>gi|386859235|ref|YP_006271941.1| Phosphoglucomutase [Borrelia crocidurae str. Achema]
97	BgCN_0004	>gi|408670637|ref|YP_006870708.1| phosphoglucomutase [Borrelia garinii NMJW1]
97	L144_00025	>gi|530320929|ref|YP_008407195.1| phosphoglucomutase [Borrelia burgdorferi CA382]
97	I871_00025	>gi|530575403|ref|YP_008415171.1| phosphoglucomutase [Borrelia miyamotoi LB-2001]
97	BVAVS116_0003	>gi|492960579|gb|WP_006068664.1| phosphoglucomutase [Borrelia valaisiana VS116]
98	X966_02020	>gi|569535175|gb|AHE62730.1| PTS fructose transporter subunit IIA [Borrelia parkeri HR1]
98	BB_0408	>gi|15594753|ref|NP_212542.1| PTS system fructose-specific transproter subunit IIABC [Borrelia burgdorferi B31]
98	BG0410	>gi|51598664|ref|YP_072852.1| PTS system, fructose-specific IIABC component [Borrelia garinii PBi]
98	BT0408	>gi|119953197|ref|YP_945406.1| PTS system, mannose-specific IIABC component [Borrelia turicatae 91E135]
98	BH0408	>gi|187918273|ref|YP_001883836.1| PTS system, mannose-specific IIABC component [Borrelia hermsii HS1]
98	BDU_402	>gi|203284318|ref|YP_002222058.1| PTS system, fructose-specific IIABC component [Borrelia duttonii Ly]
98	BRE_406	>gi|203287854|ref|YP_002222869.1| PTS system, fructose-specific IIABC component [Borrelia recurrentis A1]
98	BbuZS7_0411	>gi|218249424|ref|YP_002374923.1| PTS system subunit IIABC [Borrelia burgdorferi ZS7]
98	BbiDN127_0405	>gi|343127719|ref|YP_004777650.1| PTS system, fructose subfamily, IIA component domain-containing protein [Borrelia bissettii DN127]
98	BafPKo_0411	>gi|384206904|ref|YP_005592625.1| PTS system, fructose subfamily, IIA component domain protein [Borrelia afzelii PKo]
98	BbuJD1_0408	>gi|387826059|ref|YP_005805512.1| pts system, fructose-specific iiabc component [Borrelia burgdorferi JD1]
98	BbuN40_0408	>gi|387827321|ref|YP_005806603.1| pts system, fructose-specific iiabc component [Borrelia burgdorferi N40]
98	KK9_0417	>gi|386853813|ref|YP_006203098.1| FruA-1 [Borrelia garinii BgVir]
98	Q7M_413	>gi|386859638|ref|YP_006272344.1| PTS system fructose-specific transporter subunit IIABC [Borrelia crocidurae str. Achema]
98	BgCN_0414	>gi|408671029|ref|YP_006871100.1| PTS system fructose-specific transporter subunit IIABC [Borrelia garinii NMJW1]
98	L144_02005	>gi|530321321|ref|YP_008407587.1| PTS system subunit IIABC [Borrelia burgdorferi CA382]
98	BVAVS116_0406	>gi|492960885|gb|WP_006068970.1| PTS fructose transporter subunit IIA [Borrelia valaisiana VS116]
99	X966_02795	>gi|569535316|gb|AHE62871.1| hypothetical protein [Borrelia parkeri HR1]
99	BB_0554	>gi|365992367|ref|NP_212688.2| hypothetical protein BB_0554 [Borrelia burgdorferi B31]
99	BG0564	>gi|51598805|ref|YP_072993.1| hypothetical protein BG0564 [Borrelia garinii PBi]
99	BT0554	>gi|119953339|ref|YP_945548.1| hypothetical protein BT0554 [Borrelia turicatae 91E135]
99	BH0554	>gi|187918417|ref|YP_001883980.1| hypothetical protein BH0554 [Borrelia hermsii HS1]
99	BDU_556	>gi|203284460|ref|YP_002222200.1| hypothetical protein BDU_556 [Borrelia duttonii Ly]
99	BRE_559	>gi|203287994|ref|YP_002223009.1| hypothetical protein BRE_559 [Borrelia recurrentis A1]
99	BbuZS7_0564	>gi|218249301|ref|YP_002375060.1| hypothetical protein BbuZS7_0564 [Borrelia burgdorferi ZS7]
99	BbiDN127_0556	>gi|343127855|ref|YP_004777786.1| hypothetical protein BbiDN127_0556 [Borrelia bissettii DN127]
99	BafPKo_0569	>gi|384207042|ref|YP_005592764.1| hypothetical protein BafPKo_0569 [Borrelia afzelii PKo]
99	BbuJD1_0554	>gi|387826191|ref|YP_005805644.1| hypothetical protein BbuJD1_0554 [Borrelia burgdorferi JD1]
99	BbuN40_0554	>gi|387827455|ref|YP_005806737.1| hypothetical protein BbuN40_0554 [Borrelia burgdorferi N40]
99	KK9_0575	>gi|386853954|ref|YP_006203239.1| hypothetical protein KK9_0575 [Borrelia garinii BgVir]
99	Q7M_562	>gi|386859787|ref|YP_006272493.1| hypothetical protein Q7M_562 [Borrelia crocidurae str. Achema]
99	BgCN_0571	>gi|408671165|ref|YP_006871236.1| hypothetical protein BgCN_0571 [Borrelia garinii NMJW1]
99	BafHLJ01_0604	>gi|410679329|ref|YP_006931731.1| hypothetical protein BafHLJ01_0604 [Borrelia afzelii HLJ01]
99	L144_02710	>gi|530321454|ref|YP_008407720.1| hypothetical protein L144_02710 [Borrelia burgdorferi CA382]
99	I871_02905	>gi|530575905|ref|YP_008415696.1| hypothetical protein I871_02905 [Borrelia miyamotoi LB-2001]
99	BVAVS116_0562	>gi|492960584|gb|WP_006068669.1| hypothetical protein [Borrelia valaisiana VS116]
100	X966_03200	>gi|569535386|gb|AHE62941.1| PTS fructose transporter subunit IIA [Borrelia parkeri HR1]
100	BB_0629	>gi|365992381|ref|NP_212763.2| PTS system fructose-specific transporter subunit IIABC [Borrelia burgdorferi B31]
100	BG0650	>gi|51598883|ref|YP_073071.1| PTS system, fructose-specific IIABC component [Borrelia garinii PBi]
100	BT0629	>gi|119953409|ref|YP_945618.1| PTS system, fructose-specific IIABC component [Borrelia turicatae 91E135]
100	BH0629	>gi|187918487|ref|YP_001884050.1| PTS system, fructose-specific IIABC component [Borrelia hermsii HS1]
100	BDU_633	>gi|203284529|ref|YP_002222269.1| PTS system, fructose-specific IIABC component [Borrelia duttonii Ly]
100	BRE_636	>gi|203288063|ref|YP_002223078.1| PTS system, fructose-specific IIABC component [Borrelia recurrentis A1]
100	BbuZS7_0649	>gi|218249884|ref|YP_002375131.1| PTS system subunit IIABC [Borrelia burgdorferi ZS7]
100	BbiDN127_0639	>gi|343127930|ref|YP_004777861.1| PTS system fructose-specific EIIABC component [Borrelia bissettii DN127]
100	BafPKo_0652	>gi|384207117|ref|YP_005592839.1| PTS system fructose-specific transporter subunit IIABC [Borrelia afzelii PKo]
100	BbuJD1_0629	>gi|387826265|ref|YP_005805718.1| pts system, fructose-specific iiabc component [Borrelia burgdorferi JD1]
100	BbuN40_0629	>gi|387827529|ref|YP_005806811.1| pts system, fructose-specific iiabc component [Borrelia burgdorferi N40]
100	KK9_0661	>gi|386854031|ref|YP_006203316.1| FruA-2 [Borrelia garinii BgVir]
100	Q7M_637	>gi|386859862|ref|YP_006272568.1| PTS system fructose-specific transporter subunit IIABC [Borrelia crocidurae str. Achema]
100	BgCN_0655	>gi|408671239|ref|YP_006871310.1| PTS system fructose-specific transporter subunit IIABC [Borrelia garinii NMJW1]
100	BafHLJ01_0694	>gi|410679411|ref|YP_006931813.1| PTS system fructose-specific transporter subunit IIABC [Borrelia afzelii HLJ01]
100	L144_03080	>gi|530321528|ref|YP_008407794.1| pts system, fructose-specific iiabc component [Borrelia burgdorferi CA382]
100	I871_03275	>gi|530575967|ref|YP_008415760.1| PTS fructose transporter subunit IIA [Borrelia miyamotoi LB-2001]
100	BVAVS116_0647	>gi|492960675|gb|WP_006068760.1| PTS fructose transporter subunit IIA [Borrelia valaisiana VS116]
101	BB_0603	>gi|15594948|ref|NP_212737.1| membrane-associated protein p66 [Borrelia burgdorferi B31]
101	BG0616	>gi|51598856|ref|YP_073044.1| membrane-associated protein p66 [Borrelia garinii PBi]
101	BH0603	>gi|187918464|ref|YP_001884027.1| p66 protein precursor [Borrelia hermsii HS1]
101	BbuZS7_0617	>gi|218249563|ref|YP_002375110.1| integral outer membrane protein P66 [Borrelia burgdorferi ZS7]
101	BbiDN127_0607	>gi|343127905|ref|YP_004777836.1| p66 protein [Borrelia bissettii DN127]
101	BafPKo_0620	>gi|384207092|ref|YP_005592814.1| membrane-associated protein p66 [Borrelia afzelii PKo]
101	BbuJD1_0603	>gi|387826240|ref|YP_005805693.1| p66 protein [Borrelia burgdorferi JD1]
101	BbuN40_0603	>gi|387827504|ref|YP_005806786.1| p66 protein [Borrelia burgdorferi N40]
101	KK9_0628	>gi|386854006|ref|YP_006203291.1| Membrane-associated protein p66 [Borrelia garinii BgVir]
101	BgCN_0623	>gi|408671215|ref|YP_006871286.1| membrane-associated protein p66 [Borrelia garinii NMJW1]
101	BafHLJ01_0659	>gi|410679383|ref|YP_006931785.1| membrane-associated protein p66 [Borrelia afzelii HLJ01]
101	L144_02955	>gi|530321503|ref|YP_008407769.1| membrane-associated protein p66 [Borrelia burgdorferi CA382]
101	BVAVS116_0614	>gi|492960350|gb|WP_006068435.1| membrane protein [Borrelia valaisiana VS116]
102	X966_00795	>gi|569534947|gb|AHE62502.1| hypothetical protein [Borrelia parkeri HR1]
102	BB_0165	>gi|15594510|ref|NP_212299.1| hypothetical protein BB_0165 [Borrelia burgdorferi B31]
102	BG0163	>gi|51598425|ref|YP_072613.1| hypothetical protein BG0163 [Borrelia garinii PBi]
102	BT0165	>gi|119952963|ref|YP_945172.1| hypothetical cytosolic protein [Borrelia turicatae 91E135]
102	BH0165	>gi|187918039|ref|YP_001883602.1| hypothetical cytosolic protein [Borrelia hermsii HS1]
102	BDU_164	>gi|203284086|ref|YP_002221826.1| hypothetical protein BDU_164 [Borrelia duttonii Ly]
102	BRE_163	>gi|203287625|ref|YP_002222640.1| hypothetical protein BRE_163 [Borrelia recurrentis A1]
102	BbuZS7_0164	>gi|218249681|ref|YP_002374692.1| hypothetical protein BbuZS7_0164 [Borrelia burgdorferi ZS7]
102	BbiDN127_0162	>gi|343127485|ref|YP_004777416.1| hypothetical protein BbiDN127_0162 [Borrelia bissettii DN127]
102	BafPKo_0162	>gi|384206664|ref|YP_005592385.1| hypothetical protein BafPKo_0162 [Borrelia afzelii PKo]
102	BbuJD1_0165	>gi|387825820|ref|YP_005805273.1| hypothetical protein BbuJD1_0165 [Borrelia burgdorferi JD1]
102	BbuN40_0165	>gi|387827082|ref|YP_005806364.1| hypothetical protein BbuN40_0165 [Borrelia burgdorferi N40]
102	KK9_0163	>gi|386853571|ref|YP_006202856.1| hypothetical protein KK9_0163 [Borrelia garinii BgVir]
102	Q7M_165	>gi|386859390|ref|YP_006272096.1| hypothetical protein Q7M_165 [Borrelia crocidurae str. Achema]
102	BgCN_0163	>gi|408670793|ref|YP_006870864.1| hypothetical protein BgCN_0163 [Borrelia garinii NMJW1]
102	BafHLJ01_0169	>gi|410678916|ref|YP_006931318.1| hypothetical protein BafHLJ01_0169 [Borrelia afzelii HLJ01]
102	L144_00810	>gi|530321084|ref|YP_008407350.1| hypothetical protein L144_00810 [Borrelia burgdorferi CA382]
102	I871_00870	>gi|530575553|ref|YP_008415324.1| hypothetical protein I871_00870 [Borrelia miyamotoi LB-2001]
102	BVAVS116_0162	>gi|492960751|gb|WP_006068836.1| hypothetical protein [Borrelia valaisiana VS116]
103	X966_02825	>gi|569535322|gb|AHE62877.1| heat shock protein Hsp90 [Borrelia parkeri HR1]
103	BB_0560	>gi|365992368|ref|NP_212694.2| chaperone protein HtpG [Borrelia burgdorferi B31]
103	BG0570	>gi|51598811|ref|YP_072999.1| heat shock protein 90 [Borrelia garinii PBi]
103	BT0560	>gi|119953345|ref|YP_945554.1| heat shock protein 90 [Borrelia turicatae 91E135]
103	BH0560	>gi|187918423|ref|YP_001883986.1| heat shock protein 90 [Borrelia hermsii HS1]
103	BDU_562	>gi|203284466|ref|YP_002222206.1| heat shock protein 90 [Borrelia duttonii Ly]
103	BRE_565	>gi|203288000|ref|YP_002223015.1| heat shock protein 90 [Borrelia recurrentis A1]
103	BbuZS7_0570	>gi|218249290|ref|YP_002375066.1| chaperone protein HtpG [Borrelia burgdorferi ZS7]
103	BbiDN127_0562	>gi|343127861|ref|YP_004777792.1| histidine kinase-, DNA gyrase B-, and HSP90-like ATPase family protein [Borrelia bissettii DN127]
103	BafPKo_0575	>gi|384207048|ref|YP_005592770.1| histidine kinase-, DNA gyrase B-, and HSP90-like ATPase family protein [Borrelia afzelii PKo]
103	BbuJD1_0560	>gi|387826197|ref|YP_005805650.1| chaperone protein HtpG [Borrelia burgdorferi JD1]
103	BbuN40_0560	>gi|387827461|ref|YP_005806743.1| chaperone protein HtpG [Borrelia burgdorferi N40]
103	KK9_0582	>gi|386853961|ref|YP_006203246.1| Heat shock protein 90 [Borrelia garinii BgVir]
103	Q7M_568	>gi|386859793|ref|YP_006272499.1| chaperone protein htpG [Borrelia crocidurae str. Achema]
103	BgCN_0577	>gi|408671171|ref|YP_006871242.1| heat shock protein 90 [Borrelia garinii NMJW1]
103	BafHLJ01_0612	>gi|410679337|ref|YP_006931739.1| heat shock protein 90 [Borrelia afzelii HLJ01]
103	L144_02740	>gi|530321460|ref|YP_008407726.1| heat shock protein 90 [Borrelia burgdorferi CA382]
103	I871_02935	>gi|530575911|ref|YP_008415702.1| heat shock protein Hsp90 [Borrelia miyamotoi LB-2001]
103	BVAVS116_0568	>gi|492960620|gb|WP_006068705.1| heat shock protein Hsp90 [Borrelia valaisiana VS116]
104	X966_01045	>gi|569534990|gb|AHE62545.1| DNA mismatch repair protein MutL [Borrelia parkeri HR1]
104	BB_0211	>gi|15594556|ref|NP_212345.1| DNA mismatch repair protein [Borrelia burgdorferi B31]
104	BG0213	>gi|51598472|ref|YP_072660.1| DNA mismatch repair protein [Borrelia garinii PBi]
104	BT0211	>gi|119953008|ref|YP_945217.1| DNA mismatch repair protein MutL [Borrelia turicatae 91E135]
104	BH0211	>gi|187918084|ref|YP_001883647.1| DNA mismatch repair protein MutL [Borrelia hermsii HS1]
104	BDU_211	>gi|203284131|ref|YP_002221871.1| DNA mismatch repair protein [Borrelia duttonii Ly]
104	BRE_210	>gi|203287669|ref|YP_002222684.1| DNA mismatch repair protein [Borrelia recurrentis A1]
104	BbuZS7_0215	>gi|218249649|ref|YP_002374736.1| DNA mismatch repair protein MutL [Borrelia burgdorferi ZS7]
104	BbiDN127_0210	>gi|343127530|ref|YP_004777461.1| DNA mismatch repair MutL family protein [Borrelia bissettii DN127]
104	BafPKo_0211	>gi|384206708|ref|YP_005592429.1| DNA mismatch repair MutL family protein [Borrelia afzelii PKo]
104	BbuJD1_0211	>gi|387825865|ref|YP_005805318.1| DNA mismatch repair protein MutL [Borrelia burgdorferi JD1]
104	BbuN40_0211	>gi|387827127|ref|YP_005806409.1| DNA mismatch repair protein MutL [Borrelia burgdorferi N40]
104	KK9_0213	>gi|386853618|ref|YP_006202903.1| DNA mismatch repair protein [Borrelia garinii BgVir]
104	Q7M_212	>gi|386859437|ref|YP_006272143.1| DNA mismatch repair protein mutL [Borrelia crocidurae str. Achema]
104	BgCN_0212	>gi|408670838|ref|YP_006870909.1| DNA mismatch repair protein [Borrelia garinii NMJW1]
104	BafHLJ01_0225	>gi|410678969|ref|YP_006931371.1| DNA mismatch repair protein [Borrelia afzelii HLJ01]
104	L144_01035	>gi|530321129|ref|YP_008407395.1| DNA mismatch repair protein [Borrelia burgdorferi CA382]
104	I871_01120	>gi|530575601|ref|YP_008415372.1| DNA mismatch repair protein MutL [Borrelia miyamotoi LB-2001]
104	BVAVS116_0210	>gi|492960220|gb|WP_006068305.1| DNA mismatch repair protein MutL [Borrelia valaisiana VS116]
105	X966_03045	>gi|569535364|gb|AHE62919.1| membrane protein P66 [Borrelia parkeri HR1]
105	BT0603	>gi|119953387|ref|YP_945596.1| p66 protein precursor [Borrelia turicatae 91E135]
105	BDU_604	>gi|203284507|ref|YP_002222247.1| membrane-associated protein P66 [Borrelia duttonii Ly]
105	BRE_607	>gi|203288041|ref|YP_002223056.1| membrane-associated protein P66 [Borrelia recurrentis A1]
105	Q7M_612	>gi|386859837|ref|YP_006272543.1| Membrane-associated protein P66 [Borrelia crocidurae str. Achema]
105	I871_03125	>gi|530575945|ref|YP_008415737.1| hypothetical protein I871_03125 [Borrelia miyamotoi LB-2001]
106	X966_03215	>gi|569535388|gb|AHE62943.1| exodeoxyribonuclease V subunit alpha [Borrelia parkeri HR1]
106	BB_0632	>gi|15594977|ref|NP_212766.1| exodeoxyribonuclease V subunit alpha [Borrelia burgdorferi B31]
106	BG0654	>gi|51598886|ref|YP_073074.1| exodeoxyribonuclease V, alpha chain [Borrelia garinii PBi]
106	BT0632	>gi|119953411|ref|YP_945620.1| exodeoxyribonuclease V alpha chain [Borrelia turicatae 91E135]
106	BH0632	>gi|187918489|ref|YP_001884052.1| exodeoxyribonuclease V alpha chain [Borrelia hermsii HS1]
106	BDU_636	>gi|203284531|ref|YP_002222271.1| exodeoxyribonuclease V, alpha chain [Borrelia duttonii Ly]
106	BRE_639	>gi|203288065|ref|YP_002223080.1| exodeoxyribonuclease V, alpha chain [Borrelia recurrentis A1]
106	BbuZS7_0652	>gi|218249970|ref|YP_002375133.1| exodeoxyribonuclease V subunit alpha [Borrelia burgdorferi ZS7]
106	BbiDN127_0643	>gi|343127933|ref|YP_004777864.1| exodeoxyribonuclease V subunit alpha [Borrelia bissettii DN127]
106	BafPKo_0656	>gi|384207120|ref|YP_005592842.1| exodeoxyribonuclease V subunit alpha [Borrelia afzelii PKo]
106	BbuJD1_0632	>gi|387826268|ref|YP_005805721.1| exodeoxyribonuclease V subunit alpha [Borrelia burgdorferi JD1]
106	BbuN40_0632	>gi|387827532|ref|YP_005806814.1| exodeoxyribonuclease V subunit alpha [Borrelia burgdorferi N40]
106	KK9_0665	>gi|386854034|ref|YP_006203319.1| Exodeoxyribonuclease V, alpha chain [Borrelia garinii BgVir]
106	Q7M_639	>gi|386859864|ref|YP_006272570.1| Exodeoxyribonuclease V, alpha chain [Borrelia crocidurae str. Achema]
106	BgCN_0658	>gi|408671241|ref|YP_006871312.1| exodeoxyribonuclease V subunit alpha [Borrelia garinii NMJW1]
106	BafHLJ01_0698	>gi|410679414|ref|YP_006931816.1| exodeoxyribonuclease V subunit alpha [Borrelia afzelii HLJ01]
106	L144_03095	>gi|530321531|ref|YP_008407797.1| exodeoxyribonuclease V, alpha chain [Borrelia burgdorferi CA382]
106	I871_03290	>gi|530575969|ref|YP_008415762.1| exodeoxyribonuclease V subunit alpha [Borrelia miyamotoi LB-2001]
106	BVAVS116_0650	>gi|492960162|gb|WP_006068247.1| exodeoxyribonuclease V subunit alpha [Borrelia valaisiana VS116]
107	X966_00445	>gi|569534879|gb|AHE62434.1| ATP synthase subunit I [Borrelia parkeri HR1]
107	BB_0091	>gi|552542322|ref|YP_008686559.1| V-type ATP synthase subunit I [Borrelia burgdorferi B31]
107	BG0092	>gi|51598354|ref|YP_072542.1| V-type ATP synthase subunit I [Borrelia garinii PBi]
107	BT0091	>gi|119952893|ref|YP_945102.1| V-type ATP synthase subunit I [Borrelia turicatae 91E135]
107	BH0091	>gi|187917969|ref|YP_001883532.1| V-type ATP synthase subunit I [Borrelia hermsii HS1]
107	BDU_94	>gi|203284016|ref|YP_002221756.1| V-type ATPase, subunit I [Borrelia duttonii Ly]
107	BRE_93	>gi|203287559|ref|YP_002222574.1| V-type ATPase, subunit I [Borrelia recurrentis A1]
107	BbiDN127_0090	>gi|343127413|ref|YP_004777344.1| V-type ATPase 116kDa subunit [Borrelia bissettii DN127]
107	BafPKo_0089	>gi|384206591|ref|YP_005592312.1| V-type ATPase 116kDa subunit [Borrelia afzelii PKo]
107	BbuJD1_0091	>gi|387825749|ref|YP_005805202.1| V-type ATP synthase subunit I (V-type ATPase subunit I) [Borrelia burgdorferi JD1]
107	BbuN40_0091	>gi|387827012|ref|YP_005806294.1| V-type ATP synthase subunit I (V-type ATPase subunit I) [Borrelia burgdorferi N40]
107	KK9_0090	>gi|386853499|ref|YP_006202784.1| V-type ATP synthase subunit I [Borrelia garinii BgVir]
107	Q7M_96	>gi|386859321|ref|YP_006272027.1| V-type ATPase subunit I [Borrelia crocidurae str. Achema]
107	BgCN_0092	>gi|408670723|ref|YP_006870794.1| V-type ATP synthase subunit I [Borrelia garinii NMJW1]
107	BafHLJ01_0094	>gi|410678841|ref|YP_006931243.1| V-type ATP synthase subunit I [Borrelia afzelii HLJ01]
107	L144_00455	>gi|530321013|ref|YP_008407279.1| V-type ATP synthase subunit I [Borrelia burgdorferi CA382]
107	I871_00460	>gi|530575489|ref|YP_008415257.1| ATP synthase subunit I [Borrelia miyamotoi LB-2001]
107	BVAVS116_0090	>gi|492960848|gb|WP_006068933.1| ATP synthase subunit I [Borrelia valaisiana VS116]
108	X966_00430	>gi|569534877|gb|AHE62432.1| GTP-binding protein LepA [Borrelia parkeri HR1]
108	BB_0088	>gi|15594434|ref|NP_212222.1| GTP-binding protein LepA [Borrelia burgdorferi B31]
108	BG0089	>gi|51598351|ref|YP_072539.1| GTP-binding protein LepA [Borrelia garinii PBi]
108	BT0088	>gi|119952890|ref|YP_945099.1| GTP-binding protein LepA [Borrelia turicatae 91E135]
108	BH0088	>gi|187917966|ref|YP_001883529.1| GTP-binding protein LepA [Borrelia hermsii HS1]
108	BDU_91	>gi|203284013|ref|YP_002221753.1| GTP-binding membrane protein [Borrelia duttonii Ly]
108	BRE_90	>gi|203287556|ref|YP_002222571.1| GTP-binding membrane protein [Borrelia recurrentis A1]
108	BbuZS7_0088	>gi|218249259|ref|YP_002374617.1| GTP-binding protein LepA [Borrelia burgdorferi ZS7]
108	BbiDN127_0087	>gi|343127410|ref|YP_004777341.1| GTP-binding protein LepA [Borrelia bissettii DN127]
108	BafPKo_0086	>gi|384206588|ref|YP_005592309.1| GTP-binding protein LepA [Borrelia afzelii PKo]
108	BbuJD1_0088	>gi|387825746|ref|YP_005805199.1| GTP-binding protein LepA [Borrelia burgdorferi JD1]
108	BbuN40_0088	>gi|387827009|ref|YP_005806291.1| GTP-binding protein LepA [Borrelia burgdorferi N40]
108	KK9_0087	>gi|386853496|ref|YP_006202781.1| GTP-binding protein LepA [Borrelia garinii BgVir]
108	Q7M_93	>gi|386859318|ref|YP_006272024.1| Elongation factor 4 [Borrelia crocidurae str. Achema]
108	BgCN_0089	>gi|408670720|ref|YP_006870791.1| GTP-binding protein LepA [Borrelia garinii NMJW1]
108	BafHLJ01_0091	>gi|410678838|ref|YP_006931240.1| GTP-binding protein LepA [Borrelia afzelii HLJ01]
108	L144_00440	>gi|530321010|ref|YP_008407276.1| GTP-binding protein LepA [Borrelia burgdorferi CA382]
108	I871_00445	>gi|530575486|ref|YP_008415254.1| GTP-binding protein LepA [Borrelia miyamotoi LB-2001]
108	BVAVS116_0087	>gi|492960209|gb|WP_006068294.1| GTP-binding protein LepA [Borrelia valaisiana VS116]
109	BB_0526	>gi|15594871|ref|NP_212660.1| hypothetical protein BB_0526 [Borrelia burgdorferi B31]
109	BG0535	>gi|51598778|ref|YP_072966.1| hypothetical protein BG0535 [Borrelia garinii PBi]
109	BH0526	>gi|187918389|ref|YP_001883952.1| hypothetical protein BH0526 [Borrelia hermsii HS1]
109	BbuZS7_0534	>gi|218249721|ref|YP_002375033.1| hypothetical protein BbuZS7_0534 [Borrelia burgdorferi ZS7]
109	BbiDN127_0526	>gi|343127828|ref|YP_004777759.1| hypothetical protein BbiDN127_0526 [Borrelia bissettii DN127]
109	BafPKo_0539	>gi|384207015|ref|YP_005592737.1| hypothetical protein BafPKo_0539 [Borrelia afzelii PKo]
109	BbuJD1_0526	>gi|387826165|ref|YP_005805618.1| hypothetical protein BbuJD1_0526 [Borrelia burgdorferi JD1]
109	BbuN40_0526	>gi|387827429|ref|YP_005806711.1| hypothetical protein BbuN40_0526 [Borrelia burgdorferi N40]
109	KK9_0545	>gi|386853927|ref|YP_006203212.1| hypothetical protein KK9_0545 [Borrelia garinii BgVir]
109	BgCN_0541	>gi|408671138|ref|YP_006871209.1| hypothetical protein BgCN_0541 [Borrelia garinii NMJW1]
109	BafHLJ01_0571	>gi|410679299|ref|YP_006931701.1| hypothetical protein BafHLJ01_0571 [Borrelia afzelii HLJ01]
109	L144_02565	>gi|530321429|ref|YP_008407695.1| hypothetical protein L144_02565 [Borrelia burgdorferi CA382]
109	BVAVS116_0532	>gi|492960185|gb|WP_006068270.1| hypothetical protein [Borrelia valaisiana VS116]
110	BH0209	>gi|187918082|ref|YP_001883645.1| mucin 2 precursor [Borrelia hermsii HS1]
111	X966_01760	>gi|569535128|gb|AHE62683.1| membrane protein [Borrelia parkeri HR1]
111	BB_0353	>gi|15594698|ref|NP_212487.1| hypothetical protein BB_0353 [Borrelia burgdorferi B31]
111	BG0354	>gi|51598611|ref|YP_072799.1| hypothetical protein BG0354 [Borrelia garinii PBi]
111	BT0353	>gi|119953148|ref|YP_945357.1| hypothetical protein BT0353 [Borrelia turicatae 91E135]
111	BH0353	>gi|187918223|ref|YP_001883786.1| hypothetical protein BH0353 [Borrelia hermsii HS1]
111	BDU_351	>gi|203284269|ref|YP_002222009.1| hypothetical protein BDU_351 [Borrelia duttonii Ly]
111	BRE_355	>gi|203287806|ref|YP_002222821.1| hypothetical protein BRE_355 [Borrelia recurrentis A1]
111	BbuZS7_0357	>gi|218249557|ref|YP_002374873.1| hypothetical protein BbuZS7_0357 [Borrelia burgdorferi ZS7]
111	BbiDN127_0350	>gi|343127668|ref|YP_004777599.1| hypothetical protein BbiDN127_0350 [Borrelia bissettii DN127]
111	BafPKo_0353	>gi|384206848|ref|YP_005592569.1| hypothetical protein BafPKo_0353 [Borrelia afzelii PKo]
111	BbuJD1_0353	>gi|387826005|ref|YP_005805458.1| membrane protein [Borrelia burgdorferi JD1]
111	BbuN40_0353	>gi|387827267|ref|YP_005806549.1| membrane protein [Borrelia burgdorferi N40]
111	KK9_0357	>gi|386853757|ref|YP_006203042.1| hypothetical protein KK9_0357 [Borrelia garinii BgVir]
111	Q7M_362	>gi|386859587|ref|YP_006272293.1| hypothetical protein Q7M_362 [Borrelia crocidurae str. Achema]
111	BgCN_0355	>gi|408670974|ref|YP_006871045.1| hypothetical protein BgCN_0355 [Borrelia garinii NMJW1]
111	BafHLJ01_0386	>gi|410679128|ref|YP_006931530.1| hypothetical protein BafHLJ01_0386 [Borrelia afzelii HLJ01]
111	L144_01735	>gi|530321269|ref|YP_008407535.1| hypothetical protein L144_01735 [Borrelia burgdorferi CA382]
111	I871_01840	>gi|530575739|ref|YP_008415512.1| membrane protein [Borrelia miyamotoi LB-2001]
111	BVAVS116_0349	>gi|492960143|gb|WP_006068228.1| membrane protein [Borrelia valaisiana VS116]
112	X966_02285	>gi|569535222|gb|AHE62777.1| excinuclease ABC subunit C [Borrelia parkeri HR1]
112	BB_0457	>gi|365992353|ref|NP_212591.2| excinuclease ABC subunit C [Borrelia burgdorferi B31]
112	BG0466	>gi|51598713|ref|YP_072901.1| excinuclease ABC subunit C [Borrelia garinii PBi]
112	BT0457	>gi|119953245|ref|YP_945454.1| excinuclease ABC subunit C [Borrelia turicatae 91E135]
112	BH0457	>gi|187918322|ref|YP_001883885.1| excinuclease ABC subunit C [Borrelia hermsii HS1]
112	BDU_455	>gi|203284366|ref|YP_002222106.1| excinuclease ABC, subunit C [Borrelia duttonii Ly]
112	BRE_458	>gi|203287900|ref|YP_002222915.1| excinuclease ABC, subunit C [Borrelia recurrentis A1]
112	BbuZS7_0464	>gi|218249718|ref|YP_002374968.1| excinuclease ABC, C subunit [Borrelia burgdorferi ZS7]
112	BbiDN127_0459	>gi|343127765|ref|YP_004777696.1| excinuclease ABC subunit C [Borrelia bissettii DN127]
112	BafPKo_0470	>gi|384206951|ref|YP_005592672.1| excinuclease ABC subunit C [Borrelia afzelii PKo]
112	BbuJD1_0457	>gi|387826102|ref|YP_005805555.1| excinuclease ABC subunit C [Borrelia burgdorferi JD1]
112	BbuN40_0457	>gi|387827365|ref|YP_005806647.1| excinuclease ABC subunit C [Borrelia burgdorferi N40]
112	KK9_0474	>gi|386853863|ref|YP_006203148.1| excinuclease ABC subunit C [Borrelia garinii BgVir]
112	BgCN_0472	>gi|408671076|ref|YP_006871147.1| excinuclease ABC subunit C [Borrelia garinii NMJW1]
112	BafHLJ01_0501	>gi|410679233|ref|YP_006931635.1| excinuclease ABC subunit C [Borrelia afzelii HLJ01]
112	L144_02230	>gi|530321366|ref|YP_008407632.1| excinuclease ABC subunit C [Borrelia burgdorferi CA382]
112	I871_02405	>gi|530575826|ref|YP_008415603.1| excinuclease ABC subunit C [Borrelia miyamotoi LB-2001]
112	BVAVS116_0460	>gi|492960598|gb|WP_006068683.1| excinuclease ABC subunit C [Borrelia valaisiana VS116]
113	X966_02640	>gi|569535288|gb|AHE62843.1| hypothetical protein [Borrelia parkeri HR1]
113	BT0526	>gi|119953311|ref|YP_945520.1| hypothetical protein BT0526 [Borrelia turicatae 91E135]
113	BDU_525	>gi|203284432|ref|YP_002222172.1| hypothetical protein BDU_525 [Borrelia duttonii Ly]
113	BRE_528	>gi|203287966|ref|YP_002222981.1| hypothetical protein BRE_528 [Borrelia recurrentis A1]
113	Q7M_531	>gi|386859756|ref|YP_006272462.1| hypothetical protein Q7M_531 [Borrelia crocidurae str. Achema]
113	I871_02750	>gi|530575877|ref|YP_008415668.1| hypothetical protein I871_02750 [Borrelia miyamotoi LB-2001]
114	X966_03600	>gi|569535462|gb|AHE63017.1| hypothetical protein [Borrelia parkeri HR1]
114	BB_0707	>gi|365992397|ref|NP_212841.2| hypothetical protein BB_0707 [Borrelia burgdorferi B31]
114	BG0729	>gi|51598960|ref|YP_073148.1| hypothetical protein BG0729 [Borrelia garinii PBi]
114	BT0707	>gi|119953485|ref|YP_945694.1| hypothetical protein BT0707 [Borrelia turicatae 91E135]
114	BH0707	>gi|187918563|ref|YP_001884126.1| hypothetical protein BH0707 [Borrelia hermsii HS1]
114	BDU_709	>gi|203284603|ref|YP_002222343.1| hypothetical protein BDU_709 [Borrelia duttonii Ly]
114	BRE_712	>gi|203288137|ref|YP_002223152.1| hypothetical protein BRE_712 [Borrelia recurrentis A1]
114	BbuZS7_0728	>gi|218249951|ref|YP_002375207.1| hypothetical protein BbuZS7_0728 [Borrelia burgdorferi ZS7]
114	BbiDN127_0717	>gi|343128006|ref|YP_004777937.1| hypothetical protein BbiDN127_0717 [Borrelia bissettii DN127]
114	BafPKo_0730	>gi|384207193|ref|YP_005592915.1| hypothetical protein BafPKo_0730 [Borrelia afzelii PKo]
114	BbuJD1_0707	>gi|387826340|ref|YP_005805793.1| hypothetical protein BbuJD1_0707 [Borrelia burgdorferi JD1]
114	BbuN40_0707	>gi|387827605|ref|YP_005806887.1| hypothetical protein BbuN40_0707 [Borrelia burgdorferi N40]
114	KK9_0740	>gi|386854108|ref|YP_006203393.1| hypothetical protein KK9_0740 [Borrelia garinii BgVir]
114	Q7M_716	>gi|386859941|ref|YP_006272647.1| hypothetical protein Q7M_716 [Borrelia crocidurae str. Achema]
114	BgCN_0733	>gi|408671313|ref|YP_006871384.1| hypothetical protein BgCN_0733 [Borrelia garinii NMJW1]
114	BafHLJ01_0775	>gi|410679490|ref|YP_006931892.1| hypothetical protein BafHLJ01_0775 [Borrelia afzelii HLJ01]
114	L144_03475	>gi|530321605|ref|YP_008407871.1| hypothetical protein L144_03475 [Borrelia burgdorferi CA382]
114	I871_03695	>gi|530576046|ref|YP_008415840.1| hypothetical protein I871_03695 [Borrelia miyamotoi LB-2001]
114	BVAVS116_0724	>gi|492960721|gb|WP_006068806.1| hypothetical protein [Borrelia valaisiana VS116]
115	X966_03665	>gi|569535472|gb|AHE63027.1| penicillin-binding protein [Borrelia parkeri HR1]
115	BB_0718	>gi|365992401|ref|NP_212852.2| penicillin-binding protein [Borrelia burgdorferi B31]
115	BG0740	>gi|51598970|ref|YP_073158.1| penicillin-binding protein [Borrelia garinii PBi]
115	BT0718	>gi|119953495|ref|YP_945704.1| cell elongation specific D,D-transpeptidase [Borrelia turicatae 91E135]
115	BH0718	>gi|187918573|ref|YP_001884136.1| cell elongation specific D,D-transpeptidase [Borrelia hermsii HS1]
115	BDU_721	>gi|203284613|ref|YP_002222353.1| penicillin-binding protein [Borrelia duttonii Ly]
115	BRE_724	>gi|203288147|ref|YP_002223162.1| penicillin-binding protein [Borrelia recurrentis A1]
115	BbuZS7_0742	>gi|218249934|ref|YP_002375216.1| penicillin-binding protein [Borrelia burgdorferi ZS7]
115	BbiDN127_0730	>gi|343128015|ref|YP_004777946.1| penicillin-binding protein 2 [Borrelia bissettii DN127]
115	BafPKo_0742	>gi|384207203|ref|YP_005592925.1| penicillin-binding protein 2 [Borrelia afzelii PKo]
115	BbuJD1_0718	>gi|387826350|ref|YP_005805803.1| penicillin-binding protein [Borrelia burgdorferi JD1]
115	BbuN40_0718	>gi|387827615|ref|YP_005806897.1| penicillin-binding protein [Borrelia burgdorferi N40]
115	KK9_0752	>gi|386854118|ref|YP_006203403.1| Pbp-2 [Borrelia garinii BgVir]
115	Q7M_728	>gi|386859953|ref|YP_006272659.1| Penicillin-binding protein [Borrelia crocidurae str. Achema]
115	BgCN_0745	>gi|408671323|ref|YP_006871394.1| penicillin-binding protein [Borrelia garinii NMJW1]
115	L144_03530	>gi|530321614|ref|YP_008407880.1| penicillin-binding protein [Borrelia burgdorferi CA382]
115	I871_03760	>gi|530576057|ref|YP_008415851.1| penicillin-binding protein [Borrelia miyamotoi LB-2001]
115	BVAVS116_0737	>gi|492960920|gb|WP_006069005.1| penicillin-binding protein [Borrelia valaisiana VS116]
116	X966_00180	>gi|569534829|gb|AHE62384.1| DNA topoisomerase IV subunit B [Borrelia parkeri HR1]
116	BB_0036	>gi|15594382|ref|NP_212170.1| DNA topoisomerase IV subunit B [Borrelia burgdorferi B31]
116	BG0036	>gi|51598299|ref|YP_072487.1| DNA topoisomerase IV subunit B [Borrelia garinii PBi]
116	BT0036	>gi|119952842|ref|YP_945051.1| DNA topoisomerase IV subunit B [Borrelia turicatae 91E135]
116	BH0036	>gi|187917918|ref|YP_001883481.1| DNA topoisomerase IV subunit B [Borrelia hermsii HS1]
116	BDU_41	>gi|203283965|ref|YP_002221705.1| DNA topoisomerase IV, B subunit [Borrelia duttonii Ly]
116	BRE_40	>gi|203287508|ref|YP_002222523.1| DNA topoisomerase IV [Borrelia recurrentis A1]
116	BbuZS7_0036	>gi|218249859|ref|YP_002374570.1| DNA topoisomerase II (N- region) domain protein [Borrelia burgdorferi ZS7]
116	BbiDN127_0036	>gi|343127360|ref|YP_004777291.1| histidine kinase-, DNA gyrase B-, and HSP90-like ATPase family protein [Borrelia bissettii DN127]
116	BafPKo_0036	>gi|384206539|ref|YP_005592260.1| histidine kinase-, DNA gyrase B-, and HSP90-like ATPase family protein [Borrelia afzelii PKo]
116	BbuJD1_0036	>gi|387825697|ref|YP_005805150.1| DNA topoisomerase II (N- region) domain protein [Borrelia burgdorferi JD1]
116	BbuN40_0036	>gi|387826961|ref|YP_005806243.1| DNA topoisomerase II (N- region) domain protein [Borrelia burgdorferi N40]
116	KK9_0036	>gi|386853446|ref|YP_006202731.1| DNA topoisomerase IV subunit B [Borrelia garinii BgVir]
116	Q7M_42	>gi|386859267|ref|YP_006271973.1| DNA topoisomerase IV subunit B [Borrelia crocidurae str. Achema]
116	BgCN_0036	>gi|408670669|ref|YP_006870740.1| DNA topoisomerase IV subunit B [Borrelia garinii NMJW1]
116	BafHLJ01_0038	>gi|410678786|ref|YP_006931188.1| DNA topoisomerase IV subunit B [Borrelia afzelii HLJ01]
116	L144_00190	>gi|530320962|ref|YP_008407228.1| DNA topoisomerase IV subunit B [Borrelia burgdorferi CA382]
116	I871_00190	>gi|530575436|ref|YP_008415204.1| DNA topoisomerase IV subunit B [Borrelia miyamotoi LB-2001]
116	BVAVS116_0035	>gi|492960290|gb|WP_006068375.1| DNA topoisomerase IV subunit B [Borrelia valaisiana VS116]
117	X966_02875	>gi|569535331|gb|AHE62886.1| hypothetical protein [Borrelia parkeri HR1]
117	BB_0569	>gi|15594914|ref|NP_212703.1| hypothetical protein BB_0569 [Borrelia burgdorferi B31]
117	BG0579	>gi|51598820|ref|YP_073008.1| hypothetical protein BG0579 [Borrelia garinii PBi]
117	BT0569	>gi|119953354|ref|YP_945563.1| hypothetical protein BT0569 [Borrelia turicatae 91E135]
117	BH0569	>gi|187918432|ref|YP_001883995.1| hypothetical protein BH0569 [Borrelia hermsii HS1]
117	BDU_571	>gi|203284475|ref|YP_002222215.1| hypothetical protein BDU_571 [Borrelia duttonii Ly]
117	BRE_574	>gi|203288009|ref|YP_002223024.1| hypothetical protein BRE_574 [Borrelia recurrentis A1]
117	BbuZS7_0580	>gi|218249715|ref|YP_002375076.1| hypothetical protein BbuZS7_0580 [Borrelia burgdorferi ZS7]
117	BbiDN127_0571	>gi|343127870|ref|YP_004777801.1| hypothetical protein BbiDN127_0571 [Borrelia bissettii DN127]
117	BafPKo_0584	>gi|384207057|ref|YP_005592779.1| hypothetical protein BafPKo_0584 [Borrelia afzelii PKo]
117	BbuJD1_0569	>gi|387826206|ref|YP_005805659.1| hypothetical protein BbuJD1_0569 [Borrelia burgdorferi JD1]
117	BbuN40_0569	>gi|387827470|ref|YP_005806752.1| hypothetical protein BbuN40_0569 [Borrelia burgdorferi N40]
117	KK9_0591	>gi|386853970|ref|YP_006203255.1| hypothetical protein KK9_0591 [Borrelia garinii BgVir]
117	Q7M_577	>gi|386859802|ref|YP_006272508.1| hypothetical protein Q7M_577 [Borrelia crocidurae str. Achema]
117	BgCN_0586	>gi|408671180|ref|YP_006871251.1| hypothetical protein BgCN_0586 [Borrelia garinii NMJW1]
117	BafHLJ01_0623	>gi|410679348|ref|YP_006931750.1| hypothetical protein BafHLJ01_0623 [Borrelia afzelii HLJ01]
117	L144_02785	>gi|530321469|ref|YP_008407735.1| hypothetical protein L144_02785 [Borrelia burgdorferi CA382]
117	I871_02975	>gi|530575919|ref|YP_008415710.1| hypothetical protein I871_02975 [Borrelia miyamotoi LB-2001]
117	BVAVS116_0578	>gi|492960676|gb|WP_006068761.1| hypothetical protein [Borrelia valaisiana VS116]
118	X966_01095	>gi|569534999|gb|AHE62554.1| alanyl-tRNA synthetase [Borrelia parkeri HR1]
118	BB_0220	>gi|15594565|ref|NP_212354.1| alanyl-tRNA synthetase [Borrelia burgdorferi B31]
118	BG0223	>gi|51598481|ref|YP_072669.1| alanyl-tRNA synthetase [Borrelia garinii PBi]
118	BT0220	>gi|119953017|ref|YP_945226.1| alanyl-tRNA synthetase [Borrelia turicatae 91E135]
118	BH0220	>gi|187918093|ref|YP_001883656.1| alanyl-tRNA synthetase [Borrelia hermsii HS1]
118	BDU_221	>gi|203284140|ref|YP_002221880.1| alanyl-tRNA synthetase [Borrelia duttonii Ly]
118	BRE_220	>gi|203287678|ref|YP_002222693.1| alanyl-tRNA synthetase [Borrelia recurrentis A1]
118	BbuZS7_0225	>gi|218249169|ref|YP_002374745.1| alanyl-tRNA synthetase [Borrelia burgdorferi ZS7]
118	BbiDN127_0220	>gi|343127539|ref|YP_004777470.1| tRNA synthetases class II family protein [Borrelia bissettii DN127]
118	BafPKo_0223	>gi|384206719|ref|YP_005592440.1| tRNA synthetases class II family protein [Borrelia afzelii PKo]
118	BbuJD1_0220	>gi|387825874|ref|YP_005805327.1| alanyl-tRNA synthetase [Borrelia burgdorferi JD1]
118	BbuN40_0220	>gi|387827136|ref|YP_005806418.1| alanyl-tRNA synthetase [Borrelia burgdorferi N40]
118	KK9_0223	>gi|386853627|ref|YP_006202912.1| alanyl-tRNA synthetase [Borrelia garinii BgVir]
118	Q7M_221	>gi|386859446|ref|YP_006272152.1| alanyl-tRNA synthetase [Borrelia crocidurae str. Achema]
118	BgCN_0222	>gi|408670847|ref|YP_006870918.1| alanyl-tRNA synthetase [Borrelia garinii NMJW1]
118	BafHLJ01_0239	>gi|410678982|ref|YP_006931384.1| alanyl-tRNA synthetase [Borrelia afzelii HLJ01]
118	L144_01080	>gi|530321138|ref|YP_008407404.1| alanyl-tRNA ligase [Borrelia burgdorferi CA382]
118	I871_01170	>gi|530575610|ref|YP_008415381.1| alanyl-tRNA synthetase [Borrelia miyamotoi LB-2001]
118	BVAVS116_0220	>gi|492960833|gb|WP_006068918.1| alanyl-tRNA synthetase [Borrelia valaisiana VS116]
119	X966_03625	>gi|569535465|gb|AHE63020.1| DNA primase [Borrelia parkeri HR1]
119	BG0733	>gi|51598963|ref|YP_073151.1| DNA primase [Borrelia garinii PBi]
119	BT0710	>gi|119953488|ref|YP_945697.1| DNA primase [Borrelia turicatae 91E135]
119	BH0710	>gi|187918566|ref|YP_001884129.1| DNA primase [Borrelia hermsii HS1]
119	BDU_714	>gi|203284606|ref|YP_002222346.1| DNA primase [Borrelia duttonii Ly]
119	BRE_717	>gi|203288140|ref|YP_002223155.1| DNA primase [Borrelia recurrentis A1]
119	BbuZS7_0733	>gi|218249623|ref|YP_002375210.1| hypothetical protein BbuZS7_0733 [Borrelia burgdorferi ZS7]
119	BbiDN127_0722	>gi|343128009|ref|YP_004777940.1| DNA primase [Borrelia bissettii DN127]
119	BafPKo_0735	>gi|384207196|ref|YP_005592918.1| DNA primase [Borrelia afzelii PKo]
119	BbuJD1_0710	>gi|387826343|ref|YP_005805796.1| DNA primase [Borrelia burgdorferi JD1]
119	BbuN40_0710	>gi|387827608|ref|YP_005806890.1| DNA primase [Borrelia burgdorferi N40]
119	KK9_0745	>gi|386854111|ref|YP_006203396.1| DNA primase [Borrelia garinii BgVir]
119	Q7M_719	>gi|386859944|ref|YP_006272650.1| DNA primase [Borrelia crocidurae str. Achema]
119	BgCN_0738	>gi|408671316|ref|YP_006871387.1| DNA primase [Borrelia garinii NMJW1]
119	BafHLJ01_0781	>gi|410679494|ref|YP_006931896.1| DNA primase [Borrelia afzelii HLJ01]
119	I871_03725	>gi|530576050|ref|YP_008415844.1| DNA primase [Borrelia miyamotoi LB-2001]
119	BVAVS116_0729	>gi|492960353|gb|WP_006068438.1| DNA primase [Borrelia valaisiana VS116]
120	X966_00330	>gi|569534858|gb|AHE62413.1| peptidase M24 [Borrelia parkeri HR1]
120	BB_0067	>gi|552542319|ref|YP_008686556.1| peptidase [Borrelia burgdorferi B31]
120	BG0066	>gi|51598328|ref|YP_072516.1| peptidase, putative [Borrelia garinii PBi]
120	BT0067	>gi|119952870|ref|YP_945079.1| Xaa-Pro aminopeptidase [Borrelia turicatae 91E135]
120	BH0067	>gi|187917946|ref|YP_001883509.1| Xaa-Pro aminopeptidase [Borrelia hermsii HS1]
120	BDU_71	>gi|203283993|ref|YP_002221733.1| peptidase, putative [Borrelia duttonii Ly]
120	BRE_70	>gi|203287536|ref|YP_002222551.1| peptidase, putative [Borrelia recurrentis A1]
120	BbuZS7_0068	>gi|218249258|ref|YP_002374597.1| peptidase [Borrelia burgdorferi ZS7]
120	BbiDN127_0066	>gi|343127389|ref|YP_004777320.1| metallopeptidase M24 family protein [Borrelia bissettii DN127]
120	BafPKo_0066	>gi|384206568|ref|YP_005592289.1| metallopeptidase M24 family protein [Borrelia afzelii PKo]
120	BbuJD1_0067	>gi|387825726|ref|YP_005805179.1| peptidase [Borrelia burgdorferi JD1]
120	BbuN40_0067	>gi|387826990|ref|YP_005806272.1| peptidase [Borrelia burgdorferi N40]
120	KK9_0066	>gi|386853475|ref|YP_006202760.1| Peptidase, putative [Borrelia garinii BgVir]
120	Q7M_70	>gi|386859295|ref|YP_006272001.1| Peptidase, putative [Borrelia crocidurae str. Achema]
120	BgCN_0068	>gi|408670699|ref|YP_006870770.1| peptidase [Borrelia garinii NMJW1]
120	BafHLJ01_0070	>gi|410678817|ref|YP_006931219.1| peptidase [Borrelia afzelii HLJ01]
120	L144_00335	>gi|530320991|ref|YP_008407257.1| peptidase, putative [Borrelia burgdorferi CA382]
120	I871_00340	>gi|530575465|ref|YP_008415233.1| peptidase M24 [Borrelia miyamotoi LB-2001]
120	BVAVS116_0067	>gi|492960208|gb|WP_006068293.1| peptidase M24 [Borrelia valaisiana VS116]
121	X966_03000	>gi|569535355|gb|AHE62910.1| arginyl-tRNA synthetase [Borrelia parkeri HR1]
121	BB_0594	>gi|365992372|ref|NP_212728.2| arginyl-tRNA synthetase [Borrelia burgdorferi B31]
121	BG0607	>gi|51598847|ref|YP_073035.1| arginyl-tRNA synthetase [Borrelia garinii PBi]
121	BT0594	>gi|119953378|ref|YP_945587.1| arginyl-tRNA synthetase [Borrelia turicatae 91E135]
121	BH0594	>gi|187918455|ref|YP_001884018.1| arginyl-tRNA synthetase [Borrelia hermsii HS1]
121	BDU_595	>gi|203284498|ref|YP_002222238.1| arginyl-tRNA synthetase [Borrelia duttonii Ly]
121	BRE_598	>gi|203288032|ref|YP_002223047.1| arginyl-tRNA synthetase [Borrelia recurrentis A1]
121	BbuZS7_0607	>gi|218249954|ref|YP_002375102.1| arginyl-tRNA synthetase [Borrelia burgdorferi ZS7]
121	BbiDN127_0598	>gi|343127896|ref|YP_004777827.1| arginyl-tRNA synthetase [Borrelia bissettii DN127]
121	BafPKo_0610	>gi|384207082|ref|YP_005592804.1| arginyl-tRNA synthetase [Borrelia afzelii PKo]
121	BbuJD1_0594	>gi|387826231|ref|YP_005805684.1| arginyl-tRNA synthetase [Borrelia burgdorferi JD1]
121	BbuN40_0594	>gi|387827495|ref|YP_005806777.1| arginyl-tRNA synthetase [Borrelia burgdorferi N40]
121	KK9_0619	>gi|386853997|ref|YP_006203282.1| arginyl-tRNA synthetase [Borrelia garinii BgVir]
121	Q7M_602	>gi|386859827|ref|YP_006272533.1| arginyl-tRNA synthetase [Borrelia crocidurae str. Achema]
121	BgCN_0613	>gi|408671206|ref|YP_006871277.1| arginyl-tRNA synthetase [Borrelia garinii NMJW1]
121	BafHLJ01_0650	>gi|410679374|ref|YP_006931776.1| arginyl-tRNA synthetase [Borrelia afzelii HLJ01]
121	L144_02910	>gi|530321494|ref|YP_008407760.1| arginyl-tRNA ligase [Borrelia burgdorferi CA382]
121	I871_03080	>gi|530575937|ref|YP_008415728.1| arginyl-tRNA synthetase [Borrelia miyamotoi LB-2001]
121	BVAVS116_0605	>gi|492960138|gb|WP_006068223.1| arginyl-tRNA synthetase [Borrelia valaisiana VS116]
122	X966_01240	>gi|569535027|gb|AHE62582.1| oligoendopeptidase F [Borrelia parkeri HR1]
122	BB_0248	>gi|15594593|ref|NP_212382.1| oligoendopeptidase F [Borrelia burgdorferi B31]
122	BG0250	>gi|51598508|ref|YP_072696.1| oligoendopeptidase F [Borrelia garinii PBi]
122	BT0248	>gi|119953046|ref|YP_945255.1| oligoendopeptidase F [Borrelia turicatae 91E135]
122	BH0248	>gi|187918121|ref|YP_001883684.1| oligoendopeptidase F [Borrelia hermsii HS1]
122	BDU_249	>gi|203284168|ref|YP_002221908.1| oligoendopeptidase F [Borrelia duttonii Ly]
122	BRE_248	>gi|203287704|ref|YP_002222719.1| oligoendopeptidase F [Borrelia recurrentis A1]
122	BbuZS7_0253	>gi|218249492|ref|YP_002374771.1| oligoendopeptidase F [Borrelia burgdorferi ZS7]
122	BbiDN127_0246	>gi|343127565|ref|YP_004777496.1| oligoendopeptidase F [Borrelia bissettii DN127]
122	BafPKo_0249	>gi|384206745|ref|YP_005592466.1| oligoendopeptidase F [Borrelia afzelii PKo]
122	BbuJD1_0248	>gi|387825902|ref|YP_005805355.1| oligoendopeptidase F [Borrelia burgdorferi JD1]
122	BbuN40_0248	>gi|387827164|ref|YP_005806446.1| oligoendopeptidase F [Borrelia burgdorferi N40]
122	KK9_0252	>gi|386853656|ref|YP_006202941.1| Oligoendopeptidase F [Borrelia garinii BgVir]
122	Q7M_251	>gi|386859476|ref|YP_006272182.1| Oligoendopeptidase F [Borrelia crocidurae str. Achema]
122	BgCN_0251	>gi|408670873|ref|YP_006870944.1| oligoendopeptidase F [Borrelia garinii NMJW1]
122	BafHLJ01_0268	>gi|410679011|ref|YP_006931413.1| oligoendopeptidase F [Borrelia afzelii HLJ01]
122	L144_01220	>gi|530321166|ref|YP_008407432.1| oligoendopeptidase F [Borrelia burgdorferi CA382]
122	I871_01320	>gi|530575638|ref|YP_008415409.1| oligoendopeptidase F [Borrelia miyamotoi LB-2001]
122	BVAVS116_0246	>gi|492960868|gb|WP_006068953.1| oligoendopeptidase F [Borrelia valaisiana VS116]
123	X966_03315	>gi|569535407|gb|AHE62962.1| preprotein translocase subunit SecD [Borrelia parkeri HR1]
123	BB_0652	>gi|15594997|ref|NP_212786.1| preprotein translocase subunit SecD [Borrelia burgdorferi B31]
123	BG0675	>gi|161898744|ref|YP_073095.2| preprotein translocase subunit SecD [Borrelia garinii PBi]
123	BT0652	>gi|119953430|ref|YP_945639.1| preprotein translocase subunit SecD [Borrelia turicatae 91E135]
123	BH0652	>gi|187918508|ref|YP_001884071.1| preprotein translocase subunit SecD [Borrelia hermsii HS1]
123	BDU_655	>gi|203284550|ref|YP_002222290.1| protein-export membrane protein [Borrelia duttonii Ly]
123	BRE_658	>gi|203288084|ref|YP_002223099.1| protein-export membrane protein [Borrelia recurrentis A1]
123	BbuZS7_0672	>gi|218249449|ref|YP_002375152.1| protein-export membrane protein SecD [Borrelia burgdorferi ZS7]
123	BbiDN127_0663	>gi|343127953|ref|YP_004777884.1| protein-export membrane protein SecD [Borrelia bissettii DN127]
123	BafPKo_0676	>gi|384207140|ref|YP_005592862.1| protein-export membrane protein SecD [Borrelia afzelii PKo]
123	BbuJD1_0652	>gi|387826288|ref|YP_005805741.1| protein-export membrane protein SecD [Borrelia burgdorferi JD1]
123	BbuN40_0652	>gi|387827552|ref|YP_005806834.1| protein-export membrane protein SecD [Borrelia burgdorferi N40]
123	KK9_0685	>gi|386854054|ref|YP_006203339.1| Preprotein translocase subunit SecD [Borrelia garinii BgVir]
123	Q7M_660	>gi|386859885|ref|YP_006272591.1| Protein-export membrane protein [Borrelia crocidurae str. Achema]
123	BgCN_0679	>gi|408671261|ref|YP_006871332.1| preprotein translocase subunit SecD [Borrelia garinii NMJW1]
123	L144_03200	>gi|530321550|ref|YP_008407816.1| preprotein translocase subunit SecD [Borrelia burgdorferi CA382]
123	I871_03395	>gi|530575989|ref|YP_008415783.1| preprotein translocase subunit SecD [Borrelia miyamotoi LB-2001]
123	BVAVS116_0670	>gi|492960531|gb|WP_006068616.1| preprotein translocase subunit SecD [Borrelia valaisiana VS116]
124	X966_02235	>gi|569535213|gb|AHE62768.1| aspartyl-tRNA synthase [Borrelia parkeri HR1]
124	BB_0446	>gi|161511079|ref|NP_212580.2| aspartyl-tRNA synthetase [Borrelia burgdorferi B31]
124	BG0454	>gi|51598701|ref|YP_072889.1| aspartyl-tRNA synthetase [Borrelia garinii PBi]
124	BT0446	>gi|119953236|ref|YP_945445.1| aspartyl-tRNA synthetase [Borrelia turicatae 91E135]
124	BH0446	>gi|187918313|ref|YP_001883876.1| aspartyl-tRNA synthetase [Borrelia hermsii HS1]
124	BDU_445	>gi|203284356|ref|YP_002222096.1| aspartyl-tRNA synthetase [Borrelia duttonii Ly]
124	BRE_448	>gi|203287890|ref|YP_002222905.1| aspartyl-tRNA synthetase [Borrelia recurrentis A1]
124	BbuZS7_0453	>gi|218249506|ref|YP_002374958.1| aspartyl-tRNA synthetase [Borrelia burgdorferi ZS7]
124	BbiDN127_0448	>gi|343127754|ref|YP_004777685.1| aspartyl-tRNA synthetase [Borrelia bissettii DN127]
124	BafPKo_0457	>gi|384206938|ref|YP_005592659.1| aspartyl-tRNA synthetase [Borrelia afzelii PKo]
124	BbuJD1_0446	>gi|387826091|ref|YP_005805544.1| aspartyl-tRNA synthetase [Borrelia burgdorferi JD1]
124	BbuN40_0446	>gi|387827354|ref|YP_005806636.1| aspartyl-tRNA synthetase [Borrelia burgdorferi N40]
124	KK9_0462	>gi|386853851|ref|YP_006203136.1| aspartyl-tRNA synthetase [Borrelia garinii BgVir]
124	Q7M_452	>gi|386859677|ref|YP_006272383.1| Aspartyl-tRNA synthetase [Borrelia crocidurae str. Achema]
124	BgCN_0459	>gi|408671063|ref|YP_006871134.1| aspartyl-tRNA synthetase [Borrelia garinii NMJW1]
124	BafHLJ01_0488	>gi|410679220|ref|YP_006931622.1| aspartyl-tRNA synthetase [Borrelia afzelii HLJ01]
124	L144_02175	>gi|530321355|ref|YP_008407621.1| aspartyl-tRNA ligase [Borrelia burgdorferi CA382]
124	I871_02355	>gi|530575816|ref|YP_008415593.1| aspartyl-tRNA synthase [Borrelia miyamotoi LB-2001]
124	BVAVS116_0447	>gi|492960284|gb|WP_006068369.1| aspartyl-tRNA synthase [Borrelia valaisiana VS116]
125	X966_00785	>gi|569534945|gb|AHE62500.1| hypothetical protein [Borrelia parkeri HR1]
125	BB_0163	>gi|15594508|ref|NP_212297.1| hypothetical protein BB_0163 [Borrelia burgdorferi B31]
125	BG0161	>gi|51598423|ref|YP_072611.1| hypothetical protein BG0161 [Borrelia garinii PBi]
125	BT0163	>gi|119952961|ref|YP_945170.1| hypothetical protein BT0163 [Borrelia turicatae 91E135]
125	BH0163	>gi|187918037|ref|YP_001883600.1| hypothetical protein BH0163 [Borrelia hermsii HS1]
125	BDU_162	>gi|203284084|ref|YP_002221824.1| hypothetical protein BDU_162 [Borrelia duttonii Ly]
125	BRE_161	>gi|203287623|ref|YP_002222638.1| hypothetical protein BRE_161 [Borrelia recurrentis A1]
125	BbuZS7_0162	>gi|218249956|ref|YP_002374690.1| hypothetical protein BbuZS7_0162 [Borrelia burgdorferi ZS7]
125	BbiDN127_0160	>gi|343127483|ref|YP_004777414.1| hypothetical protein BbiDN127_0160 [Borrelia bissettii DN127]
125	BafPKo_0160	>gi|384206662|ref|YP_005592383.1| hypothetical protein BafPKo_0160 [Borrelia afzelii PKo]
125	BbuJD1_0163	>gi|387825818|ref|YP_005805271.1| hypothetical protein BbuJD1_0163 [Borrelia burgdorferi JD1]
125	BbuN40_0163	>gi|387827080|ref|YP_005806362.1| hypothetical protein BbuN40_0163 [Borrelia burgdorferi N40]
125	KK9_0161	>gi|386853569|ref|YP_006202854.1| hypothetical protein KK9_0161 [Borrelia garinii BgVir]
125	Q7M_163	>gi|386859388|ref|YP_006272094.1| hypothetical protein Q7M_163 [Borrelia crocidurae str. Achema]
125	BgCN_0161	>gi|408670791|ref|YP_006870862.1| hypothetical protein BgCN_0161 [Borrelia garinii NMJW1]
125	BafHLJ01_0167	>gi|410678914|ref|YP_006931316.1| hypothetical protein BafHLJ01_0167 [Borrelia afzelii HLJ01]
125	L144_00800	>gi|530321082|ref|YP_008407348.1| hypothetical protein L144_00800 [Borrelia burgdorferi CA382]
125	I871_00860	>gi|530575551|ref|YP_008415322.1| hypothetical protein I871_00860 [Borrelia miyamotoi LB-2001]
125	BVAVS116_0160	>gi|492960431|gb|WP_006068516.1| hypothetical protein [Borrelia valaisiana VS116]
126	X966_00460	>gi|569534882|gb|AHE62437.1| ATP synthase subunit A [Borrelia parkeri HR1]
126	BB_0094	>gi|552542323|ref|YP_008686560.1| ATP synthase subunit A [Borrelia burgdorferi B31]
126	BG0095	>gi|51598357|ref|YP_072545.1| V-type ATP synthase subunit A [Borrelia garinii PBi]
126	BT0094	>gi|119952896|ref|YP_945105.1| V-type ATP synthase subunit A [Borrelia turicatae 91E135]
126	BH0094	>gi|187917972|ref|YP_001883535.1| V-type ATP synthase subunit A [Borrelia hermsii HS1]
126	BDU_97	>gi|203284019|ref|YP_002221759.1| V-type ATPase, subunit A [Borrelia duttonii Ly]
126	BRE_96	>gi|203287562|ref|YP_002222577.1| V-type ATPase, subunit A [Borrelia recurrentis A1]
126	BbuZS7_0094	>gi|218249376|ref|YP_002374622.1| V-type ATP synthase alpha chain (V-type ATPase subunitA) [Borrelia burgdorferi ZS7]
126	BbiDN127_0093	>gi|343127416|ref|YP_004777347.1| ATP synthase alpha/beta family, nucleotide-binding domain-containing protein [Borrelia bissettii DN127]
126	BafPKo_0092	>gi|384206594|ref|YP_005592315.1| ATP synthase alpha/beta family, nucleotide-binding domain-containing protein [Borrelia afzelii PKo]
126	BbuJD1_0094	>gi|387825752|ref|YP_005805205.1| V-type ATP synthase alpha chain (V-type ATPase subunitA) [Borrelia burgdorferi JD1]
126	BbuN40_0094	>gi|387827015|ref|YP_005806297.1| V-type ATP synthase alpha chain (V-type ATPase subunitA) [Borrelia burgdorferi N40]
126	KK9_0093	>gi|386853502|ref|YP_006202787.1| V-type ATP synthase subunit A [Borrelia garinii BgVir]
126	Q7M_99	>gi|386859324|ref|YP_006272030.1| V-type ATP synthase subunit alpha [Borrelia crocidurae str. Achema]
126	BgCN_0095	>gi|408670726|ref|YP_006870797.1| V-type ATP synthase subunit A [Borrelia garinii NMJW1]
126	BafHLJ01_0097	>gi|410678844|ref|YP_006931246.1| V-type ATP synthase subunit A [Borrelia afzelii HLJ01]
126	L144_00470	>gi|530321016|ref|YP_008407282.1| V-type ATP synthase subunit A [Borrelia burgdorferi CA382]
126	I871_00475	>gi|530575492|ref|YP_008415260.1| ATP synthase subunit A [Borrelia miyamotoi LB-2001]
126	BVAVS116_0093	>gi|492960326|gb|WP_006068411.1| ATP synthase subunit A [Borrelia valaisiana VS116]
127	X966_03675	>gi|569535474|gb|AHE63029.1| threonyl-tRNA synthetase [Borrelia parkeri HR1]
127	BB_0720	>gi|552542349|ref|YP_008686586.1| threonyl-tRNA synthetase [Borrelia burgdorferi B31]
127	BG0742	>gi|51598972|ref|YP_073160.1| threonyl-tRNA synthetase [Borrelia garinii PBi]
127	BT0720	>gi|119953497|ref|YP_945706.1| threonyl-tRNA synthetase [Borrelia turicatae 91E135]
127	BH0720	>gi|187918575|ref|YP_001884138.1| threonyl-tRNA synthetase [Borrelia hermsii HS1]
127	BDU_723	>gi|203284615|ref|YP_002222355.1| threonyl-tRNA synthetase [Borrelia duttonii Ly]
127	BRE_726	>gi|203288149|ref|YP_002223164.1| threonyl-tRNA synthetase [Borrelia recurrentis A1]
127	BbuZS7_0744	>gi|218249246|ref|YP_002375218.1| threonyl-tRNA synthetase [Borrelia burgdorferi ZS7]
127	BbiDN127_0732	>gi|343128017|ref|YP_004777948.1| threonyl-tRNA synthetase [Borrelia bissettii DN127]
127	BafPKo_0744	>gi|384207205|ref|YP_005592927.1| threonyl-tRNA synthetase [Borrelia afzelii PKo]
[truncated: 13,639 more rows]
